# Supplementary material for: Identification of Sex-Specific Transcriptome Responses to Polychlorinated Biphenyls (PCBs)
Source: Sci Rep. 2019 Jan 24;9:746. doi: 10.1038/s41598-018-37449-y (PMC6346099; doi:10.1038/s41598-018-37449-y)
Supplement: Supplementary file 2 — Supplementary Material [file 41598_2018_37449_MOESM2_ESM.xlsx]

## Sheet: PCBs
Descriptor*	CASRN	Number	Type	IUPAC
CP1_4CL_PP_2M	31508-00-6	118	Congener	2,3',4,4',5-Pentachlorobiphenyl
CP1_4CL_PP_2M	31508-00-6	138	Congener	2,3',4,4',5-Pentachlorobiphenyl
4CL_PP_2M	35065-27-1	153	Congener	2,2',4,4',5,5'-Hexachlorobiphenyl
CP1_4CL_PP_2M	38380-08-4	156	Congener	2,3,3',4,4',5-Hexachlorobiphenyl
4CL_PP_2M	35065-30-6	170	Congener	2,2',3,3',4,4',5-Heptachlorobiphenyl
4CL_PP_2M	35065-29-3	180	Congener	2,2',3,4,4',5,5'-Heptachlorobiphenyl
	More information at: https://monographs.iarc.fr/wp-content/uploads/2018/06/mono107-001.pdf

## Sheet: Genes from Table S2
Females transcriptomics approach, FDR<0.05	PCB153	PCB156	PCB170	PCB180			Merged list (GENE SYMBOL)
	A_23_P100469	A_23_P100189	A_23_P100278	A_23_P100278			PRM1
	A_23_P103601	A_23_P100278	A_23_P100408	A_23_P100408			GRIN2A
	A_23_P103690	A_23_P100408	A_23_P100469	A_23_P100469			NTN3
	A_23_P103968	A_23_P100469	A_23_P100486	A_23_P100486			TXNL4B
	A_23_P105583	A_23_P100486	A_23_P100730	A_23_P100676			VKORC1
	A_23_P106497	A_23_P100676	A_23_P100764	A_23_P100730			SMG6
	A_23_P106727	A_23_P100730	A_23_P100868	A_23_P100764			SKAP1
	A_23_P107974	A_23_P100764	A_23_P101073	A_23_P100868			SLC25A39
	A_23_P109410	A_23_P100868	A_23_P101084	A_23_P101073			MYO19
	A_23_P112406	A_23_P101084	A_23_P101093	A_23_P101084			OR1E1
	A_23_P113789	A_23_P101093	A_23_P101272	A_23_P101093			SPATA22
	A_23_P115726	A_23_P101272	A_23_P101332	A_23_P101272			COPZ2
	A_23_P116195	A_23_P101319	A_23_P101392	A_23_P101332			ZNF446
	A_23_P116235	A_23_P101332	A_23_P1014	A_23_P101392			ZNF285
	A_23_P116797	A_23_P101392	A_23_P101532	A_23_P1014			KRI1
	A_23_P11697	A_23_P101532	A_23_P101615	A_23_P101532			TMEM38A
	A_23_P117363	A_23_P101615	A_23_P101742	A_23_P10156			C1orf97
	A_23_P118353	A_23_P101742	A_23_P101806	A_23_P101615			RPS11
	A_23_P119500	A_23_P101806	A_23_P101893	A_23_P101742			CHMP6
	A_23_P119683	A_23_P101893	A_23_P101908	A_23_P101806			ZNF565
	A_23_P120513	A_23_P101908	A_23_P102109	A_23_P101893			MRPL54
	A_23_P121051	A_23_P102109	A_23_P10211	A_23_P101908			HPN
	A_23_P121234	A_23_P10211	A_23_P102117	A_23_P102109			FBN3
	A_23_P122485	A_23_P102117	A_23_P102160	A_23_P10211			APC2
	A_23_P123692	A_23_P102160	A_23_P10232	A_23_P102117			TUBA4A
	A_23_P125772	A_23_P102202	A_23_P102364	A_23_P102160			SLC2A13
	A_23_P129629	A_23_P10232	A_23_P102404	A_23_P10232			WNT10A
	A_23_P133755	A_23_P102364	A_23_P102508	A_23_P102364			FAM82A1
	A_23_P135164	A_23_P102404	A_23_P102575	A_23_P102404			MSH6
	A_23_P135454	A_23_P102420	A_23_P102694	A_23_P102508			BANK1
	A_23_P137543	A_23_P102508	A_23_P1029	A_23_P102575			NGEF
	A_23_P138957	A_23_P102694	A_23_P102994	A_23_P102694			CCT7
	A_23_P13907	A_23_P102832	A_23_P103034	A_23_P1029			CCT4
	A_23_P139388	A_23_P1029	A_23_P103361	A_23_P102994			SLC5A6
	A_23_P139965	A_23_P102994	A_23_P103398	A_23_P103034			SLC2A4RG
	A_23_P14072	A_23_P103034	A_23_P103414	A_23_P103361			DEFB129
	A_23_P141367	A_23_P103361	A_23_P103442	A_23_P103414			CEP250
	A_23_P142125	A_23_P103398	A_23_P103476	A_23_P103442			MFAP2
	A_23_P14216	A_23_P103414	A_23_P103561	A_23_P103476			PI4KA
	A_23_P142403	A_23_P103442	A_23_P103601	A_23_P103561			CRYBA4
	A_23_P14284	A_23_P103476	A_23_P103661	A_23_P103601			LCK
	A_23_P14302	A_23_P103561	A_23_P103690	A_23_P103661			PSEN2
	A_23_P143120	A_23_P103601	A_23_P103942	A_23_P103690			YTHDF2
	A_23_P143811	A_23_P103661	A_23_P103968	A_23_P103942			MEAF6
	A_23_P144627	A_23_P103690	A_23_P104046	A_23_P103968			UBIAD1
	A_23_P145995	A_23_P103765	A_23_P104054	A_23_P103981			NAV1
	A_23_P1461	A_23_P103803	A_23_P104065	A_23_P104054			MAN1C1
	A_23_P148108	A_23_P103942	A_23_P104323	A_23_P104323			YY1AP1
	A_23_P149050	A_23_P103968	A_23_P104362	A_23_P104362			FAM189B
	A_23_P149099	A_23_P104046	A_23_P104372	A_23_P104372			FCER1A
	A_23_P149368	A_23_P104065	A_23_P104413	A_23_P104413			FCRL3
	A_23_P14939	A_23_P104323	A_23_P104617	A_23_P104617			DNAJC11
	A_23_P149664	A_23_P104372	A_23_P104689	A_23_P104689			AKR7A3
	A_23_P150092	A_23_P104413	A_23_P104804	A_23_P104804			HIST2H2AA4
	A_23_P15055	A_23_P104617	A_23_P105276	A_23_P105276			BPNT1
	A_23_P150583	A_23_P104689	A_23_P105583	A_23_P105583			C1orf9
	A_23_P151106	A_23_P104804	A_23_P105592	A_23_P105592			ICMT
	A_23_P15123	A_23_P105276	A_23_P105815	A_23_P105833			MGMT
	A_23_P151679	A_23_P105583	A_23_P105833	A_23_P106194			ECHS1
	A_23_P154875	A_23_P105592	A_23_P106194	A_23_P106226			DNAJC9
	A_23_P158318	A_23_P1056	A_23_P106226	A_23_P106241			DUX4
	A_23_P159406	A_23_P105833	A_23_P106241	A_23_P106258			GYLTL1B
	A_23_P159907	A_23_P106056	A_23_P106258	A_23_P106280			RELA
	A_23_P159937	A_23_P106194	A_23_P106280	A_23_P106299			ZBTB16
	A_23_P160438	A_23_P106204	A_23_P106299	A_23_P106497			ZNF84
	A_23_P160828	A_23_P106226	A_23_P106497	A_23_P106544			C12orf32
	A_23_P16139	A_23_P106241	A_23_P106559	A_23_P106559			MVK
	A_23_P16262	A_23_P106258	A_23_P106661	A_23_P106661			GPR89B
	A_23_P16337	A_23_P106280	A_23_P106663	A_23_P106663			BIVM
	A_23_P163814	A_23_P106299	A_23_P106727	A_23_P106727			DAD1
	A_23_P164307	A_23_P106497	A_23_P106859	A_23_P106859			FOS
	A_23_P16451	A_23_P106559	A_23_P106998	A_23_P106998			GSTZ1
	A_23_P165360	A_23_P106575	A_23_P107073	A_23_P107073			CHMP4A
	A_23_P166269	A_23_P106663	A_23_P107102	A_23_P107102			TRIP11
	A_23_P168105	A_23_P106708	A_23_P1072	A_23_P1072			SLC25A47
	A_23_P168584	A_23_P106727	A_23_P107394	A_23_P107394			FLJ10038
	A_23_P170464	A_23_P106741	A_23_P107412	A_23_P107412			SERF2
	A_23_P170719	A_23_P106859	A_23_P107432	A_23_P107432			IREB2
	A_23_P171176	A_23_P106998	A_23_P107587	A_23_P107587			C16orf61
	A_23_P171296	A_23_P107048	A_23_P107684	A_23_P107644			UNKL
	A_23_P171336	A_23_P107073	A_23_P107693	A_23_P107661			GOT2
	A_23_P17624	A_23_P107102	A_23_P107735	A_23_P107684			CMTM1
	A_23_P1871	A_23_P107166	A_23_P107750	A_23_P107693			CMTM1
	A_23_P19042	A_23_P1072	A_23_P107959	A_23_P107735			RPS2
	A_23_P19894	A_23_P107373	A_23_P107974	A_23_P107750			RAB11FIP3
	A_23_P19936	A_23_P107394	A_23_P107994	A_23_P107801			PSMD7
	A_23_P201097	A_23_P107412	A_23_P108062	A_23_P107974			COX4NB
	A_23_P201538	A_23_P107432	A_23_P10815	A_23_P107994			MRPS23
	A_23_P202269	A_23_P107513	A_23_P108157	A_23_P108062			RPA1
	A_23_P202769	A_23_P107587	A_23_P108303	A_23_P10815			KIF2B
	A_23_P204417	A_23_P107684	A_23_P108326	A_23_P108157			ACBD4
	A_23_P205074	A_23_P107693	A_23_P108522	A_23_P108303			ATP1A1
	A_23_P206792	A_23_P107714	A_23_P108554	A_23_P108326			NMT1
	A_23_P207719	A_23_P107735	A_23_P10858	A_23_P108554			HES7
	A_23_P208240	A_23_P107750	A_23_P108662	A_23_P10858			P4HB
	A_23_P209799	A_23_P107903	A_23_P10870	A_23_P108662			CEP76
	A_23_P210323	A_23_P107959	A_23_P108708	A_23_P10870			NPC1
	A_23_P211598	A_23_P107974	A_23_P108932	A_23_P108932			SNRPD1
	A_23_P212159	A_23_P107994	A_23_P108948	A_23_P108948			PPP2R1A
	A_23_P212626	A_23_P108054	A_23_P109026	A_23_P109026			ZNF324
	A_23_P212854	A_23_P108062	A_23_P109269	A_23_P109269			ZNF586
	A_23_P212954	A_23_P10815	A_23_P10927	A_23_P10927			MARK4
	A_23_P216153	A_23_P108157	A_23_P109333	A_23_P109333			CD79A
	A_23_P21747	A_23_P108303	A_23_P109452	A_23_P109442			S1PR5
	A_23_P218126	A_23_P108326	A_23_P109768	A_23_P109452			C19orf44
	A_23_P219004	A_23_P108522	A_23_P10987	A_23_P109768			RGL3
	A_23_P219013	A_23_P108554	A_23_P109934	A_23_P10987			NOSIP
	A_23_P219176	A_23_P108662	A_23_P110005	A_23_P109934			FUT2
	A_23_P23346	A_23_P10870	A_23_P110031	A_23_P110005			TMEM160
	A_23_P24444	A_23_P108708	A_23_P110062	A_23_P110031			TMEM86B
	A_23_P24843	A_23_P10885	A_23_P110386	A_23_P110062			LGALS7B
	A_23_P2492	A_23_P108932	A_23_P110571	A_23_P110386			PUM1
	A_23_P251695	A_23_P108948	A_23_P110699	A_23_P110571			TJP3
	A_23_P25187	A_23_P109026	A_23_P11071	A_23_P110699			NDUFA7
	A_23_P252163	A_23_P109269	A_23_P110802	A_23_P11071			NR2F6
	A_23_P253495	A_23_P10927	A_23_P110879	A_23_P110725			FAM134A
	A_23_P255896	A_23_P109333	A_23_P110882	A_23_P110802			DDX1
	A_23_P256784	A_23_P109410	A_23_P110941	A_23_P110879			ANKLE2
	A_23_P256835	A_23_P109452	A_23_P111092	A_23_P110882			MOGS
	A_23_P258124	A_23_P109768	A_23_P111141	A_23_P111092			DOLK
	A_23_P259594	A_23_P10987	A_23_P111194	A_23_P111141			RNF181
	A_23_P2674	A_23_P109877	A_23_P111273	A_23_P111194			ZNF224
	A_23_P26815	A_23_P109934	A_23_P111288	A_23_P111273			RPL23AP32
	A_23_P26976	A_23_P110005	A_23_P111481	A_23_P111288			MREG
	A_23_P29152	A_23_P110062	A_23_P111525	A_23_P111481			KCNK15
	A_23_P29263	A_23_P110175	A_23_P111701	A_23_P111525			LAMA5
	A_23_P29897	A_23_P110253	A_23_P111753	A_23_P111701			TM2D2
	A_23_P300826	A_23_P110386	A_23_P111811	A_23_P111753			C21orf33
	A_23_P308305	A_23_P110571	A_23_P111961	A_23_P111811			THAP7
	A_23_P312181	A_23_P110606	A_23_P111978	A_23_P111961			HPS4
	A_23_P312851	A_23_P110699	A_23_P111981	A_23_P111978			CHEK2
	A_23_P31437	A_23_P11071	A_23_P112113	A_23_P111981			RNF7
	A_23_P316812	A_23_P110802	A_23_P112135	A_23_P112135			WDR82
	A_23_P31765	A_23_P110879	A_23_P112187	A_23_P112187			HEMK1
	A_23_P320717	A_23_P110882	A_23_P112201	A_23_P112201			NICN1
	A_23_P321261	A_23_P110941	A_23_P112289	A_23_P112311			ZNF589
	A_23_P324873	A_23_P111092	A_23_P112311	A_23_P112397			EIF2B5
	A_23_P329016	A_23_P111141	A_23_P112397	A_23_P112406			CTSO
	A_23_P329112	A_23_P111194	A_23_P112406	A_23_P112412			KIT
	A_23_P329956	A_23_P111273	A_23_P112412	A_23_P112429			USP46
	A_23_P330708	A_23_P111288	A_23_P112429	A_23_P112478			MAST4
	A_23_P331028	A_23_P111297	A_23_P112478	A_23_P112481			MAML1
	A_23_P33207	A_23_P111373	A_23_P112481	A_23_P112482			ZNF300
	A_23_P332937	A_23_P111525	A_23_P112482	A_23_P112531			PORCN
	A_23_P334045	A_23_P111701	A_23_P112531	A_23_P1126			PRKAA1
	A_23_P334186	A_23_P111753	A_23_P1126	A_23_P112883			CENPH
	A_23_P336015	A_23_P111961	A_23_P112798	A_23_P112921			TRAF3IP2
	A_23_P342165	A_23_P111978	A_23_P112825	A_23_P112950			TSPYL4
	A_23_P34375	A_23_P111981	A_23_P112883	A_23_P113005			GSTA4
	A_23_P34767	A_23_P112113	A_23_P112950	A_23_P113204			OR2H1
	A_23_P348979	A_23_P112135	A_23_P113005	A_23_P113212			BAG6
	A_23_P350074	A_23_P11214	A_23_P113204	A_23_P113471			SPDEF
	A_23_P351724	A_23_P112159	A_23_P113212	A_23_P11353			TBC1D7
	A_23_P353574	A_23_P112187	A_23_P113471	A_23_P113682			TMEM14C
	A_23_P357717	A_23_P112201	A_23_P11353	A_23_P113789			RPP40
	A_23_P35796	A_23_P112289	A_23_P113682	A_23_P113888			MRS2
	A_23_P363174	A_23_P112311	A_23_P113789	A_23_P113994			SRRT
	A_23_P364517	A_23_P112406	A_23_P113888	A_23_P114057			GNG11
	A_23_P365189	A_23_P112412	A_23_P113994	A_23_P11408			MRPL32
	A_23_P37076	A_23_P112429	A_23_P114057	A_23_P114221			ING3
	A_23_P371794	A_23_P112470	A_23_P11408	A_23_P114405			MAK16
	A_23_P37469	A_23_P112478	A_23_P114144	A_23_P114582			KCNK9
	A_23_P378514	A_23_P112482	A_23_P114164	A_23_P114670			LYNX1
	A_23_P37897	A_23_P112531	A_23_P114221	A_23_P114707			KIAA0196
	A_23_P379630	A_23_P1126	A_23_P114405	A_23_P114736			TRAM1
	A_23_P382607	A_23_P11279	A_23_P114414	A_23_P114774			NKRF
	A_23_P385267	A_23_P112798	A_23_P114670	A_23_P115022			EIF2C2
	A_23_P39074	A_23_P112825	A_23_P114707	A_23_P115124			FIBCD1
	A_23_P391857	A_23_P112883	A_23_P114736	A_23_P115137			KDM4C
	A_23_P392222	A_23_P112950	A_23_P114774	A_23_P115161			TMOD1
	A_23_P39453	A_23_P113005	A_23_P115036	A_23_P115167			TRIM32
	A_23_P39561	A_23_P113204	A_23_P115137	A_23_P115202			FBXW5
	A_23_P400147	A_23_P113212	A_23_P115161	A_23_P115331			GTF3C5
	A_23_P400406	A_23_P11331	A_23_P115167	A_23_P115356			TEX10
	A_23_P400887	A_23_P11353	A_23_P115202	A_23_P115366			RPL35
	A_23_P404108	A_23_P113682	A_23_P115215	A_23_P115375			CCL21
	A_23_P404565	A_23_P113777	A_23_P115223	A_23_P115519			NUDT2
	A_23_P404685	A_23_P113789	A_23_P115331	A_23_P115703			AQP3
	A_23_P411993	A_23_P113888	A_23_P115356	A_23_P115726			AQP3
	A_23_P413051	A_23_P11390	A_23_P115519	A_23_P115732			FAM102A
	A_23_P414269	A_23_P113994	A_23_P115703	A_23_P115785			LEPROT
	A_23_P414308	A_23_P114057	A_23_P115726	A_23_P116195			ALG13
	A_23_P415511	A_23_P11408	A_23_P115732	A_23_P116235			CRIP2
	A_23_P416048	A_23_P114095	A_23_P115785	A_23_P116259			LCMT1
	A_23_P416212	A_23_P114144	A_23_P115872	A_23_P116387			NRBP2
	A_23_P421032	A_23_P114221	A_23_P116195	A_23_P116523			STARD5
	A_23_P42198	A_23_P114405	A_23_P116235	A_23_P116624			ATF7IP
	A_23_P42358	A_23_P114414	A_23_P116259	A_23_P116797			EFNA1
	A_23_P424900	A_23_P114670	A_23_P116387	A_23_P116829			FGF3
	A_23_P425073	A_23_P114707	A_23_P116523	A_23_P116872			TMEM45A
	A_23_P429624	A_23_P114736	A_23_P116624	A_23_P11697			TCEAL8
	A_23_P430670	A_23_P114774	A_23_P116797	A_23_P117037			FAAH2
	A_23_P435002	A_23_P114826	A_23_P116829	A_23_P117125			ATP6AP2
	A_23_P435407	A_23_P115011	A_23_P116872	A_23_P117363			SLC34A3
	A_23_P4400	A_23_P115036	A_23_P11697	A_23_P117494			ITGBL1
	A_23_P48237	A_23_P115137	A_23_P117037	A_23_P117683			USP19
	A_23_P48455	A_23_P115161	A_23_P117125	A_23_P117734			DIS3L2
	A_23_P48826	A_23_P115167	A_23_P117157	A_23_P117767			VCY
	A_23_P49429	A_23_P115202	A_23_P117198	A_23_P117862			KIRREL
	A_23_P502196	A_23_P115215	A_23_P117363	A_23_P117955			SEMA4C
	A_23_P50872	A_23_P115223	A_23_P117494	A_23_P118			PRY2
	A_23_P53162	A_23_P115331	A_23_P117734	A_23_P118086			MBTPS2
	A_23_P55127	A_23_P115356	A_23_P117767	A_23_P118095			CCDC22
	A_23_P57293	A_23_P115482	A_23_P117862	A_23_P118185			UBQLN2
	A_23_P57370	A_23_P115519	A_23_P117955	A_23_P118300			RBBP7
	A_23_P57379	A_23_P115703	A_23_P118	A_23_P118327			MORF4L2
	A_23_P59388	A_23_P115726	A_23_P118086	A_23_P118334			LONRF3
	A_23_P59616	A_23_P115732	A_23_P118095	A_23_P118353			ARHGEF16
	A_23_P59855	A_23_P115785	A_23_P118185	A_23_P118412			H6PD
	A_23_P60180	A_23_P115872	A_23_P118300	A_23_P11843			KCNJ10
	A_23_P62139	A_23_P116195	A_23_P118327	A_23_P118462			PMVK
	A_23_P62583	A_23_P116235	A_23_P118334	A_23_P118516			MRPS15
	A_23_P64070	A_23_P116259	A_23_P118353	A_23_P118552			ADAMTSL4
	A_23_P6474	A_23_P116286	A_23_P118412	A_23_P118607			TMEM125
	A_23_P65930	A_23_P116624	A_23_P11843	A_23_P118690			IPO13
	A_23_P66110	A_23_P116797	A_23_P118462	A_23_P118693			TRIM11
	A_23_P66497	A_23_P116829	A_23_P118516	A_23_P118791			HBXIP
	A_23_P67399	A_23_P116872	A_23_P118552	A_23_P118842			DARC
	A_23_P69617	A_23_P11697	A_23_P118607	A_23_P118888			LRRC8B
	A_23_P70938	A_23_P117037	A_23_P118690	A_23_P119311			CRNN
	A_23_P71649	A_23_P117125	A_23_P118693	A_23_P119418			VPS72
	A_23_P73348	A_23_P117157	A_23_P118791	A_23_P119500			HAX1
	A_23_P73780	A_23_P117198	A_23_P118842	A_23_P119611			AHDC1
	A_23_P73982	A_23_P117363	A_23_P118888	A_23_P119683			AKR7A2
	A_23_P74330	A_23_P117494	A_23_P119311	A_23_P119899			CMPK1
	A_23_P75149	A_23_P117599	A_23_P119500	A_23_P120146			HIST2H3D
	A_23_P75220	A_23_P117623	A_23_P119611	A_23_P120170			UBE2T
	A_23_P75622	A_23_P117683	A_23_P119683	A_23_P120237			LCE3D
	A_23_P75811	A_23_P117767	A_23_P119899	A_23_P120488			PCGF6
	A_23_P77228	A_23_P117805	A_23_P120146	A_23_P120513			SLC16A9
	A_23_P77360	A_23_P117862	A_23_P120170	A_23_P12053			BMI1
	A_23_P77440	A_23_P117882	A_23_P120237	A_23_P120557			FANK1
	A_23_P78742	A_23_P117955	A_23_P120488	A_23_P120594			CEP55
	A_23_P78750	A_23_P118	A_23_P120513	A_23_P12062			MDK
	A_23_P78782	A_23_P118086	A_23_P12053	A_23_P120667			SCN3B
	A_23_P79927	A_23_P118095	A_23_P120594	A_23_P120710			AMPD3
	A_23_P80136	A_23_P118105	A_23_P12062	A_23_P120744			INCENP
	A_23_P80832	A_23_P118185	A_23_P120667	A_23_P120784			SLC6A5
	A_23_P81717	A_23_P118300	A_23_P120710	A_23_P12082			C12orf10
	A_23_P82324	A_23_P118327	A_23_P120744	A_23_P120863			UBE2N
	A_23_P82913	A_23_P118334	A_23_P120784	A_23_P120899			PRB4
	A_23_P84140	A_23_P118353	A_23_P12082	A_23_P120915			HMGB4
	A_23_P86434	A_23_P118412	A_23_P120863	A_23_P120933			LETMD1
	A_23_P87072	A_23_P11843	A_23_P120899	A_23_P120942			RARG
	A_23_P88234	A_23_P118451	A_23_P120915	A_23_P120970			SUCLA2
	A_23_P88439	A_23_P118462	A_23_P120942	A_23_P121051			MRP63
	A_23_P89056	A_23_P118516	A_23_P120947	A_23_P121082			SERPINA6
	A_23_P89380	A_23_P118552	A_23_P121051	A_23_P121095			MTHFD1
	A_23_P90510	A_23_P118607	A_23_P121082	A_23_P121141			AHSA1
	A_23_P91283	A_23_P118693	A_23_P121095	A_23_P121215			TDP1
	A_23_P933	A_23_P118842	A_23_P121215	A_23_P121234			C15orf63
	A_23_P94736	A_23_P118888	A_23_P121234	A_23_P12128			LYSMD4
	A_23_P96087	A_23_P11902	A_23_P12128	A_23_P121480			COMMD4
	A_23_P97274	A_23_P119311	A_23_P121480	A_23_P121499			ST8SIA2
	A_23_P98015	A_23_P119362	A_23_P121676	A_23_P121676			NDNL2
	A_23_P983	A_23_P119500	A_23_P122027	A_23_P121702			CRABP1
	A_23_P98645	A_23_P119617	A_23_P122068	A_23_P121875			APRT
	A_23_P99930	A_23_P119627	A_23_P122233	A_23_P122027			EXTL2
	A_24_P102343	A_23_P119683	A_23_P12241	A_23_P122068			SPATA2L
	A_24_P102981	A_23_P119899	A_23_P122414	A_23_P122233			RPL3L
	A_24_P104512	A_23_P119907	A_23_P122485	A_23_P122393			NDUFB10
	A_24_P110799	A_23_P119943	A_23_P122582	A_23_P12241			LONP2
	A_24_P112032	A_23_P120146	A_23_P122600	A_23_P122414			FAHD1
	A_24_P118560	A_23_P120170	A_23_P122650	A_23_P122485			THUMPD1
	A_24_P127491	A_23_P120182	A_23_P122796	A_23_P122582			PAPD5
	A_24_P128727	A_23_P120237	A_23_P122805	A_23_P122600			SRP68
	A_24_P133475	A_23_P120414	A_23_P12282	A_23_P122650			C17orf28
	A_24_P134626	A_23_P120488	A_23_P122876	A_23_P122805			LRRN2
	A_24_P141707	A_23_P120513	A_23_P123086	A_23_P122876			STARD3
	A_24_P14257	A_23_P12053	A_23_P123164	A_23_P123164			OVCA2
	A_24_P148657	A_23_P120594	A_23_P123234	A_23_P123234			FAM18B1
	A_24_P155058	A_23_P12062	A_23_P123343	A_23_P123393			HEXIM1
	A_24_P156576	A_23_P120667	A_23_P123393	A_23_P123454			AARSD1
	A_24_P159845	A_23_P120710	A_23_P123454	A_23_P123463			ZNF207
	A_24_P165736	A_23_P120744	A_23_P123463	A_23_P123582			FOXN1
	A_24_P166431	A_23_P120784	A_23_P123666	A_23_P123666			TMEM107
	A_24_P168994	A_23_P120942	A_23_P123692	A_23_P123692			KRTAP1-5
	A_24_P170983	A_23_P120947	A_23_P123763	A_23_P123763			PAFAH1B1
	A_24_P179029	A_23_P121051	A_23_P123866	A_23_P123866			KLK9
	A_24_P182182	A_23_P121082	A_23_P124003	A_23_P124003			EMP3
	A_24_P182281	A_23_P121095	A_23_P124022	A_23_P124022			C19orf2
	A_24_P184445	A_23_P121215	A_23_P12405	A_23_P12405			TNFAIP8L1
	A_24_P186551	A_23_P121222	A_23_P12423	A_23_P124384			FXYD7
	A_24_P187351	A_23_P121234	A_23_P124384	A_23_P124661			SUGP1
	A_24_P192197	A_23_P12128	A_23_P124661	A_23_P124742			NDUFA13
	A_24_P195621	A_23_P121480	A_23_P124760	A_23_P124760			MIER2
	A_24_P196592	A_23_P121602	A_23_P125157	A_23_P125157			EPHA4
	A_24_P201491	A_23_P121676	A_23_P125420	A_23_P125533			ANKZF1
	A_24_P201531	A_23_P121722	A_23_P125533	A_23_P125553			IGFBP2
	A_24_P202581	A_23_P122027	A_23_P125553	A_23_P125772			TGFBRAP1
	A_24_P202748	A_23_P122068	A_23_P125772	A_23_P12635			TIGD1
	A_24_P203984	A_23_P122233	A_23_P12635	A_23_P126426			NDUFA10
	A_24_P204515	A_23_P122393	A_23_P126426	A_23_P126528			STARD7
	A_24_P208992	A_23_P12241	A_23_P126528	A_23_P126727			YWHAB
	A_24_P211151	A_23_P122414	A_23_P126757	A_23_P126757			NPEPL1
	A_24_P212234	A_23_P122485	A_23_P126888	A_23_P126888			C20orf141
	A_24_P225477	A_23_P122563	A_23_P126899	A_23_P126970			SPEN
	A_24_P226020	A_23_P122579	A_23_P126970	A_23_P127079			TASP1
	A_24_P227450	A_23_P122582	A_23_P127095	A_23_P127095			ACSS1
	A_24_P228149	A_23_P122600	A_23_P127107	A_23_P127107			TRIT1
	A_24_P229304	A_23_P122650	A_23_P127195	A_23_P127195			JAM2
	A_24_P230981	A_23_P122796	A_23_P127233	A_23_P127233			TTC3
	A_24_P23636	A_23_P122805	A_23_P12733	A_23_P127426			MCM3AP
	A_24_P23995	A_23_P12282	A_23_P127426	A_23_P127533			TRMT2A
	A_24_P242132	A_23_P122876	A_23_P127533	A_23_P127608			CHI3L2
	A_24_P246552	A_23_P123086	A_23_P127627	A_23_P127627			GAL3ST1
	A_24_P247820	A_23_P123164	A_23_P127721	A_23_P127721			CSF2RB
	A_24_P248345	A_23_P123234	A_23_P127818	A_23_P127818			ANKRD54
	A_24_P251764	A_23_P123343	A_23_P128067	A_23_P128067			ATF4
	A_24_P254949	A_23_P123393	A_23_P128126	A_23_P128126			XRCC6
	A_24_P255609	A_23_P123463	A_23_P128147	A_23_P128147			XRCC6
	A_24_P257539	A_23_P123666	A_23_P128304	A_23_P128304			TTLL1
	A_24_P268474	A_23_P123692	A_23_P128337	A_23_P128337			PCCB
	A_24_P272917	A_23_P123763	A_23_P128663	A_23_P128641			GBE1
	A_24_P276853	A_23_P123866	A_23_P128783	A_23_P128663			TOP2B
	A_24_P281228	A_23_P124003	A_23_P128808	A_23_P128783			ASTE1
	A_24_P285378	A_23_P124022	A_23_P128967	A_23_P128808			CAMK1
	A_24_P286013	A_23_P124035	A_23_P129169	A_23_P128967			RAD18
	A_24_P289726	A_23_P12405	A_23_P129188	A_23_P129038			TSHB
	A_24_P290068	A_23_P12423	A_23_P129258	A_23_P129169			CD200
	A_24_P290114	A_23_P124384	A_23_P129313	A_23_P129188			WFS1
	A_24_P290153	A_23_P124642	A_23_P129382	A_23_P129258			SAP30
	A_24_P293114	A_23_P124661	A_23_P129513	A_23_P129313			CXXC4
	A_24_P2948	A_23_P124733	A_23_P129629	A_23_P129382			OCIAD2
	A_24_P298495	A_23_P124742	A_23_P129704	A_23_P129513			ODZ3
	A_24_P302797	A_23_P124760	A_23_P129754	A_23_P129629			C5orf28
	A_24_P305933	A_23_P124823	A_23_P129801	A_23_P129704			KIF3A
	A_24_P306845	A_23_P125033	A_23_P129821	A_23_P129754			C1QTNF3
	A_24_P307248	A_23_P12514	A_23_P129829	A_23_P129801			MRPL22
	A_24_P308079	A_23_P125147	A_23_P12992	A_23_P129821			DLK2
	A_24_P313822	A_23_P125157	A_23_P130040	A_23_P129829			MCOLN3
	A_24_P314688	A_23_P125420	A_23_P130056	A_23_P12992			GUCA1A
	A_24_P315862	A_23_P125519	A_23_P130169	A_23_P130040			PFDN6
	A_24_P317604	A_23_P125533	A_23_P130531	A_23_P130056			DAXX
	A_24_P319736	A_23_P125553	A_23_P130537	A_23_P130169			C6orf106
	A_24_P320033	A_23_P125772	A_23_P130648	A_23_P130531			HDDC2
	A_24_P320604	A_23_P12635	A_23_P130689	A_23_P130537			TMEM209
	A_24_P323885	A_23_P126426	A_23_P130753	A_23_P130648			DYRK3
	A_24_P324838	A_23_P126528	A_23_P130761	A_23_P130689			TAF6
	A_24_P334640	A_23_P126689	A_23_P130965	A_23_P130753			KIAA1908
	A_24_P336441	A_23_P126757	A_23_P131115	A_23_P130761			OR6W1P
	A_24_P341972	A_23_P126888	A_23_P131428	A_23_P130764			NUDCD1
	A_24_P342023	A_23_P126899	A_23_P131518	A_23_P130965			KCNQ3
	A_24_P345314	A_23_P126970	A_23_P131534	A_23_P131115			NUDT18
	A_24_P347624	A_23_P127095	A_23_P131706	A_23_P131428			ERI1
	A_24_P349782	A_23_P127107	A_23_P131754	A_23_P13150			IPPK
	A_24_P353289	A_23_P127195	A_23_P131785	A_23_P131518			TBC1D2
	A_24_P356930	A_23_P127233	A_23_P131909	A_23_P131534			C9orf7
	A_24_P358474	A_23_P12733	A_23_P1320	A_23_P131706			C9orf82
	A_24_P363896	A_23_P127426	A_23_P132121	A_23_P131754			UBAP1
	A_24_P365954	A_23_P127533	A_23_P132358	A_23_P131785			P2RX2
	A_24_P366082	A_23_P127627	A_23_P13244	A_23_P131909			MED10
	A_24_P36847	A_23_P127676	A_23_P132486	A_23_P1320			MRPL14
	A_24_P372643	A_23_P127721	A_23_P132675	A_23_P132121			ESPN
	A_24_P374244	A_23_P128036	A_23_P13271	A_23_P132358			ATP13A2
	A_24_P376294	A_23_P128067	A_23_P132826	A_23_P13244			SHOX2
	A_24_P377394	A_23_P128126	A_23_P13294	A_23_P132454			RASGRP1
	A_24_P385942	A_23_P128147	A_23_P133227	A_23_P132486			ATXN2L
	A_24_P389491	A_23_P128215	A_23_P133279	A_23_P132675			COQ2
	A_24_P391604	A_23_P128304	A_23_P133457	A_23_P13271			CHKA
	A_24_P392910	A_23_P128337	A_23_P133582	A_23_P132826			MED24
	A_24_P395814	A_23_P128663	A_23_P13359	A_23_P132889			KCNAB3
	A_24_P398781	A_23_P128808	A_23_P133629	A_23_P13294			RHOC
	A_24_P399454	A_23_P128919	A_23_P133755	A_23_P133227			RAB28
	A_24_P400832	A_23_P128967	A_23_P134109	A_23_P133279			NFATC2IP
	A_24_P409451	A_23_P129169	A_23_P13425	A_23_P133457			ATP5I
	A_24_P409500	A_23_P129188	A_23_P134454	A_23_P133474			RPS4X
	A_24_P41939	A_23_P129258	A_23_P134614	A_23_P133582			PPP1R3F
	A_24_P42330	A_23_P12928	A_23_P135164	A_23_P133629			SPIN2B
	A_24_P475864	A_23_P129313	A_23_P135239	A_23_P133755			SRPK3
	A_24_P489695	A_23_P129382	A_23_P135257	A_23_P134109			FBXL15
	A_24_P502660	A_23_P129389	A_23_P135326	A_23_P13425			DPH2
	A_24_P508946	A_23_P129458	A_23_P135437	A_23_P134454			KCNA10
	A_24_P544996	A_23_P129476	A_23_P135454	A_23_P135164			USP21
	A_24_P548060	A_23_P12950	A_23_P135486	A_23_P135257			NOL9
	A_24_P548953	A_23_P129513	A_23_P13554	A_23_P135326			INTS3
	A_24_P550973	A_23_P129569	A_23_P135589	A_23_P135437			KIF21B
	A_24_P586134	A_23_P129577	A_23_P135616	A_23_P135454			PEX11B
	A_24_P592260	A_23_P129629	A_23_P135634	A_23_P135474			TIMM17A
	A_24_P59297	A_23_P129704	A_23_P135848	A_23_P135486			PPRC1
	A_24_P59688	A_23_P129754	A_23_P135878	A_23_P13554			USMG5
	A_24_P603890	A_23_P129778	A_23_P135966	A_23_P135589			CLRN3
	A_24_P608411	A_23_P129801	A_23_P136172	A_23_P135616			PRPF18
	A_24_P659090	A_23_P129821	A_23_P136184	A_23_P135634			SMNDC1
	A_24_P662057	A_23_P129829	A_23_P136232	A_23_P135848			H2AFY2
	A_24_P714750	A_23_P12992	A_23_P136238	A_23_P135878			TM7SF2
	A_24_P7157	A_23_P130040	A_23_P136683	A_23_P135966			DCUN1D5
	A_24_P7232	A_23_P130056	A_23_P13679	A_23_P136184			TMPRSS4
	A_24_P735073	A_23_P130169	A_23_P136870	A_23_P136232			DGKZ
	A_24_P735306	A_23_P130343	A_23_P136961	A_23_P136238			CTR9
	A_24_P738859	A_23_P130376	A_23_P137046	A_23_P13679			P2RX3
	A_24_P743672	A_23_P130531	A_23_P137139	A_23_P136870			USH1C
	A_24_P752279	A_23_P130537	A_23_P137248	A_23_P136961			MARS
	A_24_P7594	A_23_P130639	A_23_P137403	A_23_P137046			RPL41
	A_24_P76313	A_23_P130648	A_23_P137543	A_23_P137248			RAN
	A_24_P76805	A_23_P130653	A_23_P137630	A_23_P137403			TUBA1B
	A_24_P771173	A_23_P130689	A_23_P138000	A_23_P137543			SOCS2
	A_24_P777694	A_23_P130753	A_23_P138023	A_23_P137630			BICD1
	A_24_P780319	A_23_P130761	A_23_P138025	A_23_P138000			PTMS
	A_24_P79241	A_23_P130815	A_23_P138049	A_23_P138023			USPL1
	A_24_P79755	A_23_P131074	A_23_P138271	A_23_P138025			SACS
	A_24_P801381	A_23_P131128	A_23_P138461	A_23_P138049			EAPP
	A_24_P810074	A_23_P131227	A_23_P138465	A_23_P138271			GPR132
	A_24_P81789	A_23_P131428	A_23_P138655	A_23_P138461			LGALS3
	A_24_P818268	A_23_P131518	A_23_P138686	A_23_P138465			ALDH6A1
	A_24_P819419	A_23_P131534	A_23_P1387	A_23_P138655			EVL
	A_24_P823768	A_23_P131653	A_23_P138776	A_23_P138686			CYP11A1
	A_24_P833097	A_23_P131676	A_23_P138796	A_23_P1387			CALML4
	A_24_P878992	A_23_P131706	A_23_P138849	A_23_P138776			SLC5A12
	A_24_P910355	A_23_P131747	A_23_P138957	A_23_P138796			IVD
	A_24_P91238	A_23_P131754	A_23_P138985	A_23_P138849			TNP2
	A_24_P920070	A_23_P131785	A_23_P139050	A_23_P138957			ZDHHC7
	A_24_P920555	A_23_P131909	A_23_P13907	A_23_P138985			SDR42E1
	A_24_P922451	A_23_P1320	A_23_P139162	A_23_P139050			C16orf7
	A_24_P925491	A_23_P132121	A_23_P139198	A_23_P13907			KBTBD4
	A_24_P927553	A_23_P132139	A_23_P139297	A_23_P139162			MRPL28
	A_24_P928243	A_23_P132358	A_23_P139388	A_23_P139198			PALB2
	A_24_P929367	A_23_P13244	A_23_P139396	A_23_P139297			TIGD7
	A_24_P930442	A_23_P132486	A_23_P139881	A_23_P139396			MT3
	A_24_P931711	A_23_P132675	A_23_P139965	A_23_P139648			TERF2IP
	A_24_P938135	A_23_P132826	A_23_P140190	A_23_P139881			MKS1
	A_24_P941540	A_23_P13294	A_23_P140423	A_23_P139965			RAB40B
	A_24_P945096	A_23_P133216	A_23_P140675	A_23_P13998			KCNJ12
	A_24_P9605	A_23_P133227	A_23_P14072	A_23_P140190			ORMDL3
	A_24_P99963	A_23_P133279	A_23_P140738	A_23_P140423			TRMT112
	A_32_P100830	A_23_P133359	A_23_P141044	A_23_P14062			PHB
	A_32_P107859	A_23_P13338	A_23_P141248	A_23_P140675			LYZL6
	A_32_P109516	A_23_P133457	A_23_P141367	A_23_P14072			TBKBP1
	A_32_P109901	A_23_P133474	A_23_P141520	A_23_P140738			KCTD1
	A_32_P110390	A_23_P133582	A_23_P141549	A_23_P141044			FAM38B
	A_32_P111996	A_23_P13359	A_23_P141600	A_23_P141367			CDC37
	A_32_P115663	A_23_P133606	A_23_P141715	A_23_P141520			ICAM4
	A_32_P116058	A_23_P133629	A_23_P141717	A_23_P141549			GIPC1
	A_32_P116989	A_23_P133755	A_23_P141738	A_23_P141600			RTBDN
	A_32_P120014	A_23_P133799	A_23_P141992	A_23_P141715			ELOF1
	A_32_P122925	A_23_P133904	A_23_P142018	A_23_P141738			DBP
	A_32_P132194	A_23_P134026	A_23_P142096	A_23_P141992			DBP
	A_32_P133926	A_23_P134109	A_23_P142125	A_23_P142018			KCNJ14
	A_32_P137849	A_23_P134247	A_23_P14216	A_23_P142096			KIR2DS2
	A_32_P141211	A_23_P13425	A_23_P142322	A_23_P142125			ARRDC2
	A_32_P145348	A_23_P134395	A_23_P142335	A_23_P14216			THEG
	A_32_P148047	A_23_P134454	A_23_P142389	A_23_P142322			NFIC
	A_32_P148726	A_23_P134614	A_23_P142403	A_23_P142335			ZNF569
	A_32_P150856	A_23_P135084	A_23_P142421	A_23_P142389			TTC27
	A_32_P155016	A_23_P135164	A_23_P142475	A_23_P142403			VAX2
	A_32_P155030	A_23_P135239	A_23_P142506	A_23_P142421			C11orf71
	A_32_P164917	A_23_P135257	A_23_P142671	A_23_P142475			GPR45
	A_32_P169521	A_23_P135326	A_23_P142708	A_23_P142506			PIGF
	A_32_P16975	A_23_P135437	A_23_P142776	A_23_P142671			CXCR7
	A_32_P170406	A_23_P135454	A_23_P142835	A_23_P142708			BOLA3
	A_32_P171747	A_23_P135486	A_23_P142950	A_23_P142796			KIDINS220
	A_32_P180315	A_23_P13554	A_23_P142994	A_23_P142835			C20orf195
	A_32_P186725	A_23_P135589	A_23_P14302	A_23_P142950			BPI
	A_32_P19019	A_23_P135616	A_23_P143047	A_23_P142994			LOC100288797
	A_32_P191120	A_23_P135634	A_23_P143120	A_23_P14302			MYOZ1
	A_32_P192594	A_23_P135878	A_23_P143247	A_23_P143047			SIK1
	A_32_P194095	A_23_P135966	A_23_P143303	A_23_P143120			C21orf58
	A_32_P19466	A_23_P136184	A_23_P143643	A_23_P143173			MCAT
	A_32_P197620	A_23_P136232	A_23_P143673	A_23_P143247			OR8J1
	A_32_P199321	A_23_P136238	A_23_P143811	A_23_P143303			CCNL1
	A_32_P200820	A_23_P136296	A_23_P143817	A_23_P143643			OXSM
	A_32_P202214	A_23_P136347	A_23_P143958	A_23_P143673			UQCRC1
	A_32_P205110	A_23_P136635	A_23_P144453	A_23_P143811			SERPINI2
	A_32_P205637	A_23_P136683	A_23_P14458	A_23_P143817			CRMP1
	A_32_P206751	A_23_P13679	A_23_P144627	A_23_P143958			OR1S2
	A_32_P208341	A_23_P136870	A_23_P144816	A_23_P144126			NLN
	A_32_P213755	A_23_P136961	A_23_P144866	A_23_P144453			HARS
	A_32_P216809	A_23_P137046	A_23_P145146	A_23_P14458			FAM173B
	A_32_P218785	A_23_P137139	A_23_P14515	A_23_P144627			ZFP2
	A_32_P219942	A_23_P137248	A_23_P145175	A_23_P144816			INTS5
	A_32_P22364	A_23_P137403	A_23_P145301	A_23_P144866			IRX1
	A_32_P230868	A_23_P137427	A_23_P14537	A_23_P145006			GPX3
	A_32_P231810	A_23_P137543	A_23_P145619	A_23_P145146			ETF1
	A_32_P232381	A_23_P137630	A_23_P145657	A_23_P14515			NXF1
	A_32_P233019	A_23_P138000	A_23_P145777	A_23_P145175			SLC12A2
	A_32_P234637	A_23_P138023	A_23_P145817	A_23_P145301			CDC23
	A_32_P2634	A_23_P138025	A_23_P145995	A_23_P145330			PREP
	A_32_P29954	A_23_P138049	A_23_P1461	A_23_P14537			KLC4
	A_32_P30693	A_23_P138125	A_23_P146379	A_23_P145619			MCCD1
	A_32_P31165	A_23_P138271	A_23_P146444	A_23_P145657			C6orf35
	A_32_P33723	A_23_P138461	A_23_P146631	A_23_P145777			EPB41L2
	A_32_P360193	A_23_P138465	A_23_P146654	A_23_P145817			RHEB
	A_32_P36136	A_23_P138655	A_23_P146736	A_23_P145995			CD81
	A_32_P377008	A_23_P138686	A_23_P146765	A_23_P1461			TBL2
	A_32_P377577	A_23_P1387	A_23_P146865	A_23_P146379			CAV1
	A_32_P40327	A_23_P138776	A_23_P147109	A_23_P146444			COG5
	A_32_P43409	A_23_P138796	A_23_P1473	A_23_P146551			RPL7A
	A_32_P48536	A_23_P138849	A_23_P14734	A_23_P146631			UAP1L1
	A_32_P511713	A_23_P138957	A_23_P147450	A_23_P146654			TLE1
	A_32_P6769	A_23_P138985	A_23_P147782	A_23_P146765			PRSS3
	A_32_P69379	A_23_P139050	A_23_P14798	A_23_P146865			POLE3
	A_32_P7015	A_23_P13907	A_23_P148108	A_23_P1473			EXOC4
	A_32_P70891	A_23_P139104	A_23_P148150	A_23_P14734			AFG3L2
	A_32_P75284	A_23_P139162	A_23_P148204	A_23_P147450			MRPL37
	A_32_P75563	A_23_P139198	A_23_P148308	A_23_P147782			AHSP
	A_32_P78285	A_23_P139297	A_23_P148327	A_23_P14798			ALG8
	A_32_P8234	A_23_P139388	A_23_P148439	A_23_P148108			STX18
	A_32_P82623	A_23_P139396	A_23_P148473	A_23_P148150			MAGED1
	A_32_P85591	A_23_P139881	A_23_P14886	A_23_P148204			PROP1
	A_32_P93807	A_23_P139965	A_23_P148949	A_23_P148308			SPIRE1
	A_32_P94444	A_23_P139998	A_23_P148959	A_23_P148327			SLC25A14
	A_32_P95502	A_23_P140050	A_23_P148969	A_23_P148439			TMEM68
	A_32_P98854	A_23_P140190	A_23_P148984	A_23_P14886			UCN3
	A_32_P9924	A_23_P140241	A_23_P149050	A_23_P148949			IMPAD1
		A_23_P140423	A_23_P149075	A_23_P148969			TMEM203
		A_23_P140675	A_23_P149099	A_23_P149050			EPS8
		A_23_P140698	A_23_P14915	A_23_P149075			AP3B1
		A_23_P14072	A_23_P149232	A_23_P149099			HLA-DQB1
		A_23_P141032	A_23_P149368	A_23_P14915			KLHDC5
		A_23_P141044	A_23_P14939	A_23_P149232			MAGEA6
		A_23_P14105	A_23_P149390	A_23_P149301			NYX
		A_23_P141194	A_23_P149419	A_23_P149368			BTK
		A_23_P141248	A_23_P149448	A_23_P14939			PRKY
		A_23_P141367	A_23_P149545	A_23_P149419			LRRC41
		A_23_P141447	A_23_P14957	A_23_P149448			ZMPSTE24
		A_23_P141520	A_23_P149626	A_23_P149545			ZNF362
		A_23_P141549	A_23_P149664	A_23_P14957			HP1BP3
		A_23_P141600	A_23_P149678	A_23_P149626			SEMA6C
		A_23_P141636	A_23_P150092	A_23_P149664			APITD1
		A_23_P141715	A_23_P150249	A_23_P149678			GPN2
		A_23_P141717	A_23_P150403	A_23_P150092			FAIM3
		A_23_P141738	A_23_P150407	A_23_P150249			ARL8A
		A_23_P141863	A_23_P15045	A_23_P150403			C10orf2
		A_23_P142045	A_23_P15055	A_23_P150407			NOLC1
		A_23_P142096	A_23_P150583	A_23_P15045			CYP26A1
		A_23_P142125	A_23_P15101	A_23_P15055			NMT2
		A_23_P14216	A_23_P151075	A_23_P150583			ARHGAP19
		A_23_P142335	A_23_P151106	A_23_P150807			ACP2
		A_23_P142389	A_23_P151159	A_23_P15101			AMOTL1
		A_23_P142403	A_23_P151179	A_23_P151075			KAT5
		A_23_P142421	A_23_P15123	A_23_P151106			SIK2
		A_23_P142475	A_23_P151280	A_23_P151179			CD3D
		A_23_P142671	A_23_P151294	A_23_P15123			OR8D2
		A_23_P142708	A_23_P151321	A_23_P151280			IGF1
		A_23_P142714	A_23_P151415	A_23_P151294			CD6
		A_23_P142776	A_23_P151436	A_23_P151415			LGALS12
		A_23_P142796	A_23_P15146	A_23_P151436			TRIM44
		A_23_P142835	A_23_P151471	A_23_P151471			RSF1
		A_23_P14284	A_23_P151506	A_23_P151506			C11orf73
		A_23_P142950	A_23_P151653	A_23_P151595			IAPP
		A_23_P142994	A_23_P151679	A_23_P151653			CCND2
		A_23_P14302	A_23_P151710	A_23_P151679			SERP2
		A_23_P1431	A_23_P151746	A_23_P151710			GOLGA2B
		A_23_P143120	A_23_P151820	A_23_P151970			UBAC2
		A_23_P143247	A_23_P151970	A_23_P15202			FAM48A
		A_23_P143303	A_23_P15202	A_23_P152262			KIAA0125
		A_23_P143643	A_23_P152262	A_23_P152272			CHD8
		A_23_P143673	A_23_P152272	A_23_P15247			NDUFB1
		A_23_P143713	A_23_P15247	A_23_P152559			NUP107
		A_23_P143811	A_23_P152559	A_23_P152605			EPB42
		A_23_P143817	A_23_P152605	A_23_P152666			DNAJC17
		A_23_P143902	A_23_P152666	A_23_P152919			KRT8
		A_23_P143958	A_23_P152919	A_23_P152984			FAM38A
		A_23_P144378	A_23_P153185	A_23_P153185			COX4I1
		A_23_P144453	A_23_P153360	A_23_P153360			ZNF688
		A_23_P14458	A_23_P153390	A_23_P153390			RCBTB2
		A_23_P144622	A_23_P153418	A_23_P153418			ICT1
		A_23_P144627	A_23_P15348	A_23_P15348			SRR
		A_23_P144677	A_23_P153480	A_23_P153510			CCR10
		A_23_P144816	A_23_P153510	A_23_P153586			RDM1
		A_23_P144866	A_23_P153586	A_23_P153628			C17orf49
		A_23_P14493	A_23_P153628	A_23_P15369			RPS7
		A_23_P145006	A_23_P153698	A_23_P153698			C17orf99
		A_23_P145035	A_23_P153757	A_23_P153757			EIF4A3
		A_23_P145096	A_23_P153853	A_23_P154050			C18orf10
		A_23_P145146	A_23_P154050	A_23_P154507			C18orf10
		A_23_P14515	A_23_P154058	A_23_P154730			SS18
		A_23_P145175	A_23_P154507	A_23_P154771			ZNF544
		A_23_P145301	A_23_P154730	A_23_P154786			HSD11B1L
		A_23_P145330	A_23_P154758	A_23_P154875			PRPF31
		A_23_P145336	A_23_P154771	A_23_P155147			PRDX2
		A_23_P14537	A_23_P154786	A_23_P155417			GPR32
		A_23_P145584	A_23_P154875	A_23_P155425			HRC
		A_23_P145619	A_23_P155417	A_23_P155453			C13orf38
		A_23_P145657	A_23_P155425	A_23_P155477			CIRBP
		A_23_P145777	A_23_P155453	A_23_P155514			PSG2
		A_23_P145817	A_23_P155477	A_23_P155556			LSR
		A_23_P145965	A_23_P155514	A_23_P15582			TM6SF2
		A_23_P145995	A_23_P155556	A_23_P155907			MLL4
		A_23_P1461	A_23_P15582	A_23_P156017			RPS28
		A_23_P146379	A_23_P155907	A_23_P156198			GADD45B
		A_23_P146497	A_23_P156017	A_23_P156355			ZNF513
		A_23_P146526	A_23_P156198	A_23_P156531			LMAN2L
		A_23_P146551	A_23_P156218	A_23_P156842			SLC25A12
		A_23_P146631	A_23_P156310	A_23_P156890			EIF3F
		A_23_P146654	A_23_P156355	A_23_P156957			LIMS2
		A_23_P146765	A_23_P156531	A_23_P15734			DCTN1
		A_23_P146798	A_23_P156748	A_23_P157449			VTI1B
		A_23_P146865	A_23_P156842	A_23_P157465			GIGYF2
		A_23_P147109	A_23_P156890	A_23_P157569			RBM45
		A_23_P147166	A_23_P156957	A_23_P157607			C14orf139
		A_23_P1473	A_23_P15734	A_23_P157970			ATP6V1E2
		A_23_P14734	A_23_P157449	A_23_P15798			BMPR1A
		A_23_P147450	A_23_P157465	A_23_P158041			ADAM17
		A_23_P147782	A_23_P157569	A_23_P158148			SLA2
		A_23_P14798	A_23_P157607	A_23_P158318			TSHZ2
		A_23_P148108	A_23_P157970	A_23_P158470			VPS16
		A_23_P148308	A_23_P15798	A_23_P158485			ASCC2
		A_23_P148327	A_23_P158041	A_23_P159406			RASD2
		A_23_P148439	A_23_P158148	A_23_P159622			APOBEC3G
		A_23_P148473	A_23_P158318	A_23_P159833			MYLK
		A_23_P148949	A_23_P158470	A_23_P159865			P2RY12
		A_23_P148959	A_23_P158485	A_23_P159907			RPL22L1
		A_23_P148969	A_23_P159039	A_23_P159937			FETUB
		A_23_P148984	A_23_P159406	A_23_P159956			ANKRD17
		A_23_P149050	A_23_P159622	A_23_P16022			MRFAP1
		A_23_P149075	A_23_P159833	A_23_P160226			C14orf149
		A_23_P149099	A_23_P159865	A_23_P160336			GNPDA1
		A_23_P14915	A_23_P159907	A_23_P160354			PCDHB13
		A_23_P149232	A_23_P159937	A_23_P160359			LNPEP
		A_23_P149249	A_23_P159956	A_23_P160438			VDAC1
		A_23_P149368	A_23_P160226	A_23_P160598			GM2A
		A_23_P14939	A_23_P160354	A_23_P160631			C14orf104
		A_23_P149419	A_23_P160359	A_23_P160751			SCGB3A2
		A_23_P149448	A_23_P160438	A_23_P160809			KDM1B
		A_23_P149545	A_23_P160598	A_23_P160828			PLA2G7
		A_23_P14957	A_23_P160631	A_23_P160849			PDCD2
		A_23_P149626	A_23_P160720	A_23_P160869			ACOT4
		A_23_P149664	A_23_P160809	A_23_P160890			ZNF318
		A_23_P149678	A_23_P160828	A_23_P16096			NFKBIL1
		A_23_P149690	A_23_P160849	A_23_P161237			CCHCR1
		A_23_P149852	A_23_P160869	A_23_P161269			TMED10
		A_23_P150009	A_23_P160890	A_23_P161280			UBE2H
		A_23_P15004	A_23_P160920	A_23_P16139			REPIN1
		A_23_P150080	A_23_P16096	A_23_P161474			STAG3
		A_23_P150092	A_23_P161237	A_23_P161522			NDUFA4
		A_23_P150403	A_23_P161269	A_23_P161968			C7orf30
		A_23_P150407	A_23_P161280	A_23_P16197			TPST1
		A_23_P15045	A_23_P16139	A_23_P162087			GPR37
		A_23_P15055	A_23_P1615	A_23_P162199			OPTN
		A_23_P150583	A_23_P161522	A_23_P162279			RANBP6
		A_23_P150857	A_23_P161628	A_23_P162355			CORO2A
		A_23_P15101	A_23_P161659	A_23_P162374			KIAA0649
		A_23_P151075	A_23_P161719	A_23_P162476			SMC5
		A_23_P151106	A_23_P161968	A_23_P16262			MOBKL2B
		A_23_P151159	A_23_P162199	A_23_P162719			ZER1
		A_23_P151179	A_23_P162279	A_23_P162746			BAG1
		A_23_P151209	A_23_P162374	A_23_P162766			RNF139
		A_23_P15123	A_23_P162476	A_23_P163027			SEPHS2
		A_23_P151280	A_23_P16262	A_23_P163047			JMJD5
		A_23_P151294	A_23_P162719	A_23_P163117			C9orf167
		A_23_P151297	A_23_P162746	A_23_P163143			CACNA2D3
		A_23_P151321	A_23_P162766	A_23_P163278			PRF1
		A_23_P151436	A_23_P163027	A_23_P163361			RPS27L
		A_23_P15146	A_23_P163047	A_23_P16337			SPG21
		A_23_P151506	A_23_P163117	A_23_P163506			SCRT1
		A_23_P151653	A_23_P163143	A_23_P163814			NEO1
		A_23_P151679	A_23_P163278	A_23_P163816			COBRA1
		A_23_P151710	A_23_P163361	A_23_P163992			USP47
		A_23_P151746	A_23_P16337	A_23_P164000			RBM3
		A_23_P151820	A_23_P163814	A_23_P164035			CACNA1F
		A_23_P151870	A_23_P163816	A_23_P164047			IL2RG
		A_23_P152136	A_23_P163992	A_23_P164081			GNPTG
		A_23_P152262	A_23_P164000	A_23_P1641			SPRR2E
		A_23_P152272	A_23_P164035	A_23_P164112			TM2D1
		A_23_P15247	A_23_P164047	A_23_P16423			LRRC40
		A_23_P152559	A_23_P164081	A_23_P164307			DARS2
		A_23_P152605	A_23_P164112	A_23_P16451			NCRNA00115
		A_23_P152620	A_23_P16415	A_23_P164638			MAP7D1
		A_23_P152655	A_23_P16423	A_23_P164650			DDOST
		A_23_P152727	A_23_P164307	A_23_P164733			CSNK2A2
		A_23_P152838	A_23_P16451	A_23_P164737			HAPLN2
		A_23_P152919	A_23_P164638	A_23_P164797			KRTCAP2
		A_23_P15299	A_23_P164650	A_23_P164821			HIST3H2A
		A_23_P153185	A_23_P164674	A_23_P164826			FCRL1
		A_23_P153351	A_23_P164733	A_23_P164943			TXNDC11
		A_23_P153360	A_23_P164737	A_23_P164958			CGN
		A_23_P153390	A_23_P164797	A_23_P165061			GPATCH3
		A_23_P15348	A_23_P164821	A_23_P165162			HES4
		A_23_P153510	A_23_P164943	A_23_P165186			HIST2H2BE
		A_23_P153586	A_23_P164958	A_23_P165247			CDR2
		A_23_P153628	A_23_P165061	A_23_P165333			PLEKHG5
		A_23_P15369	A_23_P165090	A_23_P165360			TMEM183B
		A_23_P153698	A_23_P165162	A_23_P165380			PIAS3
		A_23_P153757	A_23_P165247	A_23_P165535			PANK4
		A_23_P153853	A_23_P165333	A_23_P165608			LZTS2
		A_23_P154050	A_23_P165360	A_23_P165848			ZDHHC16
		A_23_P154058	A_23_P165380	A_23_P165921			ADAMTS18
		A_23_P154108	A_23_P165535	A_23_P165952			RPP38
		A_23_P154330	A_23_P165608	A_23_P166122			SEPHS1
		A_23_P154730	A_23_P165722	A_23_P16615			CCDC85B
		A_23_P154758	A_23_P165848	A_23_P166196			VPS11
		A_23_P154771	A_23_P165921	A_23_P166235			CREB3L1
		A_23_P154786	A_23_P165952	A_23_P166269			E4F1
		A_23_P154875	A_23_P166122	A_23_P166333			HBM
		A_23_P154894	A_23_P16615	A_23_P166520			SCGB1A1
		A_23_P155103	A_23_P166196	A_23_P166698			PPFIBP2
		A_23_P155351	A_23_P166235	A_23_P16673			SUOX
		A_23_P155417	A_23_P166248	A_23_P167096			TMC5
		A_23_P155425	A_23_P166269	A_23_P167212			ARHGDIB
		A_23_P155453	A_23_P166333	A_23_P16722			PHB2
		A_23_P155477	A_23_P166520	A_23_P167509			TCHP
		A_23_P155514	A_23_P166698	A_23_P167521			C12orf43
		A_23_P15580	A_23_P16671	A_23_P167537			CSRNP2
		A_23_P15582	A_23_P16673	A_23_P167599			UBFD1
		A_23_P155907	A_23_P167212	A_23_P167882			C12orf62
		A_23_P156017	A_23_P16722	A_23_P167970			IFNG
		A_23_P156198	A_23_P167509	A_23_P168105			TENC1
		A_23_P156218	A_23_P167537	A_23_P168306			RPL6
		A_23_P156310	A_23_P167599	A_23_P168329			KATNAL1
		A_23_P156327	A_23_P167856	A_23_P168584			ALG5
		A_23_P156355	A_23_P167882	A_23_P168656			IL32
		A_23_P156531	A_23_P167970	A_23_P168828			CUL4A
		A_23_P156748	A_23_P168105	A_23_P168868			PLEK2
		A_23_P156842	A_23_P168306	A_23_P168898			CPNE6
		A_23_P156890	A_23_P168324	A_23_P168928			APEX1
		A_23_P156957	A_23_P168329	A_23_P169050			PPM1A
		A_23_P157022	A_23_P168584	A_23_P169437			PTGER2
		A_23_P15734	A_23_P168656	A_23_P16944			ISCA2
		A_23_P157352	A_23_P168868	A_23_P169470			RIN3
		A_23_P157449	A_23_P168898	A_23_P169558			GLCE
		A_23_P157452	A_23_P168928	A_23_P169629			FEM1B
		A_23_P157465	A_23_P169050	A_23_P16992			DHODH
		A_23_P157569	A_23_P16944	A_23_P17021			GINS3
		A_23_P157607	A_23_P169470	A_23_P17044			DPEP1
		A_23_P157726	A_23_P169558	A_23_P170464			RNPS1
		A_23_P157970	A_23_P169629	A_23_P170581			C16orf5
		A_23_P15798	A_23_P169887	A_23_P170587			BZRAP1
		A_23_P158041	A_23_P17021	A_23_P170608			GSDMA
		A_23_P158148	A_23_P17044	A_23_P170626			TNFSF13
		A_23_P158318	A_23_P170464	A_23_P170719			ICAM2
		A_23_P158470	A_23_P170626	A_23_P17074			COX11
		A_23_P158485	A_23_P170667	A_23_P170908			PLEKHM1
		A_23_P158938	A_23_P170719	A_23_P171117			CCL5
		A_23_P159039	A_23_P17074	A_23_P171176			NUP88
		A_23_P159406	A_23_P170908	A_23_P171296			THOC4
		A_23_P15944	A_23_P171117	A_23_P171336			WBP2
		A_23_P159622	A_23_P171176	A_23_P17134			SERPINB2
		A_23_P159663	A_23_P171255	A_23_P17163			BLVRB
		A_23_P159693	A_23_P171296	A_23_P17330			C19orf42
		A_23_P159833	A_23_P171336	A_23_P17382			CLEC4G
		A_23_P159865	A_23_P17134	A_23_P17624			ISOC2
		A_23_P159907	A_23_P17163	A_23_P17695			MPRIP
		A_23_P159937	A_23_P17330	A_23_P17773			KLK5
		A_23_P159956	A_23_P17624	A_23_P17814			MED25
		A_23_P160226	A_23_P17695	A_23_P17880			UQCRFS1
		A_23_P160359	A_23_P17773	A_23_P18205			YIF1B
		A_23_P160438	A_23_P17814	A_23_P18465			CD300LB
		A_23_P160503	A_23_P17880	A_23_P18656			BTBD2
		A_23_P160598	A_23_P18205	A_23_P18692			LSM4
		A_23_P160631	A_23_P18465	A_23_P1871			ECH1
		A_23_P160720	A_23_P18656	A_23_P19042			CDK15
		A_23_P160751	A_23_P18692	A_23_P19084			EIF2B4
		A_23_P160809	A_23_P1871	A_23_P19115			DYNC1I2
		A_23_P160828	A_23_P19042	A_23_P19257			TXNDC9
		A_23_P160849	A_23_P19084	A_23_P19322			ITGB1BP1
		A_23_P160869	A_23_P19115	A_23_P19455			ZNF133
		A_23_P160890	A_23_P19176	A_23_P19517			ZNF337
		A_23_P160920	A_23_P19257	A_23_P19523			DUSP15
		A_23_P16096	A_23_P19322	A_23_P19576			MAP1LC3A
		A_23_P161076	A_23_P19389	A_23_P19624			BACE2
		A_23_P16110	A_23_P19455	A_23_P19702			CSTB
		A_23_P161237	A_23_P19517	A_23_P19829			ADSL
		A_23_P161280	A_23_P19523	A_23_P19886			ZBED4
		A_23_P16139	A_23_P19624	A_23_P19894			BTD
		A_23_P1615	A_23_P19702	A_23_P19936			ABHD14B
		A_23_P161522	A_23_P19829	A_23_P19938			DUSP7
		A_23_P161595	A_23_P19894	A_23_P1998			UCN2
		A_23_P161628	A_23_P19936	A_23_P200203			C3orf18
		A_23_P161659	A_23_P19938	A_23_P200325			AHSG
		A_23_P161686	A_23_P1998	A_23_P200443			CLDND1
		A_23_P161719	A_23_P200143	A_23_P20045			ANKRD40
		A_23_P161968	A_23_P200203	A_23_P20075			XYLT2
		A_23_P162199	A_23_P200325	A_23_P200801			METAP1
		A_23_P162279	A_23_P200443	A_23_P200838			GOLPH3
		A_23_P162374	A_23_P20075	A_23_P200866			PHF15
		A_23_P162476	A_23_P200801	A_23_P200928			GZMK
		A_23_P16262	A_23_P200838	A_23_P201002			SKP2
		A_23_P162719	A_23_P200866	A_23_P201022			TGFBI
		A_23_P162746	A_23_P200928	A_23_P201097			TMEM161B
		A_23_P162766	A_23_P201002	A_23_P201376			PSMB1
		A_23_P162866	A_23_P201022	A_23_P201400			ANKS1A
		A_23_P163025	A_23_P201035	A_23_P201459			EEF1E1
		A_23_P163027	A_23_P201097	A_23_P201510			TCF21
		A_23_P163047	A_23_P201376	A_23_P201538			NCOA7
		A_23_P163117	A_23_P201400	A_23_P201551			ZNF786
		A_23_P163143	A_23_P201459	A_23_P201605			KRT9
		A_23_P163173	A_23_P201510	A_23_P202004			MRPS33
		A_23_P163278	A_23_P201538	A_23_P202034			POLR2K
		A_23_P163361	A_23_P201551	A_23_P202071			POLR2K
		A_23_P16337	A_23_P201605	A_23_P202117			UBXN8
		A_23_P163814	A_23_P202004	A_23_P202143			ADHFE1
		A_23_P163816	A_23_P202029	A_23_P202269			INTS10
		A_23_P163858	A_23_P202034	A_23_P20248			DENND4C
		A_23_P163992	A_23_P202071	A_23_P202484			INVS
		A_23_P164000	A_23_P202117	A_23_P202769			KRTAP4-12
		A_23_P164035	A_23_P202143	A_23_P202860			AQP7
		A_23_P164047	A_23_P202269	A_23_P202918			CCT6A
		A_23_P164081	A_23_P20248	A_23_P203009			ROR2
		A_23_P1641	A_23_P202484	A_23_P203023			C3orf54
		A_23_P164112	A_23_P202769	A_23_P203120			TSPYL2
		A_23_P16415	A_23_P202860	A_23_P20328			AP3M1
		A_23_P164307	A_23_P202918	A_23_P203420			SCRIB
		A_23_P16451	A_23_P203009	A_23_P203586			SPRR1B
		A_23_P164637	A_23_P203023	A_23_P203601			ELAC1
		A_23_P164638	A_23_P203120	A_23_P203629			CACNA1B
		A_23_P164650	A_23_P203137	A_23_P203645			UXT
		A_23_P164674	A_23_P20328	A_23_P203686			TBC1D25
		A_23_P164733	A_23_P203564	A_23_P203807			NDUFA1
		A_23_P164797	A_23_P203586	A_23_P204016			UPRT
		A_23_P164821	A_23_P203601	A_23_P204048			MAGED4B
		A_23_P164912	A_23_P203629	A_23_P204119			SLC6A8
		A_23_P164943	A_23_P203645	A_23_P204187			MID2
		A_23_P164958	A_23_P203686	A_23_P204225			ZNF256
		A_23_P165162	A_23_P203807	A_23_P204380			C1orf175
		A_23_P165360	A_23_P204016	A_23_P204417			LEFTY1
		A_23_P165380	A_23_P204048	A_23_P204472			AKT3
		A_23_P165535	A_23_P204187	A_23_P204511			EPB41
		A_23_P165608	A_23_P204208	A_23_P204550			MYOG
		A_23_P165722	A_23_P204225	A_23_P20480			GLRX2
		A_23_P165848	A_23_P204355	A_23_P204967			TOE1
		A_23_P165921	A_23_P204380	A_23_P205074			CCT3
		A_23_P165952	A_23_P204417	A_23_P205101			BATF3
		A_23_P166122	A_23_P204472	A_23_P205273			FCRL2
		A_23_P166135	A_23_P204511	A_23_P205281			COG2
		A_23_P16615	A_23_P204550	A_23_P205296			C1orf159
		A_23_P166196	A_23_P20480	A_23_P205389			FCER1G
		A_23_P166235	A_23_P204967	A_23_P205567			LRIG2
		A_23_P166248	A_23_P205031	A_23_P205637			TAS1R1
		A_23_P166269	A_23_P205074	A_23_P205738			PDZK1IP1
		A_23_P166333	A_23_P205273	A_23_P205768			PPAN
		A_23_P166502	A_23_P205281	A_23_P205818			CD2
		A_23_P166520	A_23_P205296	A_23_P206107			OR7E24
		A_23_P166698	A_23_P205567	A_23_P206177			GBF1
		A_23_P16671	A_23_P205637	A_23_P206280			CSGALNACT2
		A_23_P16673	A_23_P205738	A_23_P206284			SPOCK2
		A_23_P167212	A_23_P205768	A_23_P206484			CHERP
		A_23_P16722	A_23_P205818	A_23_P206498			MCM10
		A_23_P167509	A_23_P206107	A_23_P206792			FIBP
		A_23_P167537	A_23_P206177	A_23_P206856			TMEM134
		A_23_P167599	A_23_P206280	A_23_P20697			MARK2
		A_23_P167856	A_23_P206284	A_23_P207049			MUS81
		A_23_P167882	A_23_P206435	A_23_P207068			SYT13
		A_23_P168105	A_23_P206498	A_23_P207131			ARHGAP32
		A_23_P168188	A_23_P206792	A_23_P207201			CWF19L2
		A_23_P168306	A_23_P20697	A_23_P207319			SLC22A10
		A_23_P168324	A_23_P207049	A_23_P207336			CCDC106
		A_23_P168329	A_23_P207068	A_23_P207614			TMEM9B
		A_23_P168584	A_23_P207131	A_23_P2077			PIP4K2C
		A_23_P168610	A_23_P207201	A_23_P207719			CCDC91
		A_23_P168656	A_23_P207319	A_23_P207742			HOXC5
		A_23_P168868	A_23_P207336	A_23_P207842			DDX54
		A_23_P168898	A_23_P207614	A_23_P207957			CDCA3
		A_23_P168928	A_23_P2077	A_23_P207967			MYBPC2
		A_23_P168951	A_23_P207719	A_23_P208009			DIAPH3
		A_23_P169050	A_23_P207742	A_23_P20804			CRYL1
		A_23_P169117	A_23_P207842	A_23_P208070			DOCK9
		A_23_P169409	A_23_P207967	A_23_P208132			HSP90AA1
		A_23_P169437	A_23_P20804	A_23_P208240			RNASE3
		A_23_P16944	A_23_P208070	A_23_P208369			PARP2
		A_23_P169470	A_23_P208132	A_23_P208389			WDR89
		A_23_P169558	A_23_P208240	A_23_P208469			C14orf169
		A_23_P169629	A_23_P20832	A_23_P20852			ACYP1
		A_23_P169789	A_23_P208369	A_23_P208636			LTB4R2
		A_23_P169887	A_23_P208389	A_23_P20864			PARP16
		A_23_P16992	A_23_P208469	A_23_P208937			RLBP1
		A_23_P169934	A_23_P208636	A_23_P208961			SAE1
		A_23_P17021	A_23_P20864	A_23_P209006			CYBA
		A_23_P170273	A_23_P208937	A_23_P209011			ATXN1L
		A_23_P170280	A_23_P208961	A_23_P209066			ZNF629
		A_23_P17044	A_23_P209006	A_23_P209183			ZNRF1
		A_23_P170464	A_23_P209011	A_23_P209269			GRB7
		A_23_P170579	A_23_P209066	A_23_P209320			SENP3
		A_23_P170587	A_23_P209135	A_23_P209477			PSMC5
		A_23_P170626	A_23_P209183	A_23_P209519			MMD
		A_23_P170719	A_23_P209269	A_23_P209538			MYH10
		A_23_P17074	A_23_P209320	A_23_P209578			RCE1
		A_23_P170908	A_23_P209477	A_23_P209694			PLEKHM1
		A_23_P171034	A_23_P209519	A_23_P2097			LRP3
		A_23_P171117	A_23_P209538	A_23_P20970			ZBTB7A
		A_23_P171176	A_23_P209578	A_23_P209740			MINK1
		A_23_P171249	A_23_P209694	A_23_P209778			UBXN6
		A_23_P171255	A_23_P2097	A_23_P209799			ZNF419
		A_23_P171296	A_23_P209740	A_23_P209826			ZNF419
		A_23_P171336	A_23_P209778	A_23_P209944			APOE
		A_23_P17134	A_23_P209799	A_23_P209954			ZNF225
		A_23_P17163	A_23_P209944	A_23_P209962			NUMBL
		A_23_P17330	A_23_P209954	A_23_P210015			MED26
		A_23_P17430	A_23_P210015	A_23_P210060			ZNF580
		A_23_P17624	A_23_P210060	A_23_P210074			C19orf43
		A_23_P17773	A_23_P210074	A_23_P210176			RNASEH2A
		A_23_P17814	A_23_P210176	A_23_P210319			LIN7B
		A_23_P17837	A_23_P210319	A_23_P210323			GPR77
		A_23_P17880	A_23_P210323	A_23_P210581			CCDC8
		A_23_P18053	A_23_P210581	A_23_P210643			AES
		A_23_P18205	A_23_P210643	A_23_P210731			NDUFS7
		A_23_P18267	A_23_P210731	A_23_P210849			HAMP
		A_23_P18465	A_23_P210849	A_23_P210948			LIN37
		A_23_P18493	A_23_P210948	A_23_P211106			DAZAP1
		A_23_P18656	A_23_P211106	A_23_P211167			BIN1
		A_23_P18692	A_23_P211167	A_23_P211326			ASB1
		A_23_P1871	A_23_P211326	A_23_P211436			CRYGA
		A_23_P18713	A_23_P211436	A_23_P211459			EEF1B2
		A_23_P18931	A_23_P211459	A_23_P211598			SEMA4F
		A_23_P19042	A_23_P211598	A_23_P211797			EIF4E2
		A_23_P19084	A_23_P211797	A_23_P211864			EMILIN1
		A_23_P19115	A_23_P211864	A_23_P211997			NCRNA00029
		A_23_P19176	A_23_P211997	A_23_P212002			ACTR5
		A_23_P19219	A_23_P212126	A_23_P212126			POLR3F
		A_23_P19389	A_23_P212159	A_23_P212159			XRN2
		A_23_P19455	A_23_P212213	A_23_P212213			HNRNPM
		A_23_P1948	A_23_P212595	A_23_P21234			C20orf4
		A_23_P19517	A_23_P212626	A_23_P212400			HUNK
		A_23_P19523	A_23_P212639	A_23_P212595			RCAN1
		A_23_P19624	A_23_P212649	A_23_P212626			FAM3B
		A_23_P19702	A_23_P212781	A_23_P212639			UFD1L
		A_23_P19829	A_23_P212854	A_23_P212781			SREBF2
		A_23_P19886	A_23_P212937	A_23_P212854			SS18L2
		A_23_P19894	A_23_P212954	A_23_P212937			DDA1
		A_23_P19936	A_23_P212983	A_23_P212954			CNN2
		A_23_P19938	A_23_P213394	A_23_P212983			VEGFC
		A_23_P1998	A_23_P213468	A_23_P213394			QDPR
		A_23_P200047	A_23_P213508	A_23_P213441			DOCK10
		A_23_P200143	A_23_P213527	A_23_P213468			CYFIP2
		A_23_P200203	A_23_P213766	A_23_P213508			TRIM41
		A_23_P200325	A_23_P213810	A_23_P213527			CPLX2
		A_23_P200396	A_23_P213832	A_23_P213810			FAM134B
		A_23_P200443	A_23_P21393	A_23_P213832			TMEM63B
		A_23_P200535	A_23_P214037	A_23_P213908			IL17F
		A_23_P20075	A_23_P214168	A_23_P214037			FRS3
		A_23_P200801	A_23_P21425	A_23_P214168			EGFL8
		A_23_P200866	A_23_P214354	A_23_P21425			SYTL3
		A_23_P200928	A_23_P21457	A_23_P214354			WASF1
		A_23_P201002	A_23_P214578	A_23_P21457			KIAA0319
		A_23_P201022	A_23_P214594	A_23_P214578			TINAG
		A_23_P201035	A_23_P214666	A_23_P214594			POMZP3
		A_23_P201079	A_23_P214812	A_23_P214666			TSPAN13
		A_23_P201097	A_23_P215088	A_23_P214812			GTPBP10
		A_23_P201295	A_23_P215096	A_23_P215088			KLF10
		A_23_P201376	A_23_P215227	A_23_P215096			PTDSS1
		A_23_P201400	A_23_P215296	A_23_P215198			RPS20
		A_23_P201510	A_23_P215331	A_23_P215227			CYP11B1
		A_23_P201538	A_23_P215419	A_23_P215296			ZHX2
		A_23_P201547	A_23_P21548	A_23_P215331			MRPS28
		A_23_P201551	A_23_P215675	A_23_P215419			RRAGA
		A_23_P201605	A_23_P215718	A_23_P21548			C9orf23
		A_23_P202004	A_23_P215751	A_23_P215517			LCN2
		A_23_P202029	A_23_P215819	A_23_P215549			SDC1
		A_23_P202034	A_23_P215956	A_23_P215675			CDK9
		A_23_P202071	A_23_P216108	A_23_P215718			CSPP1
		A_23_P202117	A_23_P216153	A_23_P215751			SHMT2
		A_23_P202143	A_23_P216257	A_23_P215819			TFCP2
		A_23_P202219	A_23_P216970	A_23_P215956			GTF3C2
		A_23_P202269	A_23_P217079	A_23_P216108			PKP4
		A_23_P202435	A_23_P217088	A_23_P216153			RILPL1
		A_23_P20248	A_23_P217098	A_23_P216257			SCRN3
		A_23_P202484	A_23_P217151	A_23_P216549			SEC31A
		A_23_P202587	A_23_P217228	A_23_P216970			ATP10D
		A_23_P202769	A_23_P217319	A_23_P217079			SFTPB
		A_23_P202860	A_23_P21747	A_23_P217098			RNF208
		A_23_P202918	A_23_P217637	A_23_P217135			SMYD2
		A_23_P202964	A_23_P217688	A_23_P217228			TSPYL2
		A_23_P203009	A_23_P217712	A_23_P217236			CHCHD7
		A_23_P203023	A_23_P217845	A_23_P217319			ASPHD1
		A_23_P203075	A_23_P217899	A_23_P21747			CCDC115
		A_23_P203120	A_23_P217901	A_23_P217637			NUBPL
		A_23_P203137	A_23_P218068	A_23_P217688			NSDHL
		A_23_P20328	A_23_P218126	A_23_P217712			MORC4
		A_23_P203564	A_23_P218144	A_23_P217763			IGBP1
		A_23_P203586	A_23_P218190	A_23_P217845			IGBP1
		A_23_P203601	A_23_P218269	A_23_P217899			MPP1
		A_23_P203629	A_23_P218434	A_23_P217901			NXF3
		A_23_P203645	A_23_P218456	A_23_P218068			MAL
		A_23_P203686	A_23_P218505	A_23_P218126			HNRNPA3
		A_23_P203807	A_23_P218751	A_23_P218144			UCKL1
		A_23_P204016	A_23_P218892	A_23_P218190			ZNF335
		A_23_P204048	A_23_P219004	A_23_P218269			RBM38
		A_23_P204144	A_23_P219013	A_23_P218434			TIAM1
		A_23_P204208	A_23_P219084	A_23_P218456			SLC37A1
		A_23_P204225	A_23_P219176	A_23_P218505			C22orf13
		A_23_P204333	A_23_P22143	A_23_P218751			PLA2G3
		A_23_P204355	A_23_P2233	A_23_P218892			APOL1
		A_23_P204380	A_23_P22350	A_23_P219004			DNAL4
		A_23_P204417	A_23_P22625	A_23_P219013			C3orf51
		A_23_P204472	A_23_P22735	A_23_P219045			RAD54L2
		A_23_P204511	A_23_P22744	A_23_P219084			NPRL2
		A_23_P204550	A_23_P22765	A_23_P219176			RFC1
		A_23_P204609	A_23_P230	A_23_P22129			PTPN13
		A_23_P204689	A_23_P23017	A_23_P22143			SCLT1
		A_23_P20480	A_23_P23279	A_23_P2233			ADH5
		A_23_P204958	A_23_P233	A_23_P22350			ABCG2
		A_23_P204967	A_23_P23346	A_23_P22625			MAN2A1
		A_23_P205031	A_23_P23728	A_23_P22735			GABRB2
		A_23_P205074	A_23_P2383	A_23_P22744			HNRNPAB
		A_23_P205273	A_23_P23850	A_23_P22765			GSPT2
		A_23_P205281	A_23_P23924	A_23_P230			C5orf46
		A_23_P205296	A_23_P23966	A_23_P23279			ASF1A
		A_23_P205567	A_23_P24135	A_23_P233			SLC35B2
		A_23_P205637	A_23_P24193	A_23_P23346			C6orf64
		A_23_P205738	A_23_P24269	A_23_P23728			HMGN4
		A_23_P205768	A_23_P24311	A_23_P2383			MDC1
		A_23_P205818	A_23_P24444	A_23_P23850			C11orf48
		A_23_P206107	A_23_P2446	A_23_P23924			ITPR3
		A_23_P206280	A_23_P24507	A_23_P23966			MLN
		A_23_P206284	A_23_P24723	A_23_P24135			SF3B5
		A_23_P206290	A_23_P24755	A_23_P24193			BMP6
		A_23_P206435	A_23_P24796	A_23_P24311			TAB2
		A_23_P206498	A_23_P24843	A_23_P24444			PILRB
		A_23_P206792	A_23_P24884	A_23_P2446			NPSR1
		A_23_P20697	A_23_P2489	A_23_P24507			AQP1
		A_23_P207014	A_23_P2492	A_23_P24723			KDELR2
		A_23_P207049	A_23_P250054	A_23_P24755			KDELR2
		A_23_P207068	A_23_P250156	A_23_P24843			APBB1
		A_23_P207106	A_23_P250245	A_23_P24884			KIAA0562
		A_23_P207201	A_23_P250347	A_23_P2489			DCAF8
		A_23_P207319	A_23_P250644	A_23_P2492			ECHDC2
		A_23_P207336	A_23_P25069	A_23_P24922			RABGAP1L
		A_23_P20752	A_23_P250948	A_23_P250054			C1orf91
		A_23_P207614	A_23_P250994	A_23_P250156			SHC1
		A_23_P207648	A_23_P251196	A_23_P250245			PEX1
		A_23_P207650	A_23_P251259	A_23_P250347			TRAPPC3
		A_23_P2077	A_23_P251268	A_23_P250644			NPC1L1
		A_23_P207719	A_23_P251377	A_23_P25069			PDE4DIP
		A_23_P207742	A_23_P25163	A_23_P250948			KMO
		A_23_P207842	A_23_P251660	A_23_P250994			STMN1
		A_23_P207967	A_23_P251695	A_23_P251186			NID1
		A_23_P20804	A_23_P251717	A_23_P251259			RNF220
		A_23_P208070	A_23_P251771	A_23_P251268			PKLR
		A_23_P208132	A_23_P25187	A_23_P251377			GBA
		A_23_P208238	A_23_P251881	A_23_P25163			PRDM2
		A_23_P208240	A_23_P251898	A_23_P251660			GUK1
		A_23_P20832	A_23_P252163	A_23_P251695			CASZ1
		A_23_P208358	A_23_P25224	A_23_P251717			SSX2IP
		A_23_P208369	A_23_P252362	A_23_P251771			PPOX
		A_23_P208389	A_23_P2524	A_23_P25187			IFI6
		A_23_P208469	A_23_P252536	A_23_P251881			FCAMR
		A_23_P208551	A_23_P252653	A_23_P251898			JUN
		A_23_P208636	A_23_P252704	A_23_P251927			NTNG1
		A_23_P20864	A_23_P253158	A_23_P252100			VAV3
		A_23_P208779	A_23_P253412	A_23_P252163			DENND1B
		A_23_P208850	A_23_P253495	A_23_P25224			PRTFDC1
		A_23_P208937	A_23_P254031	A_23_P252362			ERLIN1
		A_23_P20894	A_23_P254193	A_23_P2524			GUCY2GP
		A_23_P208961	A_23_P254442	A_23_P252536			CELF2
		A_23_P209006	A_23_P25445	A_23_P252653			NOLC1
		A_23_P209011	A_23_P25475	A_23_P252704			CALHM2
		A_23_P209066	A_23_P254797	A_23_P252855			ANK3
		A_23_P209135	A_23_P254801	A_23_P252857			ADD3
		A_23_P209176	A_23_P254842	A_23_P253158			MAP2K1
		A_23_P209183	A_23_P254970	A_23_P253495			ZNF503
		A_23_P209251	A_23_P255203	A_23_P254031			KIAA1598
		A_23_P209269	A_23_P255215	A_23_P254193			DNAJC4
		A_23_P209477	A_23_P255569	A_23_P254226			CYP2R1
		A_23_P209519	A_23_P255896	A_23_P254442			KCNJ1
		A_23_P209538	A_23_P256142	A_23_P25445			TMEM123
		A_23_P209578	A_23_P256190	A_23_P25475			CUL5
		A_23_P209694	A_23_P256413	A_23_P254801			RDX
		A_23_P2097	A_23_P256455	A_23_P254970			USP28
		A_23_P20970	A_23_P256632	A_23_P255203			CADM1
		A_23_P209740	A_23_P256784	A_23_P255215			UBE4A
		A_23_P209778	A_23_P256804	A_23_P255286			MTA2
		A_23_P209799	A_23_P256835	A_23_P255569			ZNF143
		A_23_P209826	A_23_P257057	A_23_P255601			NUP98
		A_23_P209944	A_23_P257091	A_23_P255672			UCP3
		A_23_P209954	A_23_P257198	A_23_P255896			IL18BP
		A_23_P210015	A_23_P257278	A_23_P256190			CREBZF
		A_23_P210060	A_23_P257538	A_23_P256297			PRKRIR
		A_23_P210074	A_23_P257583	A_23_P256455			SLC26A10
		A_23_P210176	A_23_P257672	A_23_P256632			CACNB3
		A_23_P210319	A_23_P257726	A_23_P256784			DYRK2
		A_23_P210323	A_23_P257743	A_23_P256835			RBM19
		A_23_P210515	A_23_P257988	A_23_P257057			KRT85
		A_23_P210581	A_23_P258002	A_23_P257091			PYROXD1
		A_23_P210643	A_23_P258124	A_23_P257198			KLRD1
		A_23_P210719	A_23_P258164	A_23_P257407			ALG10
		A_23_P210731	A_23_P258194	A_23_P257583			ZNF384
		A_23_P210849	A_23_P258281	A_23_P257672			GNPTAB
		A_23_P210948	A_23_P258837	A_23_P257726			ITFG2
		A_23_P211015	A_23_P258931	A_23_P257743			RPLP0
		A_23_P211106	A_23_P258944	A_23_P257988			SLC48A1
		A_23_P211167	A_23_P259135	A_23_P258002			SCYL2
		A_23_P211196	A_23_P25935	A_23_P258124			VEZT
		A_23_P211326	A_23_P259393	A_23_P258164			CLEC2D
		A_23_P2114	A_23_P259594	A_23_P258281			BRF2
		A_23_P211436	A_23_P259863	A_23_P258837			LATS2
		A_23_P21155	A_23_P2601	A_23_P258931			MPHOSPH8
		A_23_P211598	A_23_P26094	A_23_P258944			COL4A2
		A_23_P211797	A_23_P26281	A_23_P259393			SLC46A3
		A_23_P211864	A_23_P26294	A_23_P259594			C13orf23
		A_23_P211997	A_23_P2674	A_23_P259863			PPP1R13B
		A_23_P212126	A_23_P26777	A_23_P2601			C14orf2
		A_23_P212159	A_23_P26783	A_23_P26094			EXD2
		A_23_P21234	A_23_P26815	A_23_P26281			MOAP1
		A_23_P212354	A_23_P26895	A_23_P26294			PRKCH
		A_23_P212595	A_23_P26905	A_23_P26367			TRIM9
		A_23_P212626	A_23_P26976	A_23_P2674			BCL11B
		A_23_P212639	A_23_P27048	A_23_P26746			ARPP19
		A_23_P212649	A_23_P27279	A_23_P26783			PPIP5K1
		A_23_P212781	A_23_P27367	A_23_P26815			ULK3
		A_23_P212854	A_23_P27424	A_23_P26895			SNAP23
		A_23_P212870	A_23_P27668	A_23_P26905			GPR56
		A_23_P212954	A_23_P27677	A_23_P26976			GPR56
		A_23_P212983	A_23_P27724	A_23_P27048			GPR114
		A_23_P213085	A_23_P27795	A_23_P27424			GAS8
		A_23_P21316	A_23_P28015	A_23_P27668			GFER
		A_23_P213237	A_23_P2843	A_23_P27677			C16orf13
		A_23_P213394	A_23_P28595	A_23_P27709			ZNF764
		A_23_P213468	A_23_P28688	A_23_P27795			WDR59
		A_23_P213508	A_23_P28707	A_23_P28015			ADAMTSL2
		A_23_P213766	A_23_P2873	A_23_P28595			RAD51C
		A_23_P213810	A_23_P28730	A_23_P28707			USP22
		A_23_P213832	A_23_P28869	A_23_P28730			CHRNB1
		A_23_P214037	A_23_P29067	A_23_P28811			MAP3K3
		A_23_P214168	A_23_P29152	A_23_P28869			CD79B
		A_23_P21425	A_23_P29263	A_23_P29152			MAP3K14
		A_23_P214281	A_23_P29303	A_23_P29263			PPY
		A_23_P214354	A_23_P29411	A_23_P29303			CDK20
		A_23_P21436	A_23_P29630	A_23_P29411			KIAA0100
		A_23_P21457	A_23_P29684	A_23_P29630			CAMKK1
		A_23_P214578	A_23_P29747	A_23_P29684			ACADVL
		A_23_P214594	A_23_P29897	A_23_P29747			OR4C3
		A_23_P214666	A_23_P300826	A_23_P29897			GOSR2
		A_23_P214812	A_23_P301105	A_23_P300112			THRA
		A_23_P214882	A_23_P3014	A_23_P300826			RARA
		A_23_P215088	A_23_P301971	A_23_P301105			VAPA
		A_23_P215096	A_23_P301995	A_23_P301971			KIAA0427
		A_23_P215198	A_23_P302018	A_23_P301995			SEC11C
		A_23_P215227	A_23_P30204	A_23_P302018			C9orf25
		A_23_P215296	A_23_P302207	A_23_P30204			IMPACT
		A_23_P215331	A_23_P302550	A_23_P302207			BCL2
		A_23_P21548	A_23_P303058	A_23_P30223			ZNF137P
		A_23_P215675	A_23_P303203	A_23_P302550			ZNF160
		A_23_P215718	A_23_P3038	A_23_P303058			SPTAN1
		A_23_P215751	A_23_P304304	A_23_P303203			RPL28
		A_23_P215819	A_23_P305092	A_23_P3038			ITPKC
		A_23_P215828	A_23_P305938	A_23_P30411			AXL
		A_23_P215956	A_23_P306919	A_23_P304304			LONP1
		A_23_P216052	A_23_P307328	A_23_P305140			AUH
		A_23_P216108	A_23_P30755	A_23_P305938			LPHN1
		A_23_P216153	A_23_P30799	A_23_P306919			SHANK1
		A_23_P216970	A_23_P308119	A_23_P307328			ANGPTL2
		A_23_P217054	A_23_P308305	A_23_P30755			EPS8L1
		A_23_P217079	A_23_P308603	A_23_P30776			RPS16
		A_23_P217088	A_23_P30913	A_23_P30799			TLE6
		A_23_P217151	A_23_P309253	A_23_P308119			EHMT1
		A_23_P217228	A_23_P309361	A_23_P308305			MUM1
		A_23_P217236	A_23_P309865	A_23_P308603			INSL3
		A_23_P217319	A_23_P310483	A_23_P309253			BRD4
		A_23_P21734	A_23_P310532	A_23_P309261			LAIR1
		A_23_P217411	A_23_P3111	A_23_P309361			TMPRSS9
		A_23_P21747	A_23_P311192	A_23_P309381			GLT25D1
		A_23_P217487	A_23_P311201	A_23_P310483			PPM1B
		A_23_P217609	A_23_P311640	A_23_P310532			PER2
		A_23_P217637	A_23_P311818	A_23_P3111			PPM1G
		A_23_P217659	A_23_P311875	A_23_P311192			DNAJB2
		A_23_P217688	A_23_P312174	A_23_P311201			KIAA1310
		A_23_P217712	A_23_P312181	A_23_P311616			GAD1
		A_23_P21776	A_23_P312217	A_23_P311818			PAPOLG
		A_23_P217845	A_23_P312646	A_23_P311869			TRIM68
		A_23_P217899	A_23_P3128	A_23_P311875			ATG12
		A_23_P217901	A_23_P312840	A_23_P312174			PSMD1
		A_23_P218068	A_23_P312851	A_23_P312181			POLR2D
		A_23_P218126	A_23_P313031	A_23_P312646			MYO7B
		A_23_P218144	A_23_P31315	A_23_P3128			AAK1
		A_23_P218190	A_23_P31372	A_23_P312840			RETSAT
		A_23_P218269	A_23_P31414	A_23_P312851			GNLY
		A_23_P218295	A_23_P314151	A_23_P313031			SMC6
		A_23_P218434	A_23_P31437	A_23_P31315			PTPN18
		A_23_P218456	A_23_P314642	A_23_P31372			C2orf88
		A_23_P218505	A_23_P31477	A_23_P314151			ZNF514
		A_23_P218751	A_23_P315286	A_23_P31437			ITGA6
		A_23_P218863	A_23_P315378	A_23_P314642			DTNB
		A_23_P218884	A_23_P315386	A_23_P314798			CEP68
		A_23_P218892	A_23_P315651	A_23_P315286			NCOA5
		A_23_P218928	A_23_P31602	A_23_P315378			KCNG1
		A_23_P219004	A_23_P316239	A_23_P315386			TH1L
		A_23_P219013	A_23_P316460	A_23_P315651			NSFL1C
		A_23_P219084	A_23_P316501	A_23_P315991			ADAM33
		A_23_P219176	A_23_P316612	A_23_P31602			PYGB
		A_23_P22143	A_23_P316741	A_23_P316239			UQCC
		A_23_P2233	A_23_P316812	A_23_P316460			C21orf91
		A_23_P22350	A_23_P317620	A_23_P316501			SETD4
		A_23_P22398	A_23_P31765	A_23_P316612			C21orf2
		A_23_P22735	A_23_P31840	A_23_P316812			C21orf67
		A_23_P22744	A_23_P318486	A_23_P317620			CECR2
		A_23_P22765	A_23_P318800	A_23_P31765			C11orf59
		A_23_P230	A_23_P318938	A_23_P31833			SF3A1
		A_23_P23017	A_23_P319050	A_23_P31840			PATZ1
		A_23_P23194	A_23_P319153	A_23_P318486			EDC3
		A_23_P23279	A_23_P319557	A_23_P318800			PMM1
		A_23_P233	A_23_P319640	A_23_P318938			OPA1
		A_23_P23346	A_23_P31984	A_23_P319050			RPP14
		A_23_P23669	A_23_P320095	A_23_P319153			SEC22C
		A_23_P23728	A_23_P320250	A_23_P319557			NKTR
		A_23_P2383	A_23_P320457	A_23_P319640			COLQ
		A_23_P23850	A_23_P32052	A_23_P31984			NUP210
		A_23_P23924	A_23_P32054	A_23_P320095			THUMPD3
		A_23_P23966	A_23_P320717	A_23_P320250			CCR2
		A_23_P24135	A_23_P320878	A_23_P320457			NAT6
		A_23_P24269	A_23_P32125	A_23_P32054			VPRBP
		A_23_P24311	A_23_P321261	A_23_P320717			TRA2B
		A_23_P24444	A_23_P321377	A_23_P32125			LOC100506902
		A_23_P2446	A_23_P32143	A_23_P321261			GYPB
		A_23_P24507	A_23_P321913	A_23_P321377			SMAD1
		A_23_P24723	A_23_P321935	A_23_P321913			GRSF1
		A_23_P24755	A_23_P322116	A_23_P321935			UGT2A1
		A_23_P24763	A_23_P32223	A_23_P322116			ZCCHC4
		A_23_P24796	A_23_P322367	A_23_P32223			SLC10A7
		A_23_P24843	A_23_P322593	A_23_P32229			PRUNE
		A_23_P24884	A_23_P322845	A_23_P322367			CBR4
		A_23_P2489	A_23_P323227	A_23_P322593			FLT4
		A_23_P2492	A_23_P323743	A_23_P322845			UTP15
		A_23_P24960	A_23_P323751	A_23_P323563			PCSK1
		A_23_P24987	A_23_P32414	A_23_P323685			ANKH
		A_23_P250054	A_23_P324873	A_23_P323743			CCDC69
		A_23_P250072	A_23_P325075	A_23_P323751			SPINK7
		A_23_P250156	A_23_P325093	A_23_P32414			PHAX
		A_23_P250231	A_23_P32536	A_23_P324873			NPM1
		A_23_P250245	A_23_P325606	A_23_P325075			COL12A1
		A_23_P250347	A_23_P325625	A_23_P325093			GPR119
		A_23_P250380	A_23_P325654	A_23_P32536			PAQR8
		A_23_P25060	A_23_P325726	A_23_P32558			EXOC2
		A_23_P250629	A_23_P325924	A_23_P325606			PHF19
		A_23_P250644	A_23_P328323	A_23_P325625			NMD3
		A_23_P25069	A_23_P328652	A_23_P325654			TRIM10
		A_23_P250948	A_23_P328766	A_23_P325726			RPP21
		A_23_P250994	A_23_P329016	A_23_P325924			RPS18
		A_23_P251259	A_23_P329112	A_23_P326319			SIRT5
		A_23_P251268	A_23_P32913	A_23_P327370			MTRF1L
		A_23_P251377	A_23_P329152	A_23_P328323			ZC3HC1
		A_23_P251505	A_23_P329375	A_23_P32847			UBE2H
		A_23_P25163	A_23_P329399	A_23_P328652			TYW1
		A_23_P251660	A_23_P329772	A_23_P328766			DNAJB6
		A_23_P251695	A_23_P329924	A_23_P329016			CDK13
		A_23_P251717	A_23_P329956	A_23_P329112			CRHR2
		A_23_P251771	A_23_P329971	A_23_P32913			ICA1
		A_23_P25187	A_23_P33022	A_23_P329152			ARHGAP10
		A_23_P251881	A_23_P330419	A_23_P329286			KLHL7
		A_23_P251898	A_23_P330708	A_23_P329375			PON3
		A_23_P252163	A_23_P331028	A_23_P329399			C7orf44
		A_23_P25224	A_23_P331087	A_23_P329772			FAM131B
		A_23_P252335	A_23_P33141	A_23_P329924			NDUFA5
		A_23_P252362	A_23_P33207	A_23_P329956			ZNF655
		A_23_P2524	A_23_P33216	A_23_P329971			CYP3A43
		A_23_P252536	A_23_P332190	A_23_P330419			MYC
		A_23_P252653	A_23_P332260	A_23_P330708			FAM83A
		A_23_P252704	A_23_P33233	A_23_P331028			ANK1
		A_23_P252775	A_23_P332392	A_23_P331177			MMP16
		A_23_P253158	A_23_P332937	A_23_P33141			TPD52
		A_23_P253317	A_23_P333129	A_23_P331928			RUSC2
		A_23_P253412	A_23_P334045	A_23_P33207			TRAF1
		A_23_P253495	A_23_P334103	A_23_P33216			DCAF10
		A_23_P254031	A_23_P334111	A_23_P332190			DPM2
		A_23_P254111	A_23_P334186	A_23_P332260			AK1
		A_23_P254193	A_23_P334414	A_23_P33233			VPS13A
		A_23_P254226	A_23_P335190	A_23_P332392			ZNF275
		A_23_P25445	A_23_P33558	A_23_P332937			ZNF673
		A_23_P254472	A_23_P335920	A_23_P333129			TRO
		A_23_P25475	A_23_P336015	A_23_P333484			HMGB3
		A_23_P254797	A_23_P33613	A_23_P334045			FGF13
		A_23_P254801	A_23_P336342	A_23_P334103			TAF9
		A_23_P254842	A_23_P336670	A_23_P334111			SMC1A
		A_23_P254970	A_23_P336992	A_23_P334186			CABP5
		A_23_P255203	A_23_P337033	A_23_P335143			FOXO4
		A_23_P255215	A_23_P33752	A_23_P335190			RPL36A
		A_23_P255257	A_23_P33759	A_23_P33558			TIMM8A
		A_23_P255444	A_23_P337753	A_23_P335920			BRCC3
		A_23_P255503	A_23_P338113	A_23_P336015			TSC22D3
		A_23_P255601	A_23_P338168	A_23_P336034			ARSD
		A_23_P255672	A_23_P338495	A_23_P33613			SNAPC5
		A_23_P255896	A_23_P338603	A_23_P336342			TMSB4X
		A_23_P256047	A_23_P33886	A_23_P336670			RGS16
		A_23_P256131	A_23_P33894	A_23_P336992			CCNL2
		A_23_P256142	A_23_P338952	A_23_P337033			TSTD1
		A_23_P256190	A_23_P340271	A_23_P33752			PLEKHA5
		A_23_P256413	A_23_P340318	A_23_P33759			LTBP2
		A_23_P25644	A_23_P340338	A_23_P337753			CAPN3
		A_23_P256455	A_23_P34115	A_23_P338113			TAOK2
		A_23_P256632	A_23_P341312	A_23_P338168			LOC100506031
		A_23_P256784	A_23_P342165	A_23_P338410			ZNF226
		A_23_P256804	A_23_P342275	A_23_P338495			ILF3
		A_23_P256835	A_23_P342612	A_23_P338603			LHB
		A_23_P256855	A_23_P342668	A_23_P33886			GNB1L
		A_23_P257057	A_23_P343250	A_23_P33894			PBRM1
		A_23_P257091	A_23_P343411	A_23_P339098			DVL3
		A_23_P257198	A_23_P34375	A_23_P340271			EIF4G1
		A_23_P257278	A_23_P343900	A_23_P340318			FAM198B
		A_23_P257445	A_23_P343914	A_23_P340338			NT5DC1
		A_23_P257478	A_23_P344451	A_23_P34115			ABCC10
		A_23_P257516	A_23_P344515	A_23_P342165			HIST1H3D
		A_23_P257538	A_23_P345065	A_23_P342275			ZNF3
		A_23_P257583	A_23_P345460	A_23_P342612			RXRA
		A_23_P257672	A_23_P345650	A_23_P342668			HAP1
		A_23_P257726	A_23_P345830	A_23_P343411			PDE6B
		A_23_P257743	A_23_P34597	A_23_P34375			PMEL
		A_23_P257753	A_23_P346086	A_23_P343900			GRAMD3
		A_23_P257815	A_23_P346093	A_23_P343914			MACROD2
		A_23_P257988	A_23_P346265	A_23_P343927			SLC9A6
		A_23_P258002	A_23_P346311	A_23_P344451			BEX2
		A_23_P258048	A_23_P34676	A_23_P344515			PAGE5
		A_23_P258124	A_23_P347432	A_23_P345065			NDUFB11
		A_23_P258164	A_23_P347508	A_23_P345460			TTC4
		A_23_P258194	A_23_P34767	A_23_P345650			C1orf123
		A_23_P258281	A_23_P348063	A_23_P345830			PINK1
		A_23_P258837	A_23_P348208	A_23_P345942			RCSD1
		A_23_P258931	A_23_P348227	A_23_P346086			FMO5
		A_23_P258944	A_23_P348323	A_23_P346093			MLLT11
		A_23_P258978	A_23_P34852	A_23_P346265			PALMD
		A_23_P259135	A_23_P348737	A_23_P346311			SV2A
		A_23_P25935	A_23_P348911	A_23_P34676			CELA1
		A_23_P259393	A_23_P348979	A_23_P347432			DAB1
		A_23_P259594	A_23_P349267	A_23_P347508			CAPN2
		A_23_P259823	A_23_P349310	A_23_P34767			ZNF488
		A_23_P259863	A_23_P349676	A_23_P348063			TACR2
		A_23_P2601	A_23_P35000	A_23_P348208			XPNPEP1
		A_23_P26094	A_23_P350074	A_23_P348227			C10orf88
		A_23_P2616	A_23_P35030	A_23_P348323			ALDH3B2
		A_23_P26254	A_23_P350591	A_23_P34852			DHCR7
		A_23_P26281	A_23_P35092	A_23_P348684			TMEM5
		A_23_P26367	A_23_P351138	A_23_P348737			LOC643733
		A_23_P2674	A_23_P351328	A_23_P348911			TMEM138
		A_23_P26745	A_23_P3514	A_23_P348979			STX5
		A_23_P26777	A_23_P351724	A_23_P349267			RPS13
		A_23_P26815	A_23_P352266	A_23_P349310			FAM160A2
		A_23_P26836	A_23_P352435	A_23_P349676			MICAL2
		A_23_P26895	A_23_P352950	A_23_P35000			ST5
		A_23_P26905	A_23_P353014	A_23_P350074			C1S
		A_23_P26976	A_23_P353056	A_23_P350591			LIPT2
		A_23_P26994	A_23_P35330	A_23_P35092			NARS2
		A_23_P27048	A_23_P353574	A_23_P351138			TSPAN31
		A_23_P2705	A_23_P354146	A_23_P351328			RNF123
		A_23_P27107	A_23_P354217	A_23_P3514			IGF2BP2
		A_23_P27279	A_23_P354705	A_23_P351724			ANKRD7
		A_23_P27367	A_23_P354805	A_23_P35205			CD72
		A_23_P27404	A_23_P354827	A_23_P352266			CAMK4
		A_23_P27424	A_23_P355525	A_23_P352435			MAN2B2
		A_23_P27584	A_23_P355536	A_23_P352950			PSMB8
		A_23_P27677	A_23_P3562	A_23_P353014			CDKN2AIPNL
		A_23_P27724	A_23_P35650	A_23_P353056			LOC728715
		A_23_P27795	A_23_P35656	A_23_P35330			BRPF1
		A_23_P28015	A_23_P356565	A_23_P353574			ANAPC10
		A_23_P2814	A_23_P357374	A_23_P354217			PROSC
		A_23_P2843	A_23_P357717	A_23_P35456			GTF2H4
		A_23_P28450	A_23_P357780	A_23_P354705			C3orf42
		A_23_P28538	A_23_P35782	A_23_P354798			C3orf37
		A_23_P28595	A_23_P357929	A_23_P354805			NSUN5
		A_23_P28688	A_23_P35796	A_23_P354827			MRPL42
		A_23_P28707	A_23_P358470	A_23_P355525			ABCF1
		A_23_P2873	A_23_P358531	A_23_P355536			NXT1
		A_23_P28730	A_23_P358662	A_23_P35650			WDR45
		A_23_P28811	A_23_P359091	A_23_P35656			PUS1
		A_23_P29067	A_23_P359131	A_23_P35667			KRT81
		A_23_P29152	A_23_P359616	A_23_P357374			NCR3
		A_23_P29179	A_23_P35989	A_23_P357717			C7orf27
		A_23_P29225	A_23_P360215	A_23_P357780			CHCHD3
		A_23_P29263	A_23_P360379	A_23_P35782			TAS2R5
		A_23_P29303	A_23_P361448	A_23_P357929			DAPK1
		A_23_P29411	A_23_P36147	A_23_P35796			CSDA
		A_23_P29504	A_23_P361773	A_23_P35809			C21orf45
		A_23_P29630	A_23_P362228	A_23_P358470			MRPS30
		A_23_P29684	A_23_P36266	A_23_P358531			MRPS26
		A_23_P29747	A_23_P3627	A_23_P359091			STK25
		A_23_P29897	A_23_P363174	A_23_P359131			ZNF706
		A_23_P29939	A_23_P363196	A_23_P359616			APTX
		A_23_P2998	A_23_P363472	A_23_P359655			BRIX1
		A_23_P300826	A_23_P36364	A_23_P35989			BRIX1
		A_23_P301105	A_23_P3643	A_23_P360215			EP400
		A_23_P301372	A_23_P364437	A_23_P360379			GPR171
		A_23_P3014	A_23_P36445	A_23_P360983			MRPL50
		A_23_P301971	A_23_P364517	A_23_P361448			GSTA3
		A_23_P301995	A_23_P365060	A_23_P361773			TTF1
		A_23_P302018	A_23_P365412	A_23_P362228			FBXO9
		A_23_P30204	A_23_P365418	A_23_P36226			TTC38
		A_23_P302116	A_23_P365685	A_23_P362261			OFD1
		A_23_P302207	A_23_P365705	A_23_P36266			LOC155060
		A_23_P30223	A_23_P366125	A_23_P3627			FAM186B
		A_23_P302550	A_23_P366253	A_23_P363174			C6orf211
		A_23_P30264	A_23_P366254	A_23_P363196			SOAT2
		A_23_P303058	A_23_P366828	A_23_P363472			BPIL1
		A_23_P303155	A_23_P366895	A_23_P36364			PLCG1
		A_23_P303203	A_23_P367026	A_23_P363831			HDHD1
		A_23_P303423	A_23_P36757	A_23_P3643			RNPC3
		A_23_P30377	A_23_P368484	A_23_P364437			CSMD1
		A_23_P3038	A_23_P369479	A_23_P36445			RP9
		A_23_P304304	A_23_P369701	A_23_P364517			DCAF12
		A_23_P305092	A_23_P369919	A_23_P365060			SMPD4
		A_23_P305938	A_23_P370514	A_23_P365412			DAPP1
		A_23_P30634	A_23_P37076	A_23_P365418			PAFAH1B2
		A_23_P306919	A_23_P371129	A_23_P365685			DUS1L
		A_23_P307328	A_23_P371266	A_23_P365705			TMEM185A
		A_23_P30755	A_23_P371794	A_23_P366125			ABLIM2
		A_23_P307955	A_23_P372516	A_23_P366216			C2orf89
		A_23_P30799	A_23_P372834	A_23_P366253			ANKRD5
		A_23_P308119	A_23_P372910	A_23_P366254			HR
		A_23_P308305	A_23_P372988	A_23_P366828			AKIRIN1
		A_23_P308603	A_23_P373724	A_23_P366895			CDC42BPA
		A_23_P30913	A_23_P37415	A_23_P367026			RRP1B
		A_23_P309253	A_23_P374294	A_23_P367071			CMTM7
		A_23_P309361	A_23_P374310	A_23_P36757			PCID2
		A_23_P309619	A_23_P37469	A_23_P368484			RPA3
		A_23_P309850	A_23_P375104	A_23_P368624			PGGT1B
		A_23_P309865	A_23_P375281	A_23_P369479			MUC2
		A_23_P309967	A_23_P376172	A_23_P369701			SNUPN
		A_23_P310483	A_23_P37632	A_23_P369919			TTC15
		A_23_P310532	A_23_P37704	A_23_P370514			XPO5
		A_23_P3111	A_23_P377245	A_23_P37076			C8orf55
		A_23_P311192	A_23_P377717	A_23_P371129			NUP214
		A_23_P311201	A_23_P377830	A_23_P371266			NDUFS4
		A_23_P311640	A_23_P377882	A_23_P371794			CDK5RAP1
		A_23_P311818	A_23_P378288	A_23_P37205			NDOR1
		A_23_P311875	A_23_P378514	A_23_P372834			CYP21A2
		A_23_P312174	A_23_P37870	A_23_P372910			MICA
		A_23_P312181	A_23_P37897	A_23_P372988			RBBP9
		A_23_P312217	A_23_P379026	A_23_P373724			DENND2A
		A_23_P31224	A_23_P379089	A_23_P37415			LYNX1
		A_23_P312344	A_23_P37910	A_23_P374294			C9orf156
		A_23_P312718	A_23_P379630	A_23_P374310			SHB
		A_23_P3128	A_23_P379794	A_23_P37469			RMND5A
		A_23_P312840	A_23_P380754	A_23_P374844			CD180
		A_23_P312851	A_23_P38085	A_23_P375104			SENP2
		A_23_P313031	A_23_P380917	A_23_P375281			CDKN2AIP
		A_23_P31315	A_23_P380998	A_23_P3753			ZNF346
		A_23_P313476	A_23_P381577	A_23_P376172			CORT
		A_23_P313603	A_23_P38167	A_23_P37632			AIFM3
		A_23_P31372	A_23_P3819	A_23_P377717			GPR172A
		A_23_P31414	A_23_P382045	A_23_P377830			ORAI1
		A_23_P314151	A_23_P382488	A_23_P377882			ZNF623
		A_23_P314222	A_23_P382607	A_23_P378288			DNAJB9
		A_23_P314250	A_23_P38262	A_23_P378514			GOLGA1
		A_23_P31437	A_23_P38328	A_23_P378690			NCOA6
		A_23_P314642	A_23_P384072	A_23_P37870			C14orf1
		A_23_P314712	A_23_P38427	A_23_P37897			SFMBT1
		A_23_P31477	A_23_P384857	A_23_P379026			AKAP7
		A_23_P314789	A_23_P384965	A_23_P379089			TRMT61B
		A_23_P314798	A_23_P385267	A_23_P37910			CD177
		A_23_P315286	A_23_P385771	A_23_P379630			HSP90B1
		A_23_P315345	A_23_P386509	A_23_P379794			SLTM
		A_23_P315378	A_23_P386764	A_23_P380724			CLEC4C
		A_23_P315651	A_23_P387523	A_23_P380754			NDUFAF1
		A_23_P315836	A_23_P387552	A_23_P380917			TPSG1
		A_23_P315991	A_23_P387585	A_23_P380998			KRT4
		A_23_P316239	A_23_P387722	A_23_P381461			NUP85
		A_23_P316460	A_23_P387856	A_23_P381577			PSMD3
		A_23_P316612	A_23_P38876	A_23_P38167			RILP
		A_23_P316812	A_23_P38887	A_23_P3819			DCAF7
		A_23_P3169	A_23_P388914	A_23_P38190			TUBD1
		A_23_P316960	A_23_P389391	A_23_P382045			POLG2
		A_23_P317207	A_23_P38952	A_23_P382488			CHAD
		A_23_P31721	A_23_P389692	A_23_P382607			GNGT2
		A_23_P317620	A_23_P389708	A_23_P38262			TMEM199
		A_23_P31765	A_23_P389919	A_23_P38328			LPAR6
		A_23_P31840	A_23_P39040	A_23_P384072			TM4SF5
		A_23_P318486	A_23_P390443	A_23_P384857			NEDD4L
		A_23_P318800	A_23_P39074	A_23_P384965			KDSR
		A_23_P318938	A_23_P390744	A_23_P385267			ZNF841
		A_23_P319050	A_23_P391264	A_23_P385771			ZNF418
		A_23_P319153	A_23_P391637	A_23_P386509			MYADM
		A_23_P319557	A_23_P391857	A_23_P386764			SPIB
		A_23_P319640	A_23_P392126	A_23_P387523			IRF3
		A_23_P31984	A_23_P392222	A_23_P387552			CGB2
		A_23_P320095	A_23_P392470	A_23_P387585			SEPW1
		A_23_P320250	A_23_P39263	A_23_P387722			SPINT2
		A_23_P320304	A_23_P39265	A_23_P38876			ZNF558
		A_23_P320457	A_23_P392897	A_23_P38887			SMAD9
		A_23_P32054	A_23_P393034	A_23_P388914			TMCO3
		A_23_P320717	A_23_P39336	A_23_P38952			POLR1A
		A_23_P320739	A_23_P3934	A_23_P389692			MRPS5
		A_23_P320878	A_23_P393627	A_23_P389708			DLX2
		A_23_P32125	A_23_P394014	A_23_P389919			CPSF3
		A_23_P321261	A_23_P394395	A_23_P39040			OGFR
		A_23_P321377	A_23_P39453	A_23_P390443			KLC1
		A_23_P32143	A_23_P3946	A_23_P39074			ZNF512B
		A_23_P321913	A_23_P395054	A_23_P390744			MOCS3
		A_23_P321935	A_23_P395321	A_23_P39116			PTPRA
		A_23_P322116	A_23_P39561	A_23_P391264			TMPRSS2
		A_23_P32223	A_23_P395911	A_23_P391637			VPREB1
		A_23_P32229	A_23_P395954	A_23_P391857			CRYBB3
		A_23_P32233	A_23_P39647	A_23_P392126			FBXO7
		A_23_P322593	A_23_P396626	A_23_P392222			CSNK1E
		A_23_P322845	A_23_P397120	A_23_P39223			RRP7A
		A_23_P323227	A_23_P39774	A_23_P392470			SENP5
		A_23_P3237	A_23_P397937	A_23_P392501			SPCS1
		A_23_P323743	A_23_P398515	A_23_P39263			VILL
		A_23_P323751	A_23_P398574	A_23_P39265			RPL23A
		A_23_P323930	A_23_P39910	A_23_P392897			AFF1
		A_23_P324523	A_23_P399146	A_23_P393034			SNCA
		A_23_P324873	A_23_P399726	A_23_P39336			OXA1L
		A_23_P325075	A_23_P399851	A_23_P3934			HLA-G
		A_23_P325093	A_23_P400041	A_23_P393627			C6orf136
		A_23_P32536	A_23_P400147	A_23_P394014			SLFN13
		A_23_P325606	A_23_P400406	A_23_P394395			TAPT1
		A_23_P325625	A_23_P400465	A_23_P39453			RNASE6
		A_23_P325654	A_23_P40049	A_23_P3946			MASP2
		A_23_P325726	A_23_P400887	A_23_P395054			LIN9
		A_23_P325924	A_23_P401238	A_23_P395321			TXK
		A_23_P328323	A_23_P40194	A_23_P39561			HMHB1
		A_23_P328652	A_23_P402134	A_23_P395911			PPFIA1
		A_23_P328740	A_23_P402610	A_23_P395954			ZNF853
		A_23_P328766	A_23_P40280	A_23_P396626			SRD5A1
		A_23_P329016	A_23_P40354	A_23_P397120			RGS18
		A_23_P329112	A_23_P404094	A_23_P397347			IPO11
		A_23_P32913	A_23_P404108	A_23_P397455			C5AR1
		A_23_P329133	A_23_P404211	A_23_P39774			TMEM87B
		A_23_P329361	A_23_P40453	A_23_P397937			CHMP7
		A_23_P329375	A_23_P404565	A_23_P398515			SLAIN2
		A_23_P329399	A_23_P404685	A_23_P398574			DDX46
		A_23_P329772	A_23_P404893	A_23_P399001			GPX2
		A_23_P329956	A_23_P405088	A_23_P39910			ARSF
		A_23_P329971	A_23_P405148	A_23_P399146			CRTAM
		A_23_P33022	A_23_P4052	A_23_P399851			C10orf32
		A_23_P330708	A_23_P405282	A_23_P400041			ZNF75D
		A_23_P331028	A_23_P40548	A_23_P400147			BACH2
		A_23_P331087	A_23_P405531	A_23_P400406			CXorf40B
		A_23_P33141	A_23_P40574	A_23_P400465			WHSC1
		A_23_P33207	A_23_P405761	A_23_P40049			PTCRA
		A_23_P33216	A_23_P406122	A_23_P400887			HIST1H2BE
		A_23_P332190	A_23_P406385	A_23_P401238			SIRT5
		A_23_P332260	A_23_P406521	A_23_P40194			HIST1H3F
		A_23_P33233	A_23_P40664	A_23_P402134			TPCN1
		A_23_P332392	A_23_P406785	A_23_P402733			TTC39C
		A_23_P332820	A_23_P407115	A_23_P40280			SRC
		A_23_P332937	A_23_P407684	A_23_P40315			HLA-DPA1
		A_23_P333129	A_23_P40805	A_23_P40354			AKAP9
		A_23_P333484	A_23_P408095	A_23_P404094			C1orf59
		A_23_P334045	A_23_P40856	A_23_P404108			HIST2H2AA4
		A_23_P334103	A_23_P408675	A_23_P404211			KIAA1671
		A_23_P334186	A_23_P408822	A_23_P40453			RPUSD2
		A_23_P334414	A_23_P40896	A_23_P404565			ZNF449
		A_23_P335143	A_23_P409386	A_23_P404685			DCTN5
		A_23_P335190	A_23_P409951	A_23_P40470			C8orf58
		A_23_P335463	A_23_P410059	A_23_P404893			C19orf52
		A_23_P33558	A_23_P41021	A_23_P405088			ACOT2
		A_23_P33573	A_23_P41066	A_23_P405110			SPTLC1
		A_23_P335920	A_23_P411296	A_23_P405148			SRSF10
		A_23_P336000	A_23_P411612	A_23_P4052			JMJD6
		A_23_P336015	A_23_P411814	A_23_P405282			AGFG2
		A_23_P336034	A_23_P411953	A_23_P40548			GHRH
		A_23_P33613	A_23_P411993	A_23_P405531			ST3GAL5
		A_23_P336342	A_23_P41204	A_23_P40574			CD6
		A_23_P336565	A_23_P41292	A_23_P405761			ALMS1
		A_23_P336670	A_23_P412932	A_23_P406071			TCEB2
		A_23_P336796	A_23_P413051	A_23_P406122			CAPN10
		A_23_P336992	A_23_P413224	A_23_P406521			PILRA
		A_23_P337033	A_23_P41365	A_23_P40664			RBM19
		A_23_P337168	A_23_P413721	A_23_P406785			C9orf142
		A_23_P33752	A_23_P413761	A_23_P407115			PNPLA8
		A_23_P337753	A_23_P413788	A_23_P407684			YLPM1
		A_23_P338113	A_23_P41380	A_23_P40805			SEMA6A
		A_23_P338168	A_23_P414269	A_23_P408095			PMEL
		A_23_P338495	A_23_P414308	A_23_P4082			LOC100509490
		A_23_P338603	A_23_P414328	A_23_P408455			CBX3
		A_23_P33886	A_23_P414420	A_23_P40856			FAM120B
		A_23_P33894	A_23_P415511	A_23_P408675			MDH2
		A_23_P338952	A_23_P41553	A_23_P408822			ORC5
		A_23_P339079	A_23_P41604	A_23_P40896			NOLC1
		A_23_P340218	A_23_P416048	A_23_P409386			LEO1
		A_23_P340271	A_23_P416212	A_23_P409623			FAM78A
		A_23_P340318	A_23_P416477	A_23_P410059			CYP2W1
		A_23_P340338	A_23_P41674	A_23_P41021			ZNF280C
		A_23_P34115	A_23_P417144	A_23_P410312			CABYR
		A_23_P341312	A_23_P417148	A_23_P41066			NUDCD3
		A_23_P34144	A_23_P41716	A_23_P411296			ZDHHC19
		A_23_P342118	A_23_P417942	A_23_P411612			DCST2
		A_23_P342165	A_23_P418031	A_23_P411814			C19orf22
		A_23_P342275	A_23_P41804	A_23_P411993			PIN4
		A_23_P342668	A_23_P418477	A_23_P41204			RHPN1
		A_23_P343250	A_23_P418934	A_23_P41292			CYBA
		A_23_P343411	A_23_P4190	A_23_P412932			BAIAP2
		A_23_P34375	A_23_P419602	A_23_P413051			OR10A5
		A_23_P34376	A_23_P419624	A_23_P413224			BUD31
		A_23_P34382	A_23_P419714	A_23_P41365			CXorf40B
		A_23_P343843	A_23_P41992	A_23_P413721			C7orf29
		A_23_P343900	A_23_P420038	A_23_P413761			NKAIN2
		A_23_P343914	A_23_P420196	A_23_P413788			GLIS1
		A_23_P344451	A_23_P420218	A_23_P41380			TSPAN4
		A_23_P344515	A_23_P42080	A_23_P414269			AKR7A2P1
		A_23_P345065	A_23_P420873	A_23_P414308			GMPR2
		A_23_P345093	A_23_P420942	A_23_P414328			GRINA
		A_23_P345212	A_23_P421032	A_23_P414420			ATXN7L2
		A_23_P345674	A_23_P42112	A_23_P415511			E2F5
		A_23_P345778	A_23_P421147	A_23_P41553			ARL4C
		A_23_P345830	A_23_P421638	A_23_P41604			PKIA
		A_23_P345973	A_23_P42198	A_23_P416048			EEF1D
		A_23_P346093	A_23_P422044	A_23_P416212			EEF1D
		A_23_P346311	A_23_P422131	A_23_P416477			ATAD3C
		A_23_P34676	A_23_P422193	A_23_P41674			SSTR2
		A_23_P347059	A_23_P423315	A_23_P417148			C12orf59
		A_23_P347100	A_23_P42358	A_23_P417942			ZNF493
		A_23_P347432	A_23_P424900	A_23_P418031			NADSYN1
		A_23_P347508	A_23_P425073	A_23_P41804			LOC151534
		A_23_P34767	A_23_P425304	A_23_P418234			ACTL7A
		A_23_P348063	A_23_P425704	A_23_P418477			CSDC2
		A_23_P348208	A_23_P426279	A_23_P418934			MYO19
		A_23_P348227	A_23_P42664	A_23_P4190			AKR7L
		A_23_P348298	A_23_P427039	A_23_P419156			FAM40A
		A_23_P348323	A_23_P42768	A_23_P419624			SURF4
		A_23_P34852	A_23_P428326	A_23_P419714			CAMSAP1
		A_23_P348737	A_23_P42884	A_23_P41992			COG4
		A_23_P348911	A_23_P42935	A_23_P420038			MEF2C
		A_23_P348979	A_23_P429461	A_23_P420196			FAM119B
		A_23_P349267	A_23_P429624	A_23_P42020			PMPCA
		A_23_P349310	A_23_P430670	A_23_P420218			ME2
		A_23_P349676	A_23_P43157	A_23_P420551			C1orf216
		A_23_P35000	A_23_P431890	A_23_P42080			ALDOB
		A_23_P350045	A_23_P432448	A_23_P420873			DEF6
		A_23_P350074	A_23_P432512	A_23_P421032			OSBP2
		A_23_P350234	A_23_P43296	A_23_P42112			TFAP2E
		A_23_P35030	A_23_P433079	A_23_P421147			CIZ1
		A_23_P350591	A_23_P433204	A_23_P421638			CIZ1
		A_23_P351	A_23_P4335	A_23_P42178			KLF4
		A_23_P351069	A_23_P433791	A_23_P42198			FLJ39653
		A_23_P351138	A_23_P433990	A_23_P422044			PPAPDC1B
		A_23_P351148	A_23_P434212	A_23_P422131			PPP1CA
		A_23_P351328	A_23_P434301	A_23_P422193			PLEKHG2
		A_23_P3514	A_23_P434518	A_23_P42241			HIST1H4H
		A_23_P351724	A_23_P43476	A_23_P42288			ELL3
		A_23_P352022	A_23_P434929	A_23_P42306			PIF1
		A_23_P352266	A_23_P435002	A_23_P423315			FAM83D
		A_23_P352435	A_23_P435018	A_23_P42358			TSPAN5
		A_23_P352950	A_23_P435407	A_23_P424900			MST4
		A_23_P353056	A_23_P435444	A_23_P425073			IQCK
		A_23_P35330	A_23_P43557	A_23_P425704			SNORA70
		A_23_P35343	A_23_P435604	A_23_P425750			RNGTT
		A_23_P353436	A_23_P436179	A_23_P426279			GGT7
		A_23_P353574	A_23_P43765	A_23_P42664			GNG2
		A_23_P354187	A_23_P43946	A_23_P427039			WDR5
		A_23_P354217	A_23_P4400	A_23_P42768			ESX1
		A_23_P354705	A_23_P44057	A_23_P428184			SCAI
		A_23_P354805	A_23_P44112	A_23_P428326			TRIM42
		A_23_P354827	A_23_P44149	A_23_P42884			ACOT11
		A_23_P355455	A_23_P44154	A_23_P429461			FAM59B
		A_23_P355525	A_23_P44335	A_23_P429624			C16orf45
		A_23_P355536	A_23_P4435	A_23_P430670			PGPEP1
		A_23_P3562	A_23_P44533	A_23_P43157			RAVER2
		A_23_P35650	A_23_P44546	A_23_P431890			GRID2
		A_23_P35656	A_23_P44581	A_23_P432448			NPHP3
		A_23_P356565	A_23_P4474	A_23_P432512			NEURL3
		A_23_P357374	A_23_P45099	A_23_P43296			ZNF519
		A_23_P357717	A_23_P45345	A_23_P433204			WDR85
		A_23_P357780	A_23_P45517	A_23_P4335			JAK3
		A_23_P35782	A_23_P45524	A_23_P433791			ARMC10
		A_23_P357929	A_23_P45940	A_23_P433990			GOT2
		A_23_P35796	A_23_P46063	A_23_P434301			ILF3
		A_23_P358009	A_23_P46182	A_23_P434518			ZNHIT2
		A_23_P35809	A_23_P46238	A_23_P43476			COG7
		A_23_P35820	A_23_P4628	A_23_P434929			POU6F1
		A_23_P358470	A_23_P46333	A_23_P435002			NLRC3
		A_23_P358531	A_23_P46390	A_23_P435018			VPS4A
		A_23_P358542	A_23_P468	A_23_P435051			GPR109A
		A_23_P359091	A_23_P46819	A_23_P435407			SPATA3
		A_23_P359131	A_23_P46871	A_23_P435444			PPAPDC1B
		A_23_P359430	A_23_P46924	A_23_P43557			POLR2L
		A_23_P35989	A_23_P46964	A_23_P435604			ACPT
		A_23_P3602	A_23_P47058	A_23_P436179			ND1
		A_23_P360215	A_23_P47077	A_23_P436259			BHLHA15
		A_23_P360379	A_23_P47116	A_23_P43765			UTF1
		A_23_P360482	A_23_P47377	A_23_P43946			CD109
		A_23_P361448	A_23_P47396	A_23_P4400			ATP5B
		A_23_P36147	A_23_P47410	A_23_P44057			IRF8
		A_23_P361773	A_23_P47464	A_23_P44112			PBOV1
		A_23_P36183	A_23_P4754	A_23_P44149			SASH3
		A_23_P362228	A_23_P47848	A_23_P44154			TTC9B
		A_23_P362415	A_23_P47857	A_23_P44335			IL17A
		A_23_P36266	A_23_P48070	A_23_P4435			C19orf23
		A_23_P362824	A_23_P48099	A_23_P44533			DUX4L4
		A_23_P363174	A_23_P48237	A_23_P44546			HIST1H3H
		A_23_P363196	A_23_P48358	A_23_P44581			PCDHA5
		A_23_P363472	A_23_P48455	A_23_P4474			LOH12CR1
		A_23_P36364	A_23_P48481	A_23_P45099			MEF2D
		A_23_P363831	A_23_P48585	A_23_P45345			TRAF3IP3
		A_23_P3643	A_23_P48596	A_23_P45517			SNRPN
		A_23_P364437	A_23_P48628	A_23_P45524			GMCL1
		A_23_P36445	A_23_P48826	A_23_P45737			LOC729164
		A_23_P364517	A_23_P4885	A_23_P45821			KRT3
		A_23_P365060	A_23_P48936	A_23_P45917			RPS6KA2
		A_23_P365081	A_23_P48951	A_23_P45940			RNF207
		A_23_P365086	A_23_P49060	A_23_P46063			NOC2L
		A_23_P36513	A_23_P4913	A_23_P46238			OXER1
		A_23_P365189	A_23_P49192	A_23_P4628			DCTPP1
		A_23_P365412	A_23_P49279	A_23_P46333			FAM185A
		A_23_P365685	A_23_P49424	A_23_P46390			C3orf17
		A_23_P365705	A_23_P49429	A_23_P46588			GXYLT1
		A_23_P366254	A_23_P49467	A_23_P468			ZFAND2A
		A_23_P366828	A_23_P49521	A_23_P46819			GMEB2
		A_23_P366895	A_23_P49638	A_23_P46871			C5orf33
		A_23_P367026	A_23_P49768	A_23_P46924			SLC25A6
		A_23_P36757	A_23_P49792	A_23_P46964			DHRS3
		A_23_P368484	A_23_P49849	A_23_P47058			SP140L
		A_23_P368624	A_23_P49865	A_23_P47077			FBXL19
		A_23_P36888	A_23_P5002	A_23_P47357			WFDC9
		A_23_P369150	A_23_P50052	A_23_P47377			2018-03-08
		A_23_P369479	A_23_P500614	A_23_P47396			CHCHD7
		A_23_P369701	A_23_P500861	A_23_P47410			TIMM17B
		A_23_P369919	A_23_P500956	A_23_P47464			MAGED2
		A_23_P370142	A_23_P501372	A_23_P4754			S100PBP
		A_23_P370666	A_23_P501713	A_23_P47848			ZNF573
		A_23_P37076	A_23_P502035	A_23_P47857			SLC35F2
		A_23_P370830	A_23_P502047	A_23_P48070			MFSD6L
		A_23_P371129	A_23_P502057	A_23_P48099			LMX1A
		A_23_P371266	A_23_P502142	A_23_P48237			C11orf31
		A_23_P371794	A_23_P502196	A_23_P48358			LCE3E
		A_23_P37191	A_23_P502274	A_23_P48455			IDH3G
		A_23_P372334	A_23_P502350	A_23_P48481			AES
		A_23_P372516	A_23_P502612	A_23_P48585			MAGEH1
		A_23_P372834	A_23_P502641	A_23_P48596			CCDC124
		A_23_P372910	A_23_P502882	A_23_P48628			FLJ35700
		A_23_P372988	A_23_P503115	A_23_P48826			ADAMTS1
		A_23_P373054	A_23_P50331	A_23_P4885			HCN2
		A_23_P373724	A_23_P50349	A_23_P48936			AKAP17A
		A_23_P37415	A_23_P50357	A_23_P48951			ZNF554
		A_23_P37424	A_23_P50374	A_23_P4913			AGRN
		A_23_P374294	A_23_P50389	A_23_P49192			TCEA3
		A_23_P374310	A_23_P50455	A_23_P49254			TCEA3
		A_23_P37469	A_23_P50456	A_23_P49279			CLCA3P
		A_23_P37497	A_23_P50775	A_23_P49424			CENPBD1
		A_23_P375104	A_23_P50872	A_23_P49429			PDE12
		A_23_P3753	A_23_P51231	A_23_P49467			HIST2H2AB
		A_23_P375494	A_23_P51317	A_23_P49638			HDGFRP3
		A_23_P376172	A_23_P51355	A_23_P49768			C16orf3
		A_23_P37632	A_23_P51548	A_23_P49792			SCLY
		A_23_P37704	A_23_P51565	A_23_P49849			SLC36A4
		A_23_P377245	A_23_P5163	A_23_P49865			BOD1P
		A_23_P377717	A_23_P51639	A_23_P5002			PLEKHG4
		A_23_P377830	A_23_P51660	A_23_P50052			WWC3
		A_23_P377882	A_23_P51679	A_23_P500614			ZNF71
		A_23_P378288	A_23_P51781	A_23_P500861			C11orf46
		A_23_P378514	A_23_P51906	A_23_P500956			FASTKD2
		A_23_P378690	A_23_P52147	A_23_P501372			NDUFAF2
		A_23_P37870	A_23_P5221	A_23_P501713			CDA
		A_23_P37897	A_23_P52531	A_23_P502035			ZBTB7C
		A_23_P379026	A_23_P52589	A_23_P502047			TPM3
		A_23_P379089	A_23_P52986	A_23_P502057			TMC8
		A_23_P37910	A_23_P53081	A_23_P502142			GNPTAB
		A_23_P3792	A_23_P53152	A_23_P502196			BAX
		A_23_P379630	A_23_P53162	A_23_P502274			CD247
		A_23_P379794	A_23_P53211	A_23_P502612			MOBKL1A
		A_23_P380754	A_23_P53247	A_23_P502641			DVL1
		A_23_P38085	A_23_P53276	A_23_P502678			C1orf163
		A_23_P380917	A_23_P53567	A_23_P502808			YBX1
		A_23_P380978	A_23_P53630	A_23_P502882			SYNGR1
		A_23_P380998	A_23_P53646	A_23_P503115			SPRR1A
		A_23_P381431	A_23_P53668	A_23_P50331			ZNF135
		A_23_P381461	A_23_P53736	A_23_P50357			SAC3D1
		A_23_P381577	A_23_P53957	A_23_P50374			PCGF2
		A_23_P38167	A_23_P54006	A_23_P50389			CTRC
		A_23_P3819	A_23_P54064	A_23_P50455			PRICKLE3
		A_23_P38190	A_23_P54322	A_23_P50571			NR2F1
		A_23_P382045	A_23_P54376	A_23_P50674			LOC100129726
		A_23_P382154	A_23_P54389	A_23_P50775			FAM27E3
		A_23_P382488	A_23_P54540	A_23_P50799			KCNE1L
		A_23_P382607	A_23_P54781	A_23_P50872			TNRC6A
		A_23_P38275	A_23_P5479	A_23_P51082			FBXO41
		A_23_P382835	A_23_P54834	A_23_P51231			GPR3
		A_23_P38328	A_23_P55011	A_23_P51355			REEP5
		A_23_P384072	A_23_P5512	A_23_P51508			C19orf46
		A_23_P384512	A_23_P55127	A_23_P51548			UBE2NL
		A_23_P384857	A_23_P55136	A_23_P51565			CPSF3L
		A_23_P384965	A_23_P55149	A_23_P5163			BEND2
		A_23_P385267	A_23_P55731	A_23_P51639			IL19
		A_23_P385771	A_23_P55802	A_23_P51660			EPB41
		A_23_P385851	A_23_P56050	A_23_P51679			SOCS3
		A_23_P386420	A_23_P56195	A_23_P51906			CLDN9
		A_23_P386509	A_23_P56239	A_23_P52058			SH2D1B
		A_23_P386764	A_23_P56256	A_23_P52147			C2orf53
		A_23_P386905	A_23_P56437	A_23_P5221			C16orf80
		A_23_P387537	A_23_P566	A_23_P52362			TNS1
		A_23_P387552	A_23_P56654	A_23_P52531			PVT1
		A_23_P387585	A_23_P56680	A_23_P52986			RCAN3
		A_23_P387722	A_23_P56833	A_23_P53018			BCL2
		A_23_P38784	A_23_P56933	A_23_P53081			RGS12
		A_23_P387856	A_23_P57227	A_23_P53152			PNMA5
		A_23_P388489	A_23_P57293	A_23_P53162			CACNA2D4
		A_23_P38876	A_23_P57306	A_23_P53176			C2CD2L
		A_23_P388762	A_23_P57370	A_23_P53211			HIVEP3
		A_23_P388798	A_23_P57379	A_23_P53247			ZNF248
		A_23_P38887	A_23_P57667	A_23_P5325			NEK7
		A_23_P388914	A_23_P57697	A_23_P53276			ITK
		A_23_P389391	A_23_P57760	A_23_P53439			TMEM151A
		A_23_P38952	A_23_P58108	A_23_P53567			SH3PXD2A
		A_23_P389692	A_23_P58132	A_23_P53630			ST8SIA1
		A_23_P389708	A_23_P58353	A_23_P53646			COQ10A
		A_23_P389919	A_23_P58482	A_23_P53668			KLF12
		A_23_P39040	A_23_P58538	A_23_P53736			TBC1D5
		A_23_P390443	A_23_P58729	A_23_P53957			HECTD2
		A_23_P39050	A_23_P58796	A_23_P54006			USP54
		A_23_P390704	A_23_P59107	A_23_P54064			SLC7A6OS
		A_23_P39074	A_23_P59153	A_23_P54179			RBM17
		A_23_P39088	A_23_P59163	A_23_P54322			RRP8
		A_23_P3911	A_23_P59192	A_23_P54376			IKZF5
		A_23_P391264	A_23_P59202	A_23_P54389			PTH2
		A_23_P391607	A_23_P59268	A_23_P54517			TCL1A
		A_23_P391637	A_23_P59388	A_23_P54540			FDX1
		A_23_P391689	A_23_P59418	A_23_P54781			NAA40
		A_23_P391857	A_23_P59481	A_23_P5479			SLC35D1
		A_23_P392222	A_23_P59528	A_23_P54991			PPP2R5B
		A_23_P392470	A_23_P59616	A_23_P5512			DNAJC16
		A_23_P39263	A_23_P59654	A_23_P55127			SLC22A12
		A_23_P39265	A_23_P59657	A_23_P55136			CFL1
		A_23_P392897	A_23_P5976	A_23_P55149			CCDC111
		A_23_P392928	A_23_P59791	A_23_P55190			PLA2G4D
		A_23_P393034	A_23_P5983	A_23_P55373			KIFC2
		A_23_P39336	A_23_P59855	A_23_P55731			KIAA1712
		A_23_P3934	A_23_P60069	A_23_P55802			SMAD3
		A_23_P393627	A_23_P60180	A_23_P56050			NIPA1
		A_23_P393713	A_23_P60227	A_23_P5611			NBPF14
		A_23_P394014	A_23_P60472	A_23_P56195			RPF1
		A_23_P39453	A_23_P60517	A_23_P56239			ZNF664
		A_23_P3946	A_23_P60579	A_23_P56256			ALKBH3
		A_23_P395054	A_23_P60683	A_23_P56339			NUDT7
		A_23_P395321	A_23_P60856	A_23_P56437			POLD4
		A_23_P39561	A_23_P61112	A_23_P566			EGLN3
		A_23_P395911	A_23_P6119	A_23_P56654			NDUFAF2
		A_23_P395954	A_23_P61371	A_23_P56833			SESN3
		A_23_P39616	A_23_P61826	A_23_P57227			POLR2G
		A_23_P39647	A_23_P62139	A_23_P57293			CCND3
		A_23_P396626	A_23_P62270	A_23_P57306			GTF2H1
		A_23_P397019	A_23_P62351	A_23_P57370			C1orf213
		A_23_P39704	A_23_P62361	A_23_P57379			SLC25A33
		A_23_P397120	A_23_P62429	A_23_P57667			FDXACB1
		A_23_P397455	A_23_P6252	A_23_P57697			UBE2B
		A_23_P39774	A_23_P62583	A_23_P57733			PDHX
		A_23_P397937	A_23_P62634	A_23_P57760			SPG7
		A_23_P398172	A_23_P62831	A_23_P58108			CSTF1
		A_23_P398515	A_23_P62840	A_23_P58132			HIST1H2AL
		A_23_P398574	A_23_P62881	A_23_P58353			NDFIP2
		A_23_P398637	A_23_P62901	A_23_P58466			THY1
		A_23_P398836	A_23_P62932	A_23_P58482			FBXO3
		A_23_P39910	A_23_P63128	A_23_P58538			DNASE1L2
		A_23_P399146	A_23_P63243	A_23_P58729			CDH23
		A_23_P399265	A_23_P63319	A_23_P58796			TMED2
		A_23_P3994	A_23_P6344	A_23_P59045			SELK
		A_23_P399726	A_23_P63798	A_23_P59069			MDN1
		A_23_P399851	A_23_P63825	A_23_P59153			FOXL1
		A_23_P400041	A_23_P64070	A_23_P59163			ANKRD5
		A_23_P400147	A_23_P64102	A_23_P59192			PRKAG1
		A_23_P400255	A_23_P6413	A_23_P59202			CAMTA2
		A_23_P400406	A_23_P64232	A_23_P59268			MFSD4
		A_23_P400465	A_23_P6447	A_23_P59388			ZNF783
		A_23_P40049	A_23_P64630	A_23_P59418			LIMS3
		A_23_P400794	A_23_P6464	A_23_P59441			METT10D
		A_23_P400887	A_23_P6474	A_23_P59481			EME2
		A_23_P401	A_23_P64898	A_23_P59528			HIST1H2BH
		A_23_P40194	A_23_P65031	A_23_P59616			PATZ1
		A_23_P402134	A_23_P65157	A_23_P59654			SLC10A3
		A_23_P402604	A_23_P65208	A_23_P59657			ABCC6
		A_23_P402610	A_23_P65357	A_23_P59791			B3GNT6
		A_23_P40280	A_23_P6546	A_23_P5983			ABHD12
		A_23_P40354	A_23_P65506	A_23_P59855			UBE2DNL
		A_23_P404094	A_23_P65930	A_23_P60069			HNF1A
		A_23_P404108	A_23_P66073	A_23_P60180			C17orf76
		A_23_P404211	A_23_P66110	A_23_P60227			CHRNB2
		A_23_P40453	A_23_P66174	A_23_P60472			FAM113B
		A_23_P404565	A_23_P66211	A_23_P60488			MAN2C1
		A_23_P404685	A_23_P66306	A_23_P60517			MSI2
		A_23_P404730	A_23_P66319	A_23_P60579			FAM108C1
		A_23_P404893	A_23_P66439	A_23_P60683			RAB4A
		A_23_P405088	A_23_P66497	A_23_P60856			PAFAH1B2
		A_23_P405148	A_23_P66766	A_23_P61112			EPB41L4B
		A_23_P4052	A_23_P66872	A_23_P61371			GLYATL1
		A_23_P405282	A_23_P66881	A_23_P61498			BAG5
		A_23_P40548	A_23_P6708	A_23_P61580			KLHL14
		A_23_P405531	A_23_P67127	A_23_P61826			SLX4
		A_23_P40574	A_23_P67271	A_23_P62139			DNM3
		A_23_P405761	A_23_P67321	A_23_P62188			CACNB3
		A_23_P40588	A_23_P67332	A_23_P62270			PSMB5
		A_23_P405942	A_23_P67399	A_23_P62351			NDRG2
		A_23_P406122	A_23_P67432	A_23_P62361			CCDC12
		A_23_P406521	A_23_P67618	A_23_P62429			LOC390414
		A_23_P40664	A_23_P67661	A_23_P6252			AQP1
		A_23_P406785	A_23_P67799	A_23_P62583			RORC
		A_23_P407012	A_23_P67971	A_23_P6272			PRR22
		A_23_P40785	A_23_P6802	A_23_P62831			C3orf23
		A_23_P40805	A_23_P68072	A_23_P62840			PPFIBP1
		A_23_P40817	A_23_P68436	A_23_P62901			SECISBP2L
		A_23_P40821	A_23_P68486	A_23_P62932			SPATA5L1
		A_23_P408285	A_23_P68529	A_23_P63101			CCDC7
		A_23_P40856	A_23_P68610	A_23_P63128			TAC4
		A_23_P408675	A_23_P68717	A_23_P6321			GJD2
		A_23_P408822	A_23_P68846	A_23_P63319			GAL
		A_23_P409355	A_23_P68866	A_23_P6344			MYO1E
		A_23_P409386	A_23_P68942	A_23_P63798			FANCI
		A_23_P410059	A_23_P68998	A_23_P63825			TRPV1
		A_23_P41021	A_23_P69058	A_23_P64070			ZNF597
		A_23_P410507	A_23_P69218	A_23_P64102			CEBPA
		A_23_P410587	A_23_P6943	A_23_P6413			C1orf64
		A_23_P41066	A_23_P69468	A_23_P64193			ADAMTS7
		A_23_P410673	A_23_P69513	A_23_P64232			CDT1
		A_23_P411113	A_23_P69617	A_23_P64238			NOVA2
		A_23_P411296	A_23_P69791	A_23_P64247			ANAPC5
		A_23_P411612	A_23_P69868	A_23_P6447			KCNH2
		A_23_P411814	A_23_P69877	A_23_P64630			IKZF4
		A_23_P411953	A_23_P70020	A_23_P6464			ATOH7
		A_23_P411993	A_23_P7005	A_23_P6474			TMEM64
		A_23_P41204	A_23_P70060	A_23_P65031			STUB1
		A_23_P412562	A_23_P70520	A_23_P65068			C16orf62
		A_23_P412932	A_23_P70547	A_23_P65089			GTPBP2
		A_23_P41304	A_23_P7074	A_23_P65208			SOX21
		A_23_P413051	A_23_P70814	A_23_P65386			MAPK3
		A_23_P413224	A_23_P70938	A_23_P6546			SLC7A5
		A_23_P41327	A_23_P7099	A_23_P65466			SLC38A10
		A_23_P41365	A_23_P71067	A_23_P65506			PIGW
		A_23_P413721	A_23_P71188	A_23_P65930			FASTKD5
		A_23_P413761	A_23_P71258	A_23_P66073			PRSS1
		A_23_P413788	A_23_P71300	A_23_P66110			CARHSP1
		A_23_P41380	A_23_P71644	A_23_P66174			SEC11A
		A_23_P414269	A_23_P71649	A_23_P66211			C18orf19
		A_23_P414308	A_23_P71790	A_23_P66306			R3HDM1
		A_23_P414328	A_23_P71864	A_23_P66319			NPL
		A_23_P414420	A_23_P72568	A_23_P66439			LRRC45
		A_23_P414884	A_23_P73239	A_23_P66497			ZNF25
		A_23_P415511	A_23_P73348	A_23_P66608			GPRC5C
		A_23_P41553	A_23_P73540	A_23_P66766			ZNF747
		A_23_P416036	A_23_P73559	A_23_P66881			ORMDL3
		A_23_P41604	A_23_P73589	A_23_P6708			TULP4
		A_23_P416048	A_23_P73708	A_23_P67127			MRPL43
		A_23_P416178	A_23_P73763	A_23_P67271			LRRC16B
		A_23_P416212	A_23_P73780	A_23_P67321			WNT4
		A_23_P416477	A_23_P73870	A_23_P67332			ELAC2
		A_23_P41674	A_23_P73982	A_23_P67399			P2RY1
		A_23_P417144	A_23_P74034	A_23_P67411			DBF4B
		A_23_P417148	A_23_P74042	A_23_P67432			EPN1
		A_23_P41716	A_23_P74097	A_23_P67618			RAB11FIP4
		A_23_P417942	A_23_P74320	A_23_P67661			ZNF22
		A_23_P418031	A_23_P74330	A_23_P67799			INO80E
		A_23_P41804	A_23_P74766	A_23_P67829			PAOX
		A_23_P418477	A_23_P74950	A_23_P67971			MBNL3
		A_23_P418934	A_23_P75038	A_23_P6802			GTF2H3
		A_23_P419624	A_23_P75149	A_23_P68072			GATAD2B
		A_23_P419714	A_23_P75204	A_23_P68327			DOLPP1
		A_23_P41976	A_23_P75220	A_23_P68436			UBXN6
		A_23_P419786	A_23_P75255	A_23_P68486			ZBTB40
		A_23_P41987	A_23_P75288	A_23_P68529			PRRG3
		A_23_P41992	A_23_P75402	A_23_P68610			RARG
		A_23_P420038	A_23_P75500	A_23_P68717			NCRNA00246
		A_23_P420196	A_23_P75516	A_23_P68846			SFXN4
		A_23_P42020	A_23_P75540	A_23_P68942			SIGLEC7
		A_23_P420218	A_23_P75622	A_23_P68998			NEDD4L
		A_23_P420281	A_23_P75800	A_23_P69058			RPGRIP1L
		A_23_P42036	A_23_P75811	A_23_P69218			LIPE
		A_23_P420361	A_23_P7582	A_23_P6943			SMCR5
		A_23_P42080	A_23_P75903	A_23_P69468			EIF3G
		A_23_P420873	A_23_P76151	A_23_P69513			CCDC101
		A_23_P420942	A_23_P76435	A_23_P69617			SLC12A4
		A_23_P421032	A_23_P76538	A_23_P69791			ACER1
		A_23_P42112	A_23_P76557	A_23_P69868			KIAA1328
		A_23_P421147	A_23_P76622	A_23_P69877			EEF1D
		A_23_P42163	A_23_P76761	A_23_P70020			WHSC1
		A_23_P421638	A_23_P76799	A_23_P7005			SMARCA4
		A_23_P42198	A_23_P76841	A_23_P70060			SHISA7
		A_23_P422026	A_23_P76951	A_23_P70520			ZNF823
		A_23_P422044	A_23_P76969	A_23_P7074			STK38
		A_23_P422131	A_23_P76992	A_23_P70814			RRAS
		A_23_P422193	A_23_P77000	A_23_P70867			C16orf63
		A_23_P42288	A_23_P77117	A_23_P70938			PRMT1
		A_23_P42306	A_23_P77145	A_23_P7099			PLXDC1
		A_23_P423315	A_23_P77228	A_23_P71067			LIG1
		A_23_P42335	A_23_P77245	A_23_P71188			BTN3A2
		A_23_P423480	A_23_P77360	A_23_P71258			ARRDC1
		A_23_P42358	A_23_P77440	A_23_P71300			TBC1D24
		A_23_P424900	A_23_P77502	A_23_P71644			LOC100131801
		A_23_P425073	A_23_P77562	A_23_P71649			ESRRB
		A_23_P425304	A_23_P77623	A_23_P71790			C17orf108
		A_23_P425704	A_23_P77653	A_23_P71864			C9orf119
		A_23_P425826	A_23_P77714	A_23_P72568			ZNF2
		A_23_P426279	A_23_P77756	A_23_P73058			NR3C2
		A_23_P42664	A_23_P77779	A_23_P73239			TNRC6C
		A_23_P427039	A_23_P77807	A_23_P73348			ZNF57
		A_23_P42768	A_23_P77813	A_23_P73540			LYPD3
		A_23_P428326	A_23_P77980	A_23_P73559			TSPAN33
		A_23_P42848	A_23_P78061	A_23_P73589			HAS3
		A_23_P42884	A_23_P78122	A_23_P73708			FKBP8
		A_23_P428849	A_23_P78134	A_23_P73763			RNF43
		A_23_P42935	A_23_P78289	A_23_P73780			KLF14
		A_23_P429461	A_23_P78311	A_23_P73870			IGHMBP2
		A_23_P429624	A_23_P78410	A_23_P73982			MPRIP
		A_23_P430670	A_23_P78438	A_23_P74034			JPH2
		A_23_P43071	A_23_P78444	A_23_P74042			MEX3D
		A_23_P430842	A_23_P78585	A_23_P74097			NT5M
		A_23_P43150	A_23_P78685	A_23_P74320			UBE2F
		A_23_P43157	A_23_P78717	A_23_P74330			ORC2
		A_23_P43175	A_23_P78742	A_23_P74766			SLC4A3
		A_23_P431890	A_23_P78750	A_23_P74914			SYNRG
		A_23_P43226	A_23_P78782	A_23_P74950			DNAJC25
		A_23_P432448	A_23_P78871	A_23_P75038			SRSF7
		A_23_P432512	A_23_P78892	A_23_P75149			C19orf77
		A_23_P43296	A_23_P79043	A_23_P75204			MCM9
		A_23_P433204	A_23_P79199	A_23_P75220			ACVR1C
		A_23_P4335	A_23_P79323	A_23_P75255			SNRNP27
		A_23_P433791	A_23_P79545	A_23_P75288			SAMD3
		A_23_P434212	A_23_P79587	A_23_P75325			FAM135A
		A_23_P434301	A_23_P79725	A_23_P75402			PKMYT1
		A_23_P434518	A_23_P79732	A_23_P75500			BCAM
		A_23_P43476	A_23_P7976	A_23_P75516			RG9MTD2
		A_23_P434900	A_23_P79794	A_23_P75540			TXNDC16
		A_23_P434929	A_23_P79927	A_23_P75609			CXXC5
		A_23_P435002	A_23_P80027	A_23_P75622			C2orf64
		A_23_P435018	A_23_P80136	A_23_P75800			ZNF549
		A_23_P435407	A_23_P80382	A_23_P75811			STMN2
		A_23_P435444	A_23_P80773	A_23_P7582			C17orf61
		A_23_P43549	A_23_P80832	A_23_P75903			C22orf29
		A_23_P43557	A_23_P80839	A_23_P76006			GANAB
		A_23_P435604	A_23_P80883	A_23_P76151			CCDC61
		A_23_P436407	A_23_P8095	A_23_P76538			DUSP3
		A_23_P43765	A_23_P8108	A_23_P76557			ANKRD43
		A_23_P43946	A_23_P81121	A_23_P76622			GTF3C6
		A_23_P4400	A_23_P81241	A_23_P76761			CAD
		A_23_P44057	A_23_P81247	A_23_P7679			FBXO45
		A_23_P44112	A_23_P81262	A_23_P76799			ZNF346
		A_23_P44149	A_23_P81650	A_23_P76841			CENPF
[truncated: 2,825 more rows]

## Sheet: Pathways genes Table S2
p-value	q-value	pathway	source	members_input_overlap	members_input_overlap_geneids	size	effective_size
6.59002e-15	1.90452e-11	Gene Expression	Reactome	PRKAG1; HIST1H4H; TCEB3; SMG1; ZNF707; ZNF706; DHX9; ZNF688; NUP98; ZNF682; NUP93; COX6A1; YBX1; TNFSF13; RPS27A; AARS; GTF3C3; EDC3; GTF3C5; NXF1; RPL7A; XPO5; NR2C2AP; EFTUD2; ZNF519; TBC1D26; ZNF514; ZNF224; ZNF225; ZNF226; HIST2H3D; BRF2; BRF1; SNRPB2; POLR2D; POLR2G; ZNF425; EIF4A1; EIF4A3; EIF4A2; SESN1; SESN3; SMAD2; SMAD3; TAF11; HIST1H2BM; TSC2; PHAX; HIST1H2BH; NR2F6; NR2F1; MTA2; RXRA;…	6627; 3178; 6426; 4088; 388561; 7626; 7697; 7549; 6924; 6189; 2967; 3013; 5725; 51586; 3017; 60436; 8344; 9330; 57819; 80818; 10155; 57122; 5571; 7694; 6880; 6135; 57693; 9794; 8665; 155054; 6133; 5578; 7768; 79902; 404672; 51728; 1933; 1353; 83860; 57690; 23521; 2193; 126375; 6130; 6201; 2965; 5565; 2071; 25799; 10073; 7551; 57794; 23049; 8683; 2972; 6123; 9219; 6432; 5562; 6156; 10302; 54807; 1…	1214	1124
1.39846e-14	2.02077e-11	Metabolism of proteins	Reactome	DOLK; DHDDS; NOP56; HSPA5; SUMO1; SUMO2; ARL2; GRPEL2; SRP9; DOLPP1; ALG10; RPS29; PMM1; SLC25A12; CANX; EIF3I; ADAMTS7; TOMM5; ADAMTS1; B3GNT2; EIF3F; EIF3G; ALG9; INHBE; NUP214; NUP210; RPLP0; LHB; NUP98; MUC2; NUP93; SLC25A6; RPL19; MUC4; RPL15; KLK2; B3GNT6; RPL10; RPL11; SEC24C; RPL13; RPS16; SEC63; KIFC3; NPL; PCGF2; MBTPS2; GALNT10; EEF1G; EIF4G1; RPL29; MANEA; B3GNT7; UBA52; EID3; XRN2; C…	23275; 10574; 6189; 6233; 79868; 4928; 401505; 22803; 57122; 26985; 4245; 6133; 10471; 10195; 165918; 8869; 440138; 80273; 3801; 6142; 23193; 150274; 23521; 6130; 6201; 140838; 79947; 4758; 57134; 1933; 6483; 6123; 10063; 6156; 5372; 6208; 293; 6613; 79677; 6191; 10245; 5279; 23478; 908; 6904; 6135; 6146; 28972; 6168; 4351; 8893; 4585; 1678; 23471; 6950; 7341; 2107; 6726; 493861; 54507; 9526; 889…	687	640
2.21366e-13	2.13249e-10	Translation	Reactome	RPS13; RPS11; RPS10; RPL5; RPS16; RPL23A; RPL9; RPL6; RPL7; EIF2B4; RPS27A; RPS18; RPL3; SRP9; RPS7; RPS4X; RPL3L; DDOST; RPS2; RPL22; RPL41; RPS8; EIF3I; RPL7A; SRPRB; RPL28; SPCS1; RPS14; SRP68; EIF3F; EIF3G; ETF1; RPL13A; RPL37A; EEF1A1; EIF2S2; RPL36A; GSPT2; RPS25; RPS20; RPLP0; RPL18A; RPS28; EEF1B2; RPL15; EIF3K; RPL10; RPS15A; RPL13; EIF4E; RPL29; RPS29; RPL19; RPL11; SEC11A; SEC11C; RPL2…	2107; 6137; 8890; 6189; 6230; 6726; 8666; 1650; 6134; 6205; 6158; 6171; 8665; 6210; 6133; 1937; 8668; 6233; 6202; 6173; 23521; 90701; 6130; 6201; 6143; 23708; 1981; 58477; 27335; 6129; 6204; 6170; 1933; 11224; 6123; 6147; 6222; 6156; 6235; 1936; 6208; 7311; 51121; 1977; 23478; 23471; 6191; 6125; 6142; 6224; 6730; 6128; 6207; 1974; 8894; 6122; 6193; 6135; 6146; 6217; 1973; 6159; 6234; 28972; 1915;…	161	144
8.19838e-13	5.52991e-10	Eukaryotic Translation Elongation	Reactome	RPS13; RPS11; RPS10; RPL5; RPS16; RPL23A; RPL9; RPL6; RPL7; RPS27A; RPS18; RPL3; RPS15A; RPS7; RPL3L; RPL37A; RPS2; RPL41; RPS8; RPL7A; RPL29; RPL28; RPS14; RPL22; RPL13A; EEF1A1; RPL36A; RPS25; RPS20; RPL18A; RPS28; EEF1B2; RPL15; RPL10; RPL11; RPL13; RPS4X; RPS29; RPL19; RPL26L1; RPSA; RPL39; RPLP0; EEF1G; EEF1D; RPL35; RPS5; RPL30; UBA52; RPS3A	6137; 6189; 51121; 6230; 6134; 6205; 6158; 6171; 6210; 6133; 1937; 6233; 6202; 6173; 23521; 6130; 6201; 6143; 6129; 6204; 6170; 1933; 11224; 6123; 6147; 6222; 6156; 6235; 1936; 6208; 7311; 6191; 6125; 6142; 6224; 6128; 6207; 6122; 6193; 6135; 6146; 6217; 6159; 6234; 1915; 6168; 3921; 6187; 6138; 6175	101	88
9.56732e-13	5.52991e-10	Eukaryotic Translation Termination	Reactome	RPS13; RPS11; RPS10; RPL5; RPS16; RPL23A; RPL9; RPL6; RPL7; RPS27A; RPS18; RPL3; RPS15A; RPS7; RPL3L; RPL37A; RPS2; RPL41; RPS8; RPL7A; RPL29; RPL28; RPS14; RPL22; ETF1; RPL13A; RPL36A; GSPT2; RPS25; RPS20; RPL18A; RPS28; RPS29; RPL15; RPL10; RPL11; RPL13; RPS4X; RPL19; RPL26L1; RPSA; RPL39; RPLP0; RPL35; RPS5; RPL30; UBA52; RPS3A	2107; 6137; 6189; 51121; 6230; 6134; 6205; 6158; 6171; 6210; 6133; 6233; 6202; 6173; 23521; 6130; 6201; 6143; 23708; 6129; 6204; 6170; 11224; 6123; 6147; 6222; 6156; 6235; 6208; 7311; 6191; 6125; 6142; 6224; 6128; 6207; 6122; 6193; 6135; 6146; 6217; 6159; 6234; 6168; 3921; 6187; 6138; 6175	95	83
1.4176e-12	5.85265e-10	Nonsense Mediated Decay (NMD) enhanced by the Exon Junction Complex (EJC)	Reactome	RPS13; RPS11; RPS10; RPL5; RPS16; RPL23A; RPL9; RPL6; RPL7; RPS18; RPL18A; RPL3; RPS15A; RPS7; RPL3L; RPS25; RPS2; RPL41; RPS8; RPL7A; SMG1; RPL28; RPS14; RPL22; ETF1; RPL13A; RPL37A; RPL36A; GSPT2; RPS27A; RNPS1; RPS20; RPS28; RPS29; RPL15; RPL10; RPL11; RPL13; RPS4X; RPL29; RPL19; RPL26L1; RPSA; RPL39; RPLP0; EIF4G1; RPL35; RPS5; RPL30; UPF3B; UBA52; RPS3A; EIF4A3	2107; 6137; 10921; 6189; 51121; 65109; 6134; 6205; 6158; 6171; 6210; 6133; 6202; 6173; 23521; 6222; 6130; 6201; 6143; 23708; 1981; 6129; 6204; 23049; 6170; 11224; 6123; 6147; 6156; 6235; 6208; 6233; 6230; 6191; 6125; 6142; 6224; 6128; 6207; 9775; 7311; 6122; 6193; 6135; 6146; 6217; 6159; 6234; 6168; 3921; 6187; 6138; 6175	111	97
1.4176e-12	5.85265e-10	Nonsense-Mediated Decay (NMD)	Reactome	RPS13; RPS11; RPS10; RPL5; RPS16; RPL23A; RPL9; RPL6; RPL7; RPS18; RPL18A; RPL3; RPS15A; RPS7; RPL3L; RPS25; RPS2; RPL41; RPS8; RPL7A; SMG1; RPL28; RPS14; RPL22; ETF1; RPL13A; RPL37A; RPL36A; GSPT2; RPS27A; RNPS1; RPS20; RPS28; RPS29; RPL15; RPL10; RPL11; RPL13; RPS4X; RPL29; RPL19; RPL26L1; RPSA; RPL39; RPLP0; EIF4G1; RPL35; RPS5; RPL30; UPF3B; UBA52; RPS3A; EIF4A3	2107; 6137; 10921; 6189; 51121; 65109; 6134; 6205; 6158; 6171; 6210; 6133; 6202; 6173; 23521; 6222; 6130; 6201; 6143; 23708; 1981; 6129; 6204; 23049; 6170; 11224; 6123; 6147; 6156; 6235; 6208; 6233; 6230; 6191; 6125; 6142; 6224; 6128; 6207; 9775; 7311; 6122; 6193; 6135; 6146; 6217; 6159; 6234; 6168; 3921; 6187; 6138; 6175	111	97
1.8738e-12	6.01699e-10	L13a-mediated translational silencing of Ceruloplasmin expression	Reactome	RPS13; RPS11; RPS10; RPL5; RPS16; RPL23A; RPL9; RPL6; RPL7; RPS27A; RPS18; RPL3; RPS15A; RPS7; RPS4X; RPL3L; RPL37A; RPS2; RPL22; RPL41; RPS8; EIF3I; RPL7A; RPL29; RPL28; RPS14; EIF3F; EIF3G; RPL13A; EIF2S2; RPL36A; RPS25; RPS20; RPL18A; RPS28; RPS29; RPL15; EIF3K; RPL10; RPL11; RPL13; EIF4E; RPL19; RPL26L1; RPSA; RPL39; RPLP0; EIF4G1; RPL35; RPS5; RPL30; UBA52; RPS3A; EIF4A1; EIF4A2	6137; 6189; 51121; 6230; 8666; 11224; 6134; 6205; 6158; 6171; 8665; 6210; 6133; 8668; 6233; 6202; 6173; 23521; 6130; 6201; 6143; 1981; 27335; 6129; 6204; 6170; 6123; 6147; 6222; 6156; 6235; 6208; 7311; 1977; 6191; 6125; 6142; 6224; 6128; 6207; 1974; 8894; 6122; 6193; 6135; 6146; 6217; 1973; 6159; 6234; 6168; 3921; 6187; 6138; 6175	117	103
1.8738e-12	6.01699e-10	3, -UTR-mediated translational regulation	Reactome	RPS13; RPS11; RPS10; RPL5; RPS16; RPL23A; RPL9; RPL6; RPL7; RPS27A; RPS18; RPL3; RPS15A; RPS7; RPS4X; RPL3L; RPL37A; RPS2; RPL22; RPL41; RPS8; EIF3I; RPL7A; RPL29; RPL28; RPS14; EIF3F; EIF3G; RPL13A; EIF2S2; RPL36A; RPS25; RPS20; RPL18A; RPS28; RPS29; RPL15; EIF3K; RPL10; RPL11; RPL13; EIF4E; RPL19; RPL26L1; RPSA; RPL39; RPLP0; EIF4G1; RPL35; RPS5; RPL30; UBA52; RPS3A; EIF4A1; EIF4A2	6137; 6189; 51121; 6230; 8666; 11224; 6134; 6205; 6158; 6171; 8665; 6210; 6133; 8668; 6233; 6202; 6173; 23521; 6130; 6201; 6143; 1981; 27335; 6129; 6204; 6170; 6123; 6147; 6222; 6156; 6235; 6208; 7311; 1977; 6191; 6125; 6142; 6224; 6128; 6207; 1974; 8894; 6122; 6193; 6135; 6146; 6217; 1973; 6159; 6234; 6168; 3921; 6187; 6138; 6175	117	103
3.14245e-12	9.08168e-10	GTP hydrolysis and joining of the 60S ribosomal subunit	Reactome	RPS13; RPS11; RPS10; RPL5; RPS16; RPL23A; RPL9; RPL6; RPL7; RPS27A; RPS18; RPL3; RPS15A; RPS7; RPS4X; RPL3L; RPL37A; RPS2; RPL22; RPL41; RPS8; EIF3I; RPL7A; RPL29; RPL28; RPS14; EIF3F; EIF3G; RPL13A; EIF2S2; RPL36A; RPS25; RPS20; RPL18A; RPS28; RPS29; RPL15; EIF3K; RPL10; RPL11; RPL13; EIF4E; RPL19; RPL26L1; RPSA; RPL39; RPLP0; EIF4G1; RPL35; RPS5; RPL30; UBA52; RPS3A; EIF4A1; EIF4A2	6137; 6189; 51121; 6230; 8666; 11224; 6134; 6205; 6158; 6171; 8665; 6210; 6133; 8668; 6233; 6202; 6173; 23521; 6130; 6201; 6143; 1981; 27335; 6129; 6204; 6170; 6123; 6147; 6222; 6156; 6235; 6208; 7311; 1977; 6191; 6125; 6142; 6224; 6128; 6207; 1974; 8894; 6122; 6193; 6135; 6146; 6217; 1973; 6159; 6234; 6168; 3921; 6187; 6138; 6175	118	104
3.88228e-12	1.01998e-09	Nonsense Mediated Decay (NMD) independent of the Exon Junction Complex (EJC)	Reactome	RPS13; RPS11; RPS10; RPL5; RPS16; RPL23A; RPL9; RPL6; RPL7; RPS27A; RPS18; RPL3; RPS15A; RPS7; RPL3L; RPL37A; RPS2; RPL41; RPS8; RPL7A; RPL29; RPL28; RPS14; RPL22; ETF1; RPL13A; RPL36A; GSPT2; RPS25; RPS20; RPL18A; RPS28; RPS29; RPL15; RPL10; RPL11; RPL13; RPS4X; RPL19; RPL26L1; RPSA; RPL39; RPLP0; EIF4G1; RPL35; RPS5; RPL30; UBA52; RPS3A	2107; 6137; 6189; 51121; 6230; 6134; 6205; 6158; 6171; 6210; 6133; 6233; 6202; 6173; 23521; 6222; 6130; 6201; 6143; 23708; 1981; 6129; 6204; 6170; 11224; 6123; 6147; 6156; 6235; 6208; 7311; 6191; 6125; 6142; 6224; 6128; 6207; 6122; 6193; 6135; 6146; 6217; 6159; 6234; 6168; 3921; 6187; 6138; 6175	100	88
5.5291e-12	1.28827e-09	Ribosome - Homo sapiens (human)	KEGG	RPS13; RPS11; RPL37A; RPL5; RPS16; RPL23A; RPS14; RPL6; RPL7; RPS25; RPLP0; RPL9; MRPL27; RPS15A; RPS7; RPS5; RPS10; RPS27A; RPS2; MRPL32; RPL41; RPS8; RPL22L1; RPL7A; RPL29; RPL28; MRPL22; RPL22; MRPL28; RPL13A; RPL36A; MRPL34; RPS18; MRPL14; MRPL15; RPS20; MRPL17; MRPL18; MRPS6; MRPS5; RPS28; RPS29; RPL15; RPL10; RPL11; RPL18A; RPL13; RPS4X; RPL3; RPL19; RPL3L; RPL26L1; RPSA; RPL39; MRPL20; RPL…	6146; 6147; 6156; 6158; 6159; 6168; 6170; 6171; 6173; 6175; 6187; 6189; 6191; 6193; 6201; 6202; 6204; 6205; 6207; 51264; 6210; 6208; 6217; 6222; 6224; 6230; 6233; 6234; 6235; 7311; 54460; 200916; 55052; 10573; 3921; 51065; 63875; 29074; 64928; 29093; 51121; 63931; 64960; 29088; 64968; 64969; 64981; 64983; 11224; 23521; 6122; 6123; 6125; 6128; 6129; 6130; 6133; 6134; 6135; 6137; 6138; 6142; 6143	137	128
6.24077e-12	1.28827e-09	Cap-dependent Translation Initiation	Reactome	RPS13; RPS11; RPS10; RPL5; RPS16; RPL23A; RPL9; RPL6; RPL7; EIF2B4; RPS27A; RPS18; RPL3; RPS15A; RPS7; RPS4X; RPL3L; RPL37A; RPS2; RPL22; RPL41; RPS8; EIF3I; RPL7A; RPL29; RPL28; RPS14; EIF3F; EIF3G; RPL13A; EIF2S2; RPL36A; RPS25; RPS20; RPL18A; RPS28; RPS29; RPL15; EIF3K; RPL10; RPL11; RPL13; EIF4E; RPLP0; RPL19; RPL26L1; RPSA; RPL39; EIF2B5; EIF4G1; RPL35; RPS5; RPL30; UBA52; RPS3A; EIF4A1; EIF…	6137; 8890; 6189; 51121; 6230; 8666; 11224; 6134; 6205; 6158; 6171; 8665; 6210; 6133; 8668; 6233; 6202; 6173; 23521; 6130; 6201; 6143; 1981; 27335; 6129; 6204; 6170; 6123; 6147; 6222; 6156; 6235; 6208; 7311; 1977; 6191; 6125; 6142; 6224; 6128; 6207; 1974; 8894; 6122; 6193; 6135; 6146; 6217; 1973; 6159; 6234; 6168; 3921; 6187; 8893; 6138; 6175	125	111
6.24077e-12	1.28827e-09	Eukaryotic Translation Initiation	Reactome	RPS13; RPS11; RPS10; RPL5; RPS16; RPL23A; RPL9; RPL6; RPL7; EIF2B4; RPS27A; RPS18; RPL3; RPS15A; RPS7; RPS4X; RPL3L; RPL37A; RPS2; RPL22; RPL41; RPS8; EIF3I; RPL7A; RPL29; RPL28; RPS14; EIF3F; EIF3G; RPL13A; EIF2S2; RPL36A; RPS25; RPS20; RPL18A; RPS28; RPS29; RPL15; EIF3K; RPL10; RPL11; RPL13; EIF4E; RPLP0; RPL19; RPL26L1; RPSA; RPL39; EIF2B5; EIF4G1; RPL35; RPS5; RPL30; UBA52; RPS3A; EIF4A1; EIF…	6137; 8890; 6189; 51121; 6230; 8666; 11224; 6134; 6205; 6158; 6171; 8665; 6210; 6133; 8668; 6233; 6202; 6173; 23521; 6130; 6201; 6143; 1981; 27335; 6129; 6204; 6170; 6123; 6147; 6222; 6156; 6235; 6208; 7311; 1977; 6191; 6125; 6142; 6224; 6128; 6207; 1974; 8894; 6122; 6193; 6135; 6146; 6217; 1973; 6159; 6234; 6168; 3921; 6187; 8893; 6138; 6175	125	111
8.45172e-12	1.62836e-09	Peptide chain elongation	Reactome	RPS13; RPS11; RPS10; RPL5; RPS16; RPL23A; RPL9; RPL6; RPL7; RPS27A; RPS18; RPL3; RPS15A; RPS7; RPL3L; RPL37A; RPS2; RPL41; RPS8; RPL7A; RPL29; RPL28; RPS14; RPL22; RPL13A; EEF1A1; RPL36A; RPS25; RPS20; RPL18A; RPS28; RPS29; RPL15; RPL10; RPL11; RPL13; RPS4X; RPL19; RPL26L1; RPSA; RPL39; RPLP0; RPL35; RPS5; RPL30; UBA52; RPS3A	6137; 6189; 51121; 6230; 6134; 6205; 6158; 6171; 6210; 6133; 6233; 6202; 6173; 23521; 6130; 6201; 6143; 6129; 6204; 6170; 11224; 6123; 6147; 6222; 6156; 6235; 6208; 7311; 6191; 6125; 6142; 6224; 6128; 6207; 6122; 6193; 6135; 6146; 6217; 6159; 6234; 1915; 6168; 3921; 6187; 6138; 6175	96	84
1.36447e-11	2.46458e-09	Formation of a pool of free 40S subunits	Reactome	RPS13; RPS11; RPS10; RPL5; RPS16; RPL23A; RPL9; RPL6; RPL7; RPS18; RPL18A; RPL3; RPS15A; RPS7; RPL3L; RPL37A; RPS27A; RPS2; RPL22; RPL41; RPS8; EIF3I; EIF3K; RPL29; RPL28; RPS14; EIF3F; EIF3G; RPL13A; RPL36A; RPS25; RPS20; RPS28; RPS29; RPL15; RPL7A; RPL10; RPL11; RPL13; RPS4X; RPL19; RPL26L1; RPSA; RPL39; RPLP0; RPL35; RPS5; RPL30; UBA52; RPS3A	6137; 6189; 51121; 6230; 8666; 6134; 6205; 6158; 6171; 8665; 6210; 6133; 8668; 6202; 6173; 23521; 6130; 6201; 6143; 27335; 6129; 6204; 6170; 11224; 6123; 6147; 6222; 6156; 6235; 6208; 7311; 6191; 6125; 6142; 6224; 6128; 6207; 6122; 6193; 6135; 6146; 6217; 6159; 6234; 6168; 3921; 6187; 6138; 6233; 6175	107	93
2.07958e-11	3.53528e-09	SRP-dependent cotranslational protein targeting to membrane	Reactome	RPS13; RPS11; RPS10; RPL5; RPS16; RPL23A; RPL9; RPL6; RPL7; RPS27A; RPS18; RPL3; SRP9; RPS7; RPL3L; DDOST; RPS2; RPL41; RPS8; RPL7A; SRPRB; RPL28; SPCS1; RPS14; SRP68; RPL22; RPL13A; RPL37A; RPL36A; RPS25; RPS20; RPL18A; RPS28; RPS29; RPL15; RPL10; RPS15A; RPL13; RPS4X; RPL29; RPL19; SEC11A; SEC11C; RPL26L1; RPSA; RPL39; RPLP0; RPL35; RPS5; RPL30; TRAM1; UBA52; RPS3A; RPL11	6137; 6189; 51121; 6230; 6726; 1650; 6134; 6205; 6158; 6171; 6210; 6133; 6233; 6202; 6173; 23521; 6222; 6130; 6201; 6143; 58477; 6235; 6204; 6170; 11224; 6123; 6147; 6156; 6208; 7311; 90701; 6191; 6125; 6142; 6224; 6730; 6128; 6207; 23478; 6122; 6193; 6135; 6146; 6217; 6159; 6234; 28972; 6129; 6168; 3921; 6187; 23471; 6138; 6175	119	105
1.13047e-10	1.81502e-08	Cytoplasmic Ribosomal Proteins	Wikipathways	RPS13; RPS11; RPL37A; RPS16; RPL23A; RPS14; RPL6; RPL7; RPS25; RPS18; RPL18A; RPL3; RPS15A; RPS7; RPS5; RPS10; RPS27A; RPS2; RPL41; RPS8; RPL7A; RPL29; RPL28; RPL9; RPL22; RPL13A; RPL36A; RPL5; RPS20; RPS28; RPS29; RPL15; RPL10; RPL11; RPL13; RPS4X; RPL19; RPS6KA2; RPSA; RPL39; RPLP0; RPL35; RPL3L; RPL30; UBA52; RPS3A	3921; 6125; 6123; 6122; 6129; 6128; 6222; 6224; 6156; 6158; 6159; 7311; 6143; 6142; 6147; 6146; 6217; 6193; 6175; 6173; 6170; 6171; 6168; 11224; 6204; 6205; 6207; 6201; 6202; 6208; 23521; 6196; 6191; 6210; 6187; 6189; 6138; 6133; 6130; 6137; 6134; 6135; 6235; 6234; 6230; 6233	88	86
2.70975e-08	4.12168e-06	HIV Infection	Reactome	NUP88; SEH1L; TCEB3; TCEB2; ERCC2; AP1M1; NUP85; CD4; CD28; CD247; FEN1; NUP37; GTF2A2; RNGTT; CHMP7; AP2B1; XRCC6; RARA; NEDD4L; RAN; NPM1; ARF1; NUP98; FYN; VPS37A; CHMP6; LIG1; CHMP4A; NUP214; CUL5; NUP210; NUP160; ERCC3; UBB; NUP107; GTF2H3; GTF2H1; NUP93; SLC25A6; SLC25A5; GTF2H4; POLR2D; POLR2G; AP2A1; NMT2; NMT1; POLR2L; SLC25A4; POLR2I; POLR2K; TAF6; TAF5; RCC1; TAF3; GTF2H5; VTA1; APOBEC…	3978; 5914; 4927; 293; 292; 51534; 2965; 8815; 6924; 2534; 2547; 375; 2068; 163; 2968; 23225; 57122; 6880; 8065; 9631; 8907; 60489; 5062; 79902; 5478; 83860; 9397; 404672; 91782; 6878; 2071; 2958; 79023; 919; 6877; 81929; 9688; 3932; 5438; 6923; 4869; 7311; 940; 8732; 2967; 8021; 27183; 79643; 7314; 1104; 137492; 29082; 5901; 5440; 6882; 160; 23279; 5441; 23327; 291; 920; 5433; 2237; 1025; 4928; …	182	171
2.3874e-07	3.44979e-05	Cell Cycle	Reactome	DYNC1I2; DYNLL1; PPP2R3B; RAD9A; HIST1H4H; PKMYT1; ZW10; KIF2B; RARA; ANAPC10; SUMO1; CSNK1E; LIG1; NUP214; OFD1; NUP210; CUL1; CENPO; CDKN2C; VRK1; NUP98; CENPF; NUP93; SETD8; PPP2R5A; TERF2IP; PAFAH1B1; CSNK2A2; LIN9; CCND1; SFI1; CCND3; CCND2; RBBP7; KAT5; H2AFZ; UBA52; RNF8; WHSC1; NUP88; FBXW11; SEH1L; INCENP; RPS27A; PDS5A; NUP85; AKAP9; FEN1; NHP2; NEK7; RUVBL1; CEP76; NEK9; CHEK2; SMC1A; …	378708; 9088; 8697; 5578; 55388; 10426; 6118; 3017; 4928; 54386; 55869; 57122; 57804; 7334; 4869; 728642; 1454; 64900; 79902; 6502; 8348; 10393; 896; 22919; 286826; 3978; 328; 8338; 1459; 11190; 79959; 5595; 8365; 11200; 8945; 723790; 5525; 114799; 10726; 387893; 10714; 5883; 1063; 6117; 7158; 8343; 8607; 4957; 8340; 8556; 8968; 10971; 3013; 51434; 81620; 7029; 64785; 55957; 4999; 7311; 8344; 542…	502	463
4.02774e-07	5.54294e-05	mRNA Processing	Wikipathways	CD2BP2; SF3B5; PRPF4B; CELF2; PRPF8; HNRNPH1; SRSF10; PRPF3; CPSF3; RNGTT; NXF1; PPM1G; SRSF7; SRSF1; SRSF3; NONO; PRPF18; SRSF9; SNRPA1; CPSF2; EFTUD2; HNRNPK; RBM17; SF3A1; SF3A2; HNRNPAB; PTBP1; TMED10; HNRNPD; TRA2B; HNRNPM; SMC1A; DHX9; HNRNPA1; RNPS1; LSM7; LSM2; SNRPN; SNRPB2; SNRPD1; METTL3; CSTF1; CSTF3; PRMT1; DDX1; XRN2; CLK2; SUGP1; YBX1	10291; 84991; 53981; 1196; 83443; 4904; 4670; 10594; 1660; 51692; 8683; 51690; 5496; 1653; 8732; 56339; 10421; 6426; 8899; 6428; 10659; 9129; 6434; 6432; 57794; 3178; 22803; 8559; 3276; 10921; 9343; 8175; 6629; 6627; 5725; 3184; 3187; 3182; 10482; 4841; 10972; 6638; 8243; 6632; 57819; 10772; 1477; 3190; 1479	127	115
4.91621e-07	6.45811e-05	Organelle biogenesis and maintenance	Reactome	IFT27; DYNLL1; DYNLL2; PRKAG1; IQCB1; CCT4; MKS1; CNGB1; TFB2M; ALMS1; MRPL54; MRPL55; CSNK1E; MRPL50; MRPL51; OFD1; MAPRE1; C2CD3; MRPL37; MRPL34; MRPL32; MRPS6; MRPS5; PAFAH1B1; INPP5E; MRRF; SFI1; AKAP9; MRPL43; MRPL42; CEP76; MRPL46; MRPL45; MRPL49; GBF1; CLUAP1; MRPL27; MRPL20; MRPL22; PPRC1; MRPL28; MRPL14; ICT1; TCTN3; TCTN1; MRPL41; PPARGC1B; RAB11A; ODF2; PRKAB2; MRPL15; MRPL17; MRPL18; …	51649; 23322; 582; 64216; 140735; 85302; 64983; 8655; 54516; 26005; 54205; 55052; 8766; 60412; 26123; 9814; 9321; 11127; 55770; 54534; 10573; 7818; 5571; 28957; 132320; 56623; 29074; 23082; 54460; 4957; 1454; 8481; 64949; 79600; 133522; 84311; 29088; 51258; 84545; 5310; 1258; 28977; 7203; 9727; 64968; 128308; 5518; 64981; 403; 11020; 64951; 51650; 28973; 64975; 4899; 1639; 10142; 6991; 5565; 2291…	293	274
1.15643e-06	0.000139253	Translation initiation complex formation	Reactome	RPS13; RPS11; RPS10; RPS16; RPS14; RPS27A; RPS15A; RPS7; EIF4E; RPS5; RPS25; RPS2; EIF2S2; EIF3I; EIF3K; EIF3F; EIF3G; RPS8; RPS18; RPS20; RPS28; RPS29; RPS4X; RPSA; EIF4G1; RPS3A; EIF4A1; EIF4A2	6189; 6207; 8668; 1974; 6233; 6222; 6205; 6234; 6202; 8894; 6193; 6217; 1973; 6208; 8666; 6235; 6201; 3921; 6187; 1981; 6230; 6191; 27335; 8665; 1977; 6224; 6204; 6210	63	54
1.15643e-06	0.000139253	Ribosomal scanning and start codon recognition	Reactome	RPS13; RPS11; RPS10; RPS16; RPS14; RPS18; RPS15A; RPS7; EIF4E; RPS5; RPS27A; RPS2; EIF2S2; EIF3I; EIF3K; EIF3F; EIF3G; RPS8; RPS25; RPS20; RPS28; RPS29; RPS4X; RPSA; EIF4G1; RPS3A; EIF4A1; EIF4A2	6189; 8668; 1974; 8665; 6222; 6205; 6234; 6202; 8894; 6193; 6217; 1973; 6208; 8666; 6235; 6201; 3921; 6187; 1981; 6230; 6191; 27335; 6233; 1977; 6224; 6204; 6210; 6207	63	54
1.86855e-06	0.00021507	Activation of the mRNA upon binding of the cap-binding complex and eIFs, and subsequent binding to 43S	Reactome	RPS13; RPS11; RPS10; RPS16; RPS14; RPS27A; RPS15A; RPS7; EIF4E; RPS5; RPS25; RPS2; EIF2S2; EIF3I; EIF3K; EIF3F; EIF3G; RPS8; RPS18; RPS20; RPS28; RPS29; RPS4X; RPSA; EIF4G1; RPS3A; EIF4A1; EIF4A2	6189; 6207; 8668; 1974; 6233; 6222; 6205; 6234; 6202; 8894; 6193; 6217; 1973; 6208; 8666; 6235; 6201; 3921; 6187; 1981; 6230; 6191; 27335; 8665; 1977; 6224; 6204; 6210	64	55
1.93489e-06	0.00021507	Host Interactions of HIV factors	Reactome	NUP88; SEH1L; TCEB2; AP1M1; NUP85; CD4; CD247; RPS27A; AP2B1; RARA; RAN; ARF1; NUP107; FYN; NUP214; CUL5; NUP210; CD28; UBB; NUP98; NUP160; NUP93; SLC25A6; SLC25A5; SLC25A4; AP2A1; NPM1; RCC1; APOBEC3G; BTRC; NUP37; BANF1; UBA52; PAK2; NUP155; CDK9; LCK; PPIA	5914; 293; 292; 8815; 2534; 375; 163; 4928; 920; 23225; 57122; 8065; 4869; 9631; 8907; 5062; 79902; 4927; 5478; 79023; 81929; 9688; 3932; 6923; 7311; 940; 919; 8021; 7314; 1104; 5901; 160; 23279; 60489; 291; 1025; 6233; 8945	87	85
2.17313e-06	0.000232606	Transcription	Reactome	GTF3C5; HIST2H2BE; TCEB3; RBBP7; ERCC2; HIST1H4H; KAT2A; TTF1; POLR3F; GTF3C2; TAF11; POLR3B; H2AFZ; GTF2A2; POLR2L; HIST1H2AE; HIST1H2AD; RNGTT; CPSF3; POLR3K; SRSF7; EHMT2; SRSF1; SRSF3; POLR2I; TFB2M; UBTF; SRSF9; CPSF2; PCF11; MAPK3; CSTF3; TCEB2; POLR2D; HIST2H2AA4; MTA1; MTA2; NFIC; ERCC3; RNPS1; TAF6; GTF2H3; GTF2H1; BDP1; HIST1H2BL; ZNF143; GTF2H5; GTF2H4; HIST1H2BD; HIST1H2BE; HIST1H2BF;…	8365; 6426; 51692; 64216; 10621; 10921; 723790; 6924; 2967; 10302; 3013; 3017; 8355; 5440; 9112; 65109; 6428; 6880; 51585; 8358; 4774; 2648; 8357; 8338; 8968; 2976; 8345; 653604; 1477; 51728; 83860; 404672; 6878; 2965; 8348; 5931; 2071; 2958; 8342; 53981; 8343; 8683; 9328; 9219; 6432; 5438; 6923; 55814; 8344; 3012; 8732; 55703; 7343; 8349; 55290; 11335; 8351; 7702; 2068; 4782; 3015; 5441; 5595; 7…	242	217
2.4579e-06	0.000253691	HIV Life Cycle	Reactome	NUP88; SEH1L; TCEB3; TCEB2; ERCC2; ERCC3; NUP85; CD4; TAF11; FEN1; NUP37; GTF2A2; RNGTT; CHMP7; CHMP6; XRCC6; NEDD4L; RAN; NUP98; VPS37A; LIG1; CHMP4A; NUP214; NUP210; NUP160; RPS27A; UBB; NUP107; GTF2H3; GTF2H1; NUP93; GTF2H5; GTF2H4; POLR2D; POLR2G; NMT2; NMT1; POLR2L; POLR2I; POLR2K; TAF6; TAF5; RCC1; TAF3; VTA1; TAF9; BANF1; UBA52; NUP155; CDK9; PPIA; VPS4A	51534; 2965; 8815; 6924; 2547; 2068; 5440; 2968; 23225; 57122; 6880; 9631; 79902; 4927; 5478; 83860; 9397; 404672; 91782; 6878; 2071; 2958; 79023; 23327; 81929; 9688; 5438; 6923; 7311; 3978; 8732; 2967; 8021; 27183; 79643; 7314; 1104; 137492; 29082; 5901; 6882; 23279; 5441; 920; 5433; 2237; 6877; 1025; 4928; 6233; 4836; 5436	142	131
2.86218e-06	0.000281432	Mitochondrial translation termination	Reactome	MRPL27; MRPL20; MTRF1L; MRPL22; MRPL28; MRPS15; MRPS14; MRPL14; ICT1; MRPS30; MRPS33; MRPL54; MRPL55; MRPL50; MRPL51; MRPL37; MRPL34; MRPL32; MRPL15; MRPL17; MRPL18; MRPS6; MRPS5; MRPS18B; DAP3; MRRF; MRPS28; MRPS26; MRPS24; MRPS23; MRPS21; MRPL43; MRPL42; MRPL41; MRPL46; MRPL45; MRPL49	64975; 64960; 63931; 64949; 29093; 84311; 54516; 63875; 29088; 92399; 51258; 84545; 55052; 28973; 64983; 51649; 10884; 28977; 28957; 54534; 51253; 51264; 10573; 64969; 3396; 54460; 7818; 64928; 116541; 64968; 128308; 64981; 29074; 740; 26589; 64951; 51650	84	83
2.92144e-06	0.000281432	Processing of Capped Intron-Containing Pre-mRNA	Reactome	NUP88; CD2BP2; SEH1L; SF3B5; NUP85; PRPF8; HNRNPH1; CSTF3; CPSF3; CPSF2; NXF1; EFTUD2; SRSF7; SRSF1; SRSF3; NUP98; SRSF9; SNRPA1; PCF11; HNRNPK; HNRNPM; SF3A2; NUP214; PTBP1; NUP210; HNRNPF; SF3A1; SMC1A; DHX9; HNRNPUL1; RNPS1; NUP107; HNRNPA3; NUP160; HNRNPA1; NUP93; LSM2; POLR2D; POLR2G; EIF4E; POLR2L; POLR2I; POLR2K; SNRPB2; SNRPD1; HNRNPD; METTL3; CSTF1; NUP37; UPF3B; NUP155; SUGP1; YBX1	6627; 6426; 10921; 51692; 4670; 4904; 5440; 23225; 9343; 6428; 57122; 65109; 51585; 9631; 3185; 6632; 79902; 8175; 1477; 10421; 79023; 8243; 53981; 81929; 9688; 3184; 11100; 8683; 10594; 6432; 83443; 5438; 3178; 10291; 1977; 56339; 8021; 5725; 4927; 4928; 23279; 5441; 57819; 3187; 1660; 10482; 5433; 3190; 1479; 6629; 57794; 5436; 220988	146	135
3.50593e-06	0.000316629	Chromatin modifying enzymes	Reactome	HIST3H2A; HDAC3; HIST1H3D; HDAC8; HIST1H4H; HIST1H2BM; KAT2A; ATF7IP; HIST1H2AM; HIST1H2AL; EP400; HIST2H2BE; AEBP2; HIST1H2AE; HIST1H2AD; SMARCA4; USP22; EHMT1; BRPF3; HIST1H2BO; SAP30; HIST2H2AB; SETDB2; KDM4C; BRPF1; JMJD6; EHMT2; ENY2; DOT1L; HIST2H2AA4; MORF4L2; MORF4L1; ELP2; ELP3; WDR5; SMARCB1; SUV39H1; ARID2; PRMT1; HIST1H2BL; HIST1H2BD; SETD8; HIST1H2BF; HIST2H3D; HIST1H3F; HIST1H3G; SM…	54556; 723790; 56943; 8819; 3013; 8336; 55729; 3017; 8355; 387893; 8289; 9112; 10524; 9643; 55869; 8343; 57634; 6880; 8358; 8607; 8841; 57492; 6602; 6598; 10765; 2648; 8357; 84444; 7862; 8968; 23081; 8345; 653604; 79813; 595; 80854; 10933; 121536; 10445; 196528; 51147; 8348; 5931; 64769; 317772; 8342; 221656; 11091; 55193; 9219; 6944; 6597; 92815; 8344; 3012; 117143; 8349; 3276; 55140; 8351; 8467…	253	223
3.50593e-06	0.000316629	Chromatin organization	Reactome	HIST3H2A; HDAC3; HIST1H3D; HDAC8; HIST1H4H; HIST1H2BM; KAT2A; ATF7IP; HIST1H2AM; HIST1H2AL; EP400; HIST2H2BE; AEBP2; HIST1H2AE; HIST1H2AD; SMARCA4; USP22; EHMT1; BRPF3; HIST1H2BO; SAP30; HIST2H2AB; SETDB2; KDM4C; BRPF1; JMJD6; EHMT2; ENY2; DOT1L; HIST2H2AA4; MORF4L2; MORF4L1; ELP2; ELP3; WDR5; SMARCB1; SUV39H1; ARID2; PRMT1; HIST1H2BL; HIST1H2BD; SETD8; HIST1H2BF; HIST2H3D; HIST1H3F; HIST1H3G; SM…	54556; 723790; 56943; 8819; 3013; 8336; 55729; 3017; 8355; 387893; 8289; 9112; 10524; 9643; 55869; 8343; 57634; 6880; 8358; 8607; 8841; 57492; 6602; 6598; 10765; 2648; 8357; 84444; 7862; 8968; 23081; 8345; 653604; 79813; 595; 80854; 10933; 121536; 10445; 196528; 51147; 8348; 5931; 64769; 317772; 8342; 221656; 11091; 55193; 9219; 6944; 6597; 92815; 8344; 3012; 117143; 8349; 3276; 55140; 8351; 8467…	253	223
5.30122e-06	0.000464258	Cell Cycle, Mitotic	Reactome	DYNLL1; PPP2R3B; HIST1H4H; PKMYT1; KIF2B; ALMS1; CSNK1E; LIG1; NUP214; OFD1; NUP210; CUL1; CENPO; CDKN2C; VRK1; NUP98; CENPF; NUP93; SETD8; PPP2R5A; PAFAH1B1; CSNK2A2; LIN9; CCND1; SFI1; CCND3; CCND2; AKAP9; H2AFZ; UBA52; UBB; NUP88; FBXW11; SEH1L; INCENP; RPS27A; PDS5A; NUP85; FEN1; NEK7; CEP76; NEK9; SMC1A; ODF2; ORC5; BUB3; CDK11A; HIST1H2BD; HIST1H2BE; HIST1H2BF; HIST2H3D; HIST1H2BL; HIST1H2B…	378708; 8697; 5578; 55388; 10426; 6118; 3017; 4928; 55869; 57122; 57804; 728642; 1454; 64900; 79902; 6502; 8348; 348235; 10393; 896; 22919; 286826; 3978; 328; 8338; 1459; 11190; 79959; 5595; 8365; 8945; 723790; 5525; 114799; 10726; 387893; 10714; 1063; 6117; 8343; 4957; 8556; 8968; 3013; 51434; 7029; 64785; 55957; 4999; 7311; 8344; 5424; 8021; 22897; 5579; 1781; 6119; 7840; 3320; 10776; 28227; 30…	432	397
6.27163e-06	0.000533088	RNA Polymerase I, RNA Polymerase III, and Mitochondrial Transcription	Reactome	GTF3C5; POLR3F; ERCC2; ERCC3; KAT2A; TTF1; GTF3C3; GTF3C2; POLR3B; HIST2H2BE; POLR2L; HIST1H2AE; HIST1H2AD; CBX3; POLR3K; ZNF143; EHMT2; BRF2; TFB2M; UBTF; MAPK3; BDP1; HIST2H2AA4; MTA1; MTA2; GATAD2B; HIST1H4H; GTF2H3; GTF2H1; GTF2H5; GTF2H4; HIST1H2BD; HIST1H2BE; HIST1H2BF; HIST2H3D; HIST1H3F; HIST1H3G; SNAPC5; HIST1H2BL; HIST1H2BM; HIST1H3H; HIST1H2BO; HIST1H2BH; HIST2H2AC; POLR2K; NFIC; HIST1…	64216; 10621; 723790; 2967; 10302; 8349; 3017; 2068; 8355; 5440; 9112; 9330; 8343; 8358; 4774; 2648; 8357; 8338; 8968; 2976; 8345; 653604; 3013; 51728; 404672; 10919; 2965; 8348; 5931; 2071; 8342; 4782; 9328; 9219; 55814; 8344; 3012; 55703; 7343; 11335; 8351; 7702; 5441; 8365; 57459; 25885; 8340; 2968; 2972; 55290; 3015; 5595; 7270	149	138
6.61874e-06	0.000546519	Late Phase of HIV Life Cycle	Reactome	NUP88; SEH1L; TCEB3; TCEB2; ERCC2; ERCC3; NUP85; TAF11; NUP37; GTF2A2; RNGTT; CHMP7; CHMP6; RAN; NUP98; VPS37A; CHMP4A; NUP214; VTA1; NUP160; RPS27A; UBB; NUP107; GTF2H3; GTF2H1; NUP93; GTF2H5; GTF2H4; POLR2D; POLR2G; NMT2; NMT1; POLR2L; POLR2I; POLR2K; TAF6; TAF5; RCC1; TAF3; NUP210; TAF9; NEDD4L; UBA52; NUP155; CDK9; PPIA; VPS4A	51534; 2965; 6924; 2068; 2968; 23225; 57122; 6880; 9631; 79902; 5478; 83860; 9397; 404672; 91782; 6878; 2071; 2958; 79023; 23327; 6877; 81929; 9688; 5440; 5438; 6923; 7311; 8732; 2967; 8021; 27183; 79643; 7314; 1104; 4927; 137492; 29082; 5901; 4928; 6882; 4836; 23279; 5441; 5433; 1025; 6233; 5436	129	118
7.43776e-06	0.000597086	Electron Transport Chain	Wikipathways	NDUFB8; UQCR10; NDUFB4; NDUFB2; NDUFB1; ATP5I; UQCRH; ATP5L; ATP5B; SLC25A14; NDUFB10; NDUFB7; NDUFA10; NDUFA12; ATP5G3; ATP5G2; NDUFA6; NDUFA7; NDUFA4; NDUFA5; NDUFA1; SLC25A6; SLC25A5; SLC25A4; COX4I1; COX7A1; UCP3; COX6A1; NDUFS3; NDUFS4; COX6C; NDUFS7; SDHA; COX11; UQCRFS1; UQCRC1; SDHD; COX17	10063; 7388; 7386; 7384; 4707; 4705; 4701; 4700; 4708; 6392; 292; 293; 291; 1327; 9016; 6389; 4724; 4722; 521; 1337; 518; 10632; 517; 1345; 1346; 506; 1353; 7352; 374291; 29796; 4694; 4697; 4698; 55967; 4714; 4716; 4710; 4713	103	89
8.85509e-06	0.000691654	Respiratory electron transport, ATP synthesis by chemiosmotic coupling, and heat production by uncoupling proteins.	Reactome	LRPPRC; NDUFB8; UQCR10; NDUFB4; TACO1; CYCS; ATP5I; UQCRH; ATP5L; ATP5B; SLC25A14; NDUFB11; NDUFB10; NDUFB7; NDUFA10; NDUFA12; NDUFA13; ATP5G3; ATP5G2; NDUFA6; NDUFA7; NDUFA4; NDUFA5; NDUFA1; NDUFB2; COX4I1; NDUFB1; UCP3; COX6A1; NDUFAF2; NDUFS3; NDUFS4; COX6C; NDUFS7; SDHA; COX11; UQCRFS1; SDHD; COX16; UQCRC1	7384; 4700; 10632; 4694; 4705; 4722; 29796; 51204; 1327; 9016; 51241; 4724; 4708; 1353; 7352; 521; 54205; 51079; 10128; 4714; 54539; 7386; 518; 374291; 4713; 517; 55967; 4701; 4707; 6389; 4716; 7388; 1345; 4710; 6392; 4698; 1337; 506; 91942; 4697	116	96
9.46021e-06	0.000719474	Formation of the ternary complex, and subsequently, the 43S complex	Reactome	RPS13; RPS11; RPS10; RPS16; RPS14; RPS18; RPS15A; RPS7; RPS5; RPS27A; RPS2; EIF2S2; EIF3I; EIF3K; EIF3F; EIF3G; RPS8; RPS25; RPS20; RPS28; RPS29; RPS4X; RPSA; RPS3A	6189; 6207; 8668; 8665; 6222; 6234; 6202; 8894; 6193; 6217; 6208; 8666; 6235; 6201; 3921; 6187; 6205; 6230; 6191; 27335; 6233; 6224; 6204; 6210	56	47
9.81371e-06	0.000727221	The citric acid (TCA) cycle and respiratory electron transport	Reactome	LRPPRC; NDUFB8; UQCR10; NDUFB4; TACO1; NDUFB1; ATP5I; MDH2; DLAT; ATP5L; ATP5B; SLC25A14; PDHX; IDH3B; IDH3G; NDUFB11; NDUFB10; NDUFB7; PDPR; NDUFA10; NDUFA12; NDUFA13; UQCRH; BSG; ATP5G3; ATP5G2; NDUFA6; NDUFA7; NDUFA4; NDUFA5; NDUFA1; RXRA; NDUFB2; COX4I1; SUCLG1; CYCS; UCP3; COX6A1; SUCLA2; NDUFAF2; NDUFS3; NDUFS4; COX6C; NDUFS7; SDHA; COX11; UQCRFS1; UQCRC1; SDHD; COX16; ADHFE1	55066; 7384; 4700; 10632; 8802; 137872; 4694; 4705; 4722; 51204; 1327; 9016; 29796; 3421; 51241; 4724; 4708; 4191; 1353; 7352; 521; 4707; 6256; 3420; 54205; 51079; 10128; 4714; 54539; 1737; 7386; 518; 8050; 374291; 4713; 517; 55967; 4701; 8803; 6389; 4716; 7388; 1345; 4710; 6392; 4698; 1337; 506; 91942; 4697; 682	155	133
1.36541e-05	0.00098651	Respiratory electron transport	Reactome	LRPPRC; NDUFB8; UQCR10; NDUFB4; TACO1; NDUFB1; UQCRH; NDUFAF2; NDUFB11; NDUFB10; NDUFB7; NDUFA10; NDUFA12; NDUFA13; COX6C; NDUFA6; NDUFA7; NDUFA4; NDUFA5; NDUFA1; NDUFB2; COX4I1; CYCS; COX6A1; NDUFS3; NDUFS4; NDUFS7; SDHA; COX11; UQCRFS1; SDHD; COX16; UQCRC1	7384; 4700; 4694; 4705; 4722; 51204; 1327; 51241; 4724; 29796; 1353; 54205; 51079; 10128; 4714; 54539; 7386; 374291; 4713; 55967; 4701; 4707; 6389; 4716; 4708; 7388; 1345; 4710; 6392; 4698; 1337; 91942; 4697	93	75
2.01965e-05	0.00142361	Mitochondrial translation	Reactome	MRPL27; MRPL20; MTRF1L; MRPL22; MRPL28; MRPS15; MRPS14; MRPL14; ICT1; MRPS30; MRPS33; MRPL54; MRPL55; MRPL50; MRPL51; MRPL37; MRPL34; MRPL32; MRPL15; MRPL17; MRPL18; MRPS6; MRPS5; MRPS18B; DAP3; MRRF; MRPS28; MRPS26; MRPS24; MRPS23; MRPS21; MRPL43; MRPL42; MRPL41; MRPL46; MRPL45; MRPL49	64983; 54516; 55052; 64969; 54534; 10573; 7818; 29074; 54460; 63931; 84311; 29088; 51258; 84545; 28977; 64968; 128308; 64981; 64951; 51650; 64975; 51649; 28973; 51253; 51264; 116541; 10884; 29093; 63875; 92399; 28957; 64949; 64960; 3396; 64928; 740; 26589	90	89
2.28392e-05	0.0015311	Polycystic Kidney Disease Pathway	Wikipathways	SRC; IGF1; CCND1; PKD1; MAP3K1; JUN; STK11; IKBKB; BRAF; MYC; RHEB; TSC2	4214; 595; 6794; 3551; 5310; 3479; 7249; 6009; 4609; 3725; 673; 6714	17	17
2.33108e-05	0.0015311	Mitochondrial translation initiation	Reactome	MRPL27; MRPL20; MRPL22; MRPL28; MRPS15; MRPS14; MRPL14; ICT1; MRPS30; MRPS33; MRPL54; MRPL55; MRPL50; MRPL51; MRPL37; MRPL34; MRPL32; MRPL15; MRPL17; MRPL18; MRPS6; MRPS5; MRPS18B; DAP3; MRPS28; MRPS26; MRPS24; MRPS23; MRPS21; MRPL43; MRPL42; MRPL41; MRPL46; MRPL45; MRPL49	64975; 64960; 63931; 64949; 29093; 84311; 63875; 29088; 51258; 84545; 55052; 28973; 64983; 51649; 10884; 28977; 28957; 7818; 54534; 51253; 51264; 10573; 64969; 3396; 54460; 64928; 116541; 64968; 128308; 64981; 29074; 740; 26589; 64951; 51650	84	83
2.33108e-05	0.0015311	Mitochondrial translation elongation	Reactome	MRPL27; MRPL20; MRPL22; MRPL28; MRPS15; MRPS14; MRPL14; ICT1; MRPS30; MRPS33; MRPL54; MRPL55; MRPL50; MRPL51; MRPL37; MRPL34; MRPL32; MRPL15; MRPL17; MRPL18; MRPS6; MRPS5; MRPS18B; DAP3; MRPS28; MRPS26; MRPS24; MRPS23; MRPS21; MRPL43; MRPL42; MRPL41; MRPL46; MRPL45; MRPL49	64975; 64960; 63931; 64949; 29093; 84311; 63875; 29088; 51258; 84545; 55052; 28973; 64983; 51649; 10884; 28977; 28957; 54534; 51253; 51264; 10573; 64969; 3396; 54460; 7818; 64928; 116541; 64968; 128308; 64981; 29074; 740; 26589; 64951; 51650	84	83
2.50803e-05	0.00161071	Transcriptional regulation by small RNAs	Reactome	NUP88; HIST2H2BE; SEH1L; HIST1H4H; NUP85; H2AFZ; TNRC6A; POLR2L; HIST1H2AE; HIST1H2AD; RAN; POLR2I; NUP98; NUP214; HIST2H2AA4; NUP107; NUP160; NUP93; HIST1H3B; HIST1H2BE; HIST1H2BF; HIST2H3D; HIST1H3F; HIST1H3G; HIST1H3D; HIST1H2BL; HIST1H2BM; HIST1H3H; HIST1H2BO; HIST1H2BH; HIST2H2AC; POLR2K; HIST1H2BD; POLR2D; NUP210; POLR2G; NUP37; NUP155	723790; 8349; 3017; 8355; 5440; 23225; 8343; 57122; 8358; 9631; 79902; 8357; 8968; 8345; 653604; 3013; 8348; 8342; 81929; 9688; 27327; 5438; 8344; 3012; 79023; 8021; 8338; 8351; 4927; 5901; 4928; 23279; 5441; 8365; 8340; 5433; 3015; 5436	104	93
2.76761e-05	0.00173878	Cellular responses to stress	Reactome	DYNLL1; HSPA5; HSPA4; PRKAG1; HIST1H4H; TNRC6C; TNRC6A; HIF1AN; DYNLL2; ANAPC10; HSP90AB1; NUP214; RELA; NUP210; CDKN2C; HIST2H3D; SOD1; CAMK2D; P4HB; NUP93; RBBP7; H2AFZ; UBA52; ATG4C; UBB; NUP88; SEH1L; RPS27A; NUP85; EP400; MAPKAPK5; CRYBA4; WDR45; JUN; MAP1LC3A; PRKAB2; FOS; MRPL18; ATG10; HIST1H2BE; ATG12; ATG13; HIST1H2BL; HIST1H2BM; HIST1H2BO; ANAPC5; ANAPC7; EGLN3; HIST1H2BD; RPS6KA2; CDC…	3007; 10393; 6118; 3017; 4928; 9776; 573; 57122; 9140; 5571; 83734; 79902; 8550; 112399; 57690; 8348; 5565; 3305; 5034; 3569; 5562; 8349; 8338; 7531; 9588; 5595; 8365; 3008; 10919; 25842; 9529; 140735; 723790; 8355; 6117; 8343; 57634; 1051; 3326; 8968; 3013; 51434; 2353; 3308; 9531; 27327; 2878; 7311; 8697; 8344; 8021; 6119; 3320; 5970; 6647; 55662; 3015; 1413; 3725; 23225; 5600; 8358; 10670; 600…	367	340
8.97449e-05	0.00551836	Infectious disease	Reactome	NUP88; SEH1L; TCEB3; TCEB2; ERCC2; AP1M1; CD28; NUP85; CD4; MAP2K1; CD247; FEN1; NUP37; GTF2A2; RNGTT; CHMP7; AP2B1; CANX; XRCC6; RARA; NEDD4L; RAN; POLR2I; ARF1; NUP98; FYN; VPS37A; CHMP6; LIG1; CHMP4A; SV2A; CUL5; NUP210; NUP160; NOS1; ERCC3; UBB; NUP107; GTF2H3; GTF2H1; NUP93; SLC25A6; SLC25A5; SLC25A4; NUP214; POLR2G; CYBA; AP2A1; NMT2; NMT1; CDK9; POLR2L; GTF2H4; NPM1; POLR2K; TAF6; TAF5; RC…	5914; 4927; 293; 4836; 51534; 2965; 8815; 6924; 2547; 375; 2068; 163; 5440; 9900; 9688; 920; 23225; 57122; 6880; 8065; 4869; 9631; 8907; 5062; 79902; 137492; 5478; 292; 83860; 9397; 404672; 91782; 6878; 1535; 2958; 79023; 919; 5604; 23327; 6877; 2534; 4842; 7314; 3932; 155066; 2071; 5438; 6923; 7311; 940; 3978; 8732; 2967; 8021; 27183; 79643; 90423; 29082; 5901; 821; 6882; 160; 23279; 5441; 3320;…	249	238
9.74865e-05	0.00576292	Senescence-Associated Secretory Phenotype (SASP)	Reactome	HIST1H4H; HIST2H2BE; HIST1H2AE; HIST1H2AD; EHMT1; CEBPB; EHMT2; HIST1H2BH; JUN; ANAPC10; MAPK3; RELA; HIST2H2AA4; CDKN2C; RPS27A; CDK6; FOS; HIST1H3B; HIST1H2BE; HIST1H2BF; HIST2H3D; HIST1H3F; HIST1H3G; HIST1H3D; HIST1H2BL; HIST1H2BM; HIST1H3H; HIST1H2BO; ANAPC5; HIST2H2AC; ANAPC7; HIST1H2BD; RPS6KA2; CDC23; H2AFZ; IL6; UBA52; UBB	3725; 10393; 723790; 3013; 8349; 3017; 8355; 8697; 8343; 1051; 8358; 8357; 7314; 8968; 1031; 653604; 79813; 51434; 2353; 10919; 51433; 8342; 8348; 8344; 3012; 8338; 8351; 3569; 1021; 7311; 5595; 8365; 5970; 8345; 8340; 6196; 3015; 6233	108	98
9.93112e-05	0.00576292	Mismatch repair (MMR) directed by MSH2:MSH6 (MutSalpha)	Reactome	MLH1; RPA1; RPA3; RPA2; POLD1; POLD3; POLD4; MSH6; PMS2; LIG1	4292; 10714; 5395; 2956; 6118; 6119; 57804; 6117; 5424; 3978	14	14
9.97045e-05	0.00576292	CD4 T cell receptor signaling-NFkB cascade	INOH	RASGRP1; PSMD7; PSMD1; PSMD3; CD4; PLCG1; CD247; PSMB7; CD80; FYN; HLA-DQB1; ZAP70; PSMA5; RELA; PSMC4; PSMC5; PSMA7; CD28; CARD11; HLA-DRB1; HLA-DPA1; ITPR3; ITPR1; IKBKB; ITK; UBE2N; TAB2; UBE2NL; AKT3; PSMB8; LAT; PSMB5; CD3D; LCK; PSMB1	2534; 920; 5693; 5704; 7334; 5686; 3113; 27040; 941; 5689; 5713; 3710; 5707; 10125; 3932; 5335; 23118; 7535; 3551; 5696; 940; 5709; 84433; 919; 3119; 5688; 5695; 3123; 5970; 10000; 3708; 5705; 915; 389898; 3702	97	88
0.000125901	0.00713437	Processive synthesis on the C-strand of the telomere	Reactome	RPA1; RPA3; RPA2; APEX1; POLD1; POLD3; POLD4; LIG1; FEN1	10714; 57804; 6118; 6119; 6117; 5424; 3978; 2237; 328	12	12
0.000128594	0.00714688	DNA Repair	Reactome	ALKBH3; RAD23B; ERCC2; RAD18; RFC1; MSH6; MUTYH; UBE2T; FEN1; RPA2; XRCC6; APEX1; MLH1; FANCG; POLD1; FANCE; POLD3; POLD4; LIG1; FANCM; FANCI; ERCC3; GTF2H3; ERCC4; GTF2H1; MDC1; GTF2H5; GTF2H4; POLR2D; POLR2G; TP53BP1; PARP2; MGMT; POLR2L; PMS2; RPS27A; POLR2I; TDP1; POLR2K; SMUG1; PALB2; UBE2B; RPA1; RPA3; XAB2; CUL4A; UBA52; UBB; ASCC2; UFD1L	56949; 29089; 2189; 79728; 8451; 2965; 2068; 6118; 2547; 56852; 5440; 10714; 2968; 7353; 4292; 5395; 6117; 7158; 57804; 5981; 10038; 404672; 2071; 4595; 5438; 55775; 2178; 7311; 57697; 7320; 5424; 3978; 328; 2967; 7314; 4255; 6119; 5441; 221120; 2072; 5433; 5887; 2237; 84164; 55215; 9656; 6233; 2956; 23583; 5436	147	141
0.000133895	0.00730106	Spliceosome - Homo sapiens (human)	KEGG	SF3B5; SNRPA1; PRPF8; PUF60; SRSF10; PRPF3; HSPA1L; SRSF7; SRSF1; SRSF3; PRPF18; PRPF31; SRSF9; SRSF8; LSM7; EFTUD2; LSM4; HNRNPK; RBM17; SF3A1; CCDC12; TRA2B; HNRNPM; HNRNPA1L2; SF3A2; SMNDC1; HNRNPA3; HNRNPA1; LSM2; USP39; CHERP; THOC3; SNRPC; SNRPB2; SNRPD1; PRPF38A; MAGOHB; PQBP1; DDX46; SNRNP27; BUD31; PPIE; XAB2; EIF4A3	26121; 10285; 9775; 10291; 4670; 144983; 56949; 3190; 10772; 3178; 9343; 9879; 8683; 10929; 8896; 25804; 10450; 3305; 11017; 6426; 10523; 6428; 6432; 6434; 22827; 220988; 55110; 151903; 84321; 10594; 10084; 8559; 9129; 84950; 10713; 57819; 6627; 6629; 6631; 6632; 51690; 8175; 83443; 84991	133	120
0.000144533	0.00763407	RNA Polymerase I Transcription	Reactome	ERCC2; ERCC3; KAT2A; TTF1; POLR1A; HIST2H2BE; POLR2L; HIST1H2AE; HIST1H2AD; CBX3; EHMT2; UBTF; MAPK3; HIST2H2AA4; MTA1; MTA2; HIST1H4H; GTF2H3; GTF2H1; GTF2H5; GTF2H4; HIST1H3B; HIST1H2BE; HIST1H2BF; HIST2H3D; HIST1H3F; HIST1H3G; HIST1H3D; HIST1H2BL; HIST1H2BM; HIST1H3H; HIST1H2BO; HIST1H2BH; HIST2H2AC; POLR2K; HIST1H2BD; RBBP7; H2AFZ; GATAD2B	723790; 2965; 8349; 3017; 2068; 8355; 5440; 9112; 8343; 8358; 2648; 8357; 8968; 8345; 653604; 3013; 404672; 10919; 8348; 5931; 2071; 8342; 9219; 8344; 3012; 2967; 7343; 11335; 8338; 8351; 5441; 5595; 7270; 8365; 57459; 25885; 8340; 2968; 3015	112	103
0.000145285	0.00763407	Adaptive Immune System	Reactome	TRIM11; ASB13; HSPA5; HUWE1; LRRC41; AKT3; TNRC6C; TNRC6A; MICB; CANX; ASB3; ASB1; AHCYL1; STUB1; ANAPC10; HECTD1; CUL5; RELA; CUL1; BTK; AP1M1; SHC1; CTSO; CD22; CTSB; HLA-DRB1; HLA-DRB5; RNF220; SEC24C; SOCS1; IKBKB; UBE4A; INPP5D; DZIP3; SOCS3; PTPN11; CLEC2D; KIT; UBA52; FBXO3; UBB; LAT; CD3D; PAK2; RASGRP1; EVL; SEC31A; HLA-B; RPS27A; HLA-G; LAIR1; UBE2L3; DNM3; CD200; ICOSLG; AP2B1; SMURF2;…	51665; 8697; 4303; 23308; 81559; 140739; 8065; 7334; 7917; 3127; 5062; 6714; 6502; 941; 10768; 57690; 3495; 100132285; 10125; 27338; 10219; 10489; 4012; 23035; 26052; 79754; 51444; 919; 3106; 7325; 933; 7328; 3123; 84876; 10000; 3708; 114088; 22954; 63891; 51466; 8945; 9020; 5525; 10075; 2534; 7529; 375; 163; 821; 920; 10425; 9354; 79109; 84433; 3903; 27040; 51434; 1535; 29121; 3710; 23327; 10225…	612	540
0.000166678	0.00860177	HATs acetylate histones	Reactome	HIST1H4H; KAT2A; MCRS1; HIST1H2AM; HIST1H2AL; EP400; HIST2H2BE; HIST1H2AE; HIST1H2AD; USP22; RUVBL1; HIST2H2AB; BRPF3; BRPF1; ENY2; HIST2H2AA4; MORF4L2; MORF4L1; WDR5; HIST1H2BL; HIST1H2BD; HIST1H2BE; HIST1H2BF; HIST2H3D; HIST1H3F; HIST1H3G; HIST1H3D; ING4; HIST1H2BM; HIST1H3H; HIST1H2BO; HIST1H2BH; HIST2H2AC; ING3; HIST1H3B; ELP3; MEAF6; RBBP7; KAT5; TAF9; TADA1; ELP2; HIST3H2A; VPS72	10524; 723790; 56943; 8336; 8349; 3017; 8355; 54556; 9643; 8343; 57634; 6880; 8358; 8607; 2648; 8357; 8338; 7862; 8968; 8332; 8345; 653604; 3013; 10933; 10445; 8348; 5931; 64769; 317772; 11091; 6944; 55250; 8344; 3012; 117143; 55140; 8351; 51147; 8342; 23326; 92815; 8365; 8340; 27154	143	121
0.000177237	0.00898625	CD4 T cell receptor signaling-JNK cascade	INOH	RASGRP1; CD4; MAP2K1; CD247; CD80; JUN; MAPK3; HLA-DQB1; ZAP70; CD28; FOS; HLA-DRB1; HLA-DPA1; ITPR3; ITPR1; ITK; PLCG1; LAT; PPP3CA; PPP3CB; CD3D; LCK	5530; 10125; 3932; 5335; 3113; 27040; 7535; 5595; 941; 2353; 3708; 940; 920; 915; 5532; 3702; 919; 3119; 5604; 3123; 3710; 3725	54	48
0.000180827	0.00901015	Transcription-coupled NER (TC-NER)	Reactome	RFC1; POLD1; GTF2H3; RPA1; GTF2H1; ERCC3; ERCC4; POLR2G; RPA3; RPA2; POLR2D; ERCC2; POLD3; POLD4; GTF2H5; POLR2L; GTF2H4; POLR2I; XAB2; POLR2K; LIG1	56949; 6119; 5440; 2965; 5441; 6118; 2071; 5438; 2068; 404672; 10714; 2968; 2072; 5433; 6117; 5424; 3978; 2967; 57804; 5436; 5981	47	45
0.000203836	0.00998449	RNA Polymerase I Promoter Clearance	Reactome	ERCC2; ERCC3; KAT2A; TTF1; POLR1A; HIST2H2BE; POLR2L; HIST1H2AE; HIST1H2AD; EHMT2; UBTF; MAPK3; HIST2H2AA4; MTA1; MTA2; HIST1H4H; GTF2H3; GTF2H1; GTF2H5; GTF2H4; HIST1H3B; HIST1H2BE; HIST1H2BF; HIST2H3D; HIST1H3F; HIST1H3G; HIST1H3D; HIST1H2BL; HIST1H2BM; HIST1H3H; HIST1H2BO; HIST1H2BH; HIST2H2AC; POLR2K; HIST1H2BD; RBBP7; H2AFZ; GATAD2B	723790; 2965; 8349; 3017; 2068; 8355; 5440; 9112; 8343; 8358; 2648; 8357; 8968; 8345; 653604; 3013; 404672; 10919; 8348; 5931; 2071; 8342; 9219; 8344; 3012; 2967; 7343; 8338; 8351; 5441; 5595; 7270; 8365; 57459; 25885; 8340; 2968; 3015	110	101
0.000228831	0.0107768	role of mef2d in t-cell apoptosis	BioCarta	PRKCB; PRKCA; HLA-DRB1; FYN; CD4; PLCG1; CD247; ZAP70; MEF2D; LAT; PPP3CA; PPP3CB; CD3D; LCK; CAPN2	5530; 5578; 5335; 27040; 7535; 2534; 4209; 920; 915; 5532; 919; 824; 3932; 3123; 5579	30	28
0.000231198	0.0107768	mRNA Splicing - Major Pathway	Reactome	CD2BP2; SF3B5; PRPF8; HNRNPH1; CPSF3; CPSF2; EFTUD2; SRSF7; SRSF1; SRSF3; SRSF9; SNRPA1; PCF11; HNRNPK; HNRNPM; SF3A2; PTBP1; HNRNPD; HNRNPF; SUGP1; SMC1A; DHX9; HNRNPUL1; RNPS1; HNRNPA3; HNRNPA1; LSM2; SF3A1; POLR2G; POLR2L; POLR2I; POLR2K; SNRPB2; SNRPD1; POLR2D; CSTF1; CSTF3; UPF3B; YBX1	6627; 6426; 10921; 51692; 4670; 4904; 5440; 9343; 6428; 65109; 51585; 3185; 6632; 8683; 8175; 1477; 10421; 8243; 53981; 57794; 220988; 3184; 11100; 10594; 6432; 83443; 5438; 3178; 10291; 5725; 5441; 57819; 3187; 1660; 5433; 3190; 1479; 6629; 5436	115	105
0.000231198	0.0107768	mRNA Splicing	Reactome	CD2BP2; SF3B5; PRPF8; HNRNPH1; CPSF3; CPSF2; EFTUD2; SRSF7; SRSF1; SRSF3; SRSF9; SNRPA1; PCF11; HNRNPK; HNRNPM; SF3A2; PTBP1; HNRNPD; HNRNPF; SUGP1; SMC1A; DHX9; HNRNPUL1; RNPS1; HNRNPA3; HNRNPA1; LSM2; SF3A1; POLR2G; POLR2L; POLR2I; POLR2K; SNRPB2; SNRPD1; POLR2D; CSTF1; CSTF3; UPF3B; YBX1	6627; 6426; 10921; 51692; 4670; 4904; 5440; 9343; 6428; 65109; 51585; 3185; 6632; 8683; 8175; 1477; 10421; 8243; 53981; 57794; 220988; 3184; 11100; 10594; 6432; 83443; 5438; 3178; 10291; 5725; 5441; 57819; 3187; 1660; 5433; 3190; 1479; 6629; 5436	115	105
0.000239585	0.0109905	Mismatch Repair	Reactome	MSH6; RPA1; RPA3; RPA2; POLD1; POLD3; POLD4; MLH1; PMS2; LIG1	4292; 10714; 5395; 57804; 6118; 6119; 2956; 6117; 5424; 3978	15	15
0.000247803	0.0111898	SUMOylation	Reactome	NUP88; SEH1L; SUMO1; SUMO2; NUP85; CBX4; NSMCE4A; NUP107; SMC5; SMC6; NDNL2; NUP214; NUP210; NUP160; NSMCE1; SMC1A; NUP155; NUP98; SENP5; MDC1; NUP93; SENP2; BMI1; PCGF2; RNF168; RPA1; NUP37; SAE1; EID3; PIAS4; SP100	59343; 9688; 51588; 79902; 493861; 6117; 4927; 648; 8535; 165918; 7341; 6672; 54780; 4928; 23137; 23225; 205564; 79677; 7703; 57122; 23279; 6613; 56160; 79023; 197370; 9656; 10055; 8021; 8243; 9631; 81929	79	78
0.000289304	0.0128629	Regulatory RNA pathways	Reactome	NUP88; HIST2H2BE; SEH1L; HIST1H4H; NUP85; TNRC6C; H2AFZ; TNRC6A; POLR2L; HIST1H2AE; HIST1H2AD; XPO5; RAN; POLR2I; NUP107; NUP214; HIST2H2AA4; NUP98; NUP160; NUP93; HIST1H3B; HIST1H2BE; HIST1H2BF; HIST2H3D; HIST1H3F; HIST1H3G; HIST1H3D; HIST1H2BL; HIST1H2BM; HIST1H3H; HIST1H2BO; HIST1H2BH; HIST2H2AC; POLR2K; HIST1H2BD; POLR2D; NUP210; POLR2G; NUP37; TARBP2; NUP155	723790; 3017; 8355; 4928; 23225; 8343; 57122; 8358; 9631; 57510; 79902; 8357; 8968; 8345; 653604; 3013; 57690; 8348; 79023; 8342; 81929; 9688; 27327; 5438; 8344; 3012; 8021; 8338; 8351; 4927; 5901; 8349; 5440; 6895; 5441; 8365; 8340; 5433; 23279; 3015; 5436	128	113
0.00035261	0.01544	TCR signaling in na&#xef;ve CD4+ T cells	PID	MAP4K1; STIM1; RASGRP1; FYN; GAB2; CD4; PLCG1; CD247; SH3BP2; CD80; SLA2; PRKCB; ZAP70; ORAI1; CD28; SHC1; PRKCA; CARD11; HLA-DRB1; IKBKB; INPP5D; ITK; PTPN11; MAP3K14; LAT; CD3D; LCK	10125; 9846; 9020; 5578; 3932; 5335; 84174; 27040; 7535; 941; 3551; 6786; 84876; 6464; 940; 920; 915; 5781; 11184; 84433; 3702; 919; 6452; 3635; 3123; 5579; 2534	69	66
0.000364101	0.0157053	Nucleotide Excision Repair	Reactome	RAD23B; ERCC2; ERCC3; RFC1; POLD1; POLD3; POLD4; LIG1; GTF2H3; ERCC4; GTF2H1; GTF2H5; GTF2H4; POLR2D; POLR2G; POLR2L; POLR2I; POLR2K; RPA1; RPA3; RPA2; XAB2	56949; 6119; 5440; 2965; 5441; 6118; 2071; 5438; 2068; 404672; 10714; 2072; 2968; 5433; 6117; 5424; 5887; 3978; 2967; 57804; 5436; 5981	52	50
0.000381616	0.0162187	Transport of Mature Transcript to Cytoplasm	Reactome	NUP88; SRSF7; SRSF1; RNPS1; SRSF3; NUP98; SRSF9; NUP160; NUP107; NUP93; NUP85; NUP37; NUP210; UPF3B; NUP155; NUP214; EIF4E; CPSF3; CPSF2; SEH1L; NXF1	6426; 51692; 9688; 79902; 4927; 8683; 10921; 23279; 4928; 10482; 23225; 65109; 6428; 6432; 57122; 8021; 79023; 1977; 9631; 53981; 81929	56	47
0.000410697	0.0172016	CD4 T cell receptor signaling-ERK cascade	INOH	RASGRP1; ITK; MAPK3; HLA-DRB1; MAP2K1; CD4; LAT; PLCG1; CD247; HLA-DQB1; BRAF; HLA-DPA1; ITPR3; ITPR1; CD3D; LCK; ZAP70	673; 10125; 3932; 5335; 3113; 27040; 7535; 5595; 3708; 920; 915; 3702; 919; 3119; 5604; 3123; 3710	41	35
0.000514054	0.0212231	Processive synthesis on the lagging strand	Reactome	POLA1; RPA1; RPA3; RPA2; APEX1; POLD1; POLD3; POLD4; LIG1; FEN1	5422; 10714; 57804; 6118; 6119; 6117; 5424; 3978; 2237; 328	16	16
0.0006078	0.02474	Dual hijack model of Vif in HIV infection	Wikipathways	TCEB2; APOBEC3G; CBFB; RUNX1; UBB; CUL5	60489; 861; 7314; 8065; 865; 6923	7	7
0.000679391	0.0272156	RMTs methylate histone arginines	Reactome	HIST1H3D; HIST1H4H; HIST1H2AM; HIST1H2AL; HIST1H2AE; HIST1H2AD; SMARCA4; HIST2H2AA4; WDR5; SMARCB1; ARID2; PRMT1; HIST1H3B; HIST2H3D; HIST1H3F; HIST1H3G; SMARCD1; HIST1H3H; HIST2H2AB; HIST2H2AC; CCND1; ARID1B; ARID1A; RBBP7; PBRM1; HIST3H2A	8365; 6598; 8351; 11091; 8357; 6602; 8968; 723790; 8332; 317772; 55193; 653604; 6597; 8336; 57492; 8355; 92815; 8289; 3012; 196528; 3013; 5931; 595; 3276; 8358; 8338	72	65
0.000689937	0.0272156	RNA Polymerase I Chain Elongation	Reactome	ERCC2; ERCC3; POLR1A; HIST2H2BE; POLR2L; HIST1H2AE; HIST1H2AD; CBX3; UBTF; HIST2H2AA4; HIST1H4H; GTF2H3; GTF2H1; GTF2H5; GTF2H4; HIST1H3B; HIST1H2BE; HIST1H2BF; HIST2H3D; HIST1H3F; HIST1H3G; HIST1H3D; HIST1H2BL; HIST1H2BM; HIST1H3H; HIST1H2BO; HIST1H2BH; HIST2H2AC; POLR2K; HIST1H2BD; H2AFZ	723790; 2965; 8349; 3017; 2068; 8355; 5440; 2968; 8343; 8358; 8357; 8968; 8345; 653604; 3013; 404672; 8348; 2071; 8342; 8344; 3012; 2967; 7343; 11335; 8338; 8351; 5441; 8365; 25885; 8340; 3015	91	82
0.000696871	0.0272156	G2/M Checkpoints	Reactome	SUMO1; UBE2NL; RAD9A; HIST1H4H; PKMYT1; RPS27A; HIST2H2BE; MDC1; YWHAQ; YWHAB; CHEK2; YWHAE; MCM10; UBB; ORC2; ORC5; BRCC3; RNF8; HIST1H2BD; HIST1H2BE; HIST1H2BF; TP53BP1; HIST1H2BL; HIST1H2BM; UBE2V2; HIST1H2BO; HIST1H2BH; UBE2N; WHSC1; RNF168; RPA1; KAT5; RPA3; RPA2; UBA52; PIAS4; CDC45	8365; 55388; 6118; 8349; 3017; 5883; 6117; 10524; 7158; 8343; 7334; 79184; 51588; 165918; 10971; 8345; 7336; 7529; 8348; 8318; 8342; 9088; 389898; 4999; 7311; 8344; 7314; 5001; 6119; 7531; 9025; 7341; 8340; 11200; 7468; 9656; 6233	112	103
0.000713913	0.0275094	CD4 T cell receptor signaling	INOH	RASGRP1; FYN; PSMD7; PSMD1; PSMD3; CD4; PLCG1; CD247; PSMB7; CD80; JUN; MAPK3; HLA-DQB1; ZAP70; PSMA5; RELA; PSMC4; PSMC5; PSMA7; CD28; FOS; CARD11; HLA-DRB1; HLA-DPA1; ITPR3; ITPR1; PPP3CB; IKBKB; ITK; UBE2N; TAB2; UBE2NL; MAP2K1; AKT3; BRAF; PSMB8; LAT; PPP3CA; PSMB5; CD3D; LCK; PSMB1	3725; 2534; 920; 5693; 5704; 7334; 5686; 3113; 27040; 941; 2353; 5689; 5713; 5604; 3123; 3710; 5707; 673; 10125; 3932; 5335; 23118; 7535; 3551; 5696; 940; 5709; 84433; 919; 3119; 5688; 5530; 5695; 5595; 5970; 10000; 3708; 5705; 915; 389898; 5532; 3702	130	121
0.000732664	0.0275855	G2/M DNA damage checkpoint	Reactome	SUMO1; HIST1H4H; UBB; HIST2H2BE; YWHAQ; YWHAB; CHEK2; YWHAE; RPS27A; PIAS4; MDC1; BRCC3; HIST1H2BD; HIST1H2BE; HIST1H2BF; TP53BP1; HIST1H2BL; HIST1H2BM; UBE2V2; HIST1H2BO; HIST1H2BH; UBE2N; WHSC1; RNF168; UBE2NL; KAT5; UBA52; RNF8	8340; 8365; 51588; 10524; 7531; 8345; 9025; 10971; 7341; 7468; 389898; 7336; 165918; 11200; 7311; 7529; 8344; 8348; 7158; 8343; 8349; 7334; 9656; 7314; 6233; 79184; 8342; 3017	77	72
0.000743777	0.0275855	Biosynthesis of the N-glycan precursor (dolichol lipid-linked oligosaccharide, LLO) and transfer to a nascent protein	Reactome	DOLK; ALG8; ALG9; ALG3; ALG1; DHDDS; ALG5; DOLPP1; ALG10B; MPDU1; PMM1; ST6GALNAC4; NANP; DPM2; ST3GAL2; ST3GAL5; ALG10; ALG11; ALG13; NPL; ST8SIA3; ST8SIA2; ST8SIA1; MPI; NEU1	29880; 6483; 8869; 27090; 440138; 144245; 80896; 9526; 8818; 5372; 6489; 56052; 79868; 8128; 79053; 4351; 22845; 79796; 10195; 140838; 84920; 79947; 4758; 57171; 51046	67	62
0.000744521	0.0275855	Mismatch repair (MMR) directed by MSH2:MSH3 (MutSbeta)	Reactome	RPA1; RPA3; RPA2; POLD1; POLD3; POLD4; MLH1; PMS2; LIG1	4292; 10714; 57804; 6118; 6119; 5395; 6117; 5424; 3978	14	14
0.000765744	0.0280127	Antigen processing: Ubiquitination & Proteasome degradation	Reactome	TRIM11; FBXW11; NEDD4; HUWE1; SOCS3; LRRC41; HECTD1; FBXO4; UBE2L3; RNF34; UBOX5; ASB3; ASB1; SKP2; ZBTB16; STUB1; UBE3C; CDC34; ANAPC10; TCEB2; TRIM32; RNF138; CUL5; TRIM69; VPRBP; CUL1; RPS27A; ARIH2; BTRC; UBE2NL; UBE2K; RNF41; UBE2E2; ASB13; RNF220; SMURF2; UBE2V2; ANAPC5; ANAPC7; TRIM41; UBE2H; UBE4A; SOCS1; DZIP3; UBE2O; UBE2N; UBE2B; CDC23; UBE2F; TRIM9; NEDD4L; UBA52; FBXO3; UBB; UBE2S; R…	51665; 8697; 10393; 51444; 63893; 10075; 7325; 64750; 90933; 9690; 23291; 8454; 10425; 997; 9354; 10489; 81559; 140739; 8065; 114088; 7334; 25831; 6502; 51434; 7336; 51433; 55182; 63891; 4734; 23327; 22954; 22888; 9666; 26273; 27338; 51130; 7332; 6923; 7311; 79754; 10193; 9021; 7314; 10273; 3093; 7328; 8651; 9730; 7320; 7704; 80196; 140691; 389898; 26272; 6233; 8945	180	173
0.00077949	0.0281591	Post-translational protein modification	Reactome	DOLK; DHDDS; SUMO1; SUMO2; DOLPP1; PMM1; CANX; ADAMTS7; B3GNT7; ADAMTS1; B3GNT2; NUP214; NUP210; NUP98; MUC2; NUP93; MUC6; MUC4; B3GNT6; SEC24C; NPL; PCGF2; EID3; EIF5A2; NUP88; ALG8; ALG9; SEH1L; ALG3; DNAJC24; NUP85; ALG5; ADAMTS18; ADAMTSL2; ST3GAL5; ADAMTSL4; SMC1A; SENP5; SENP2; MAN2A1; GALNT2; MOGS; ST8SIA3; ST8SIA2; ST8SIA1; MPI; NUP155; GANAB; ALG10B; MAGT1; MUC5B; CBX4; POFUT2; SMC5; SMC…	23275; 79868; 4928; 57122; 10195; 79902; 8869; 440138; 23193; 6672; 140838; 79947; 4758; 57134; 6483; 4245; 5372; 79677; 5279; 4351; 4585; 7341; 493861; 54507; 9526; 821; 23137; 1650; 170692; 6117; 2590; 120526; 416; 79053; 197370; 29880; 6489; 144245; 59343; 22845; 8021; 165918; 84061; 2923; 55568; 1603; 56160; 9510; 4588; 56052; 23225; 79796; 80896; 51588; 2155; 284098; 5281; 9688; 56648; 4583;…	350	328
0.000790935	0.0282198	Mismatch repair - Homo sapiens (human)	KEGG	MLH1; RFC1; MLH3; MSH6; RPA2; POLD1; POLD3; POLD4; LIG1; RPA3; PMS2; RPA1	3978; 2956; 5395; 27030; 5424; 4292; 57804; 10714; 5981; 6117; 6118; 6119	23	22
0.000847584	0.0296647	Transport of Mature mRNA derived from an Intron-Containing Transcript	Reactome	NUP88; SRSF7; SRSF1; RNPS1; SRSF3; NUP98; SRSF9; NUP160; NUP107; NUP93; NUP85; NUP37; UPF3B; NUP155; NUP214; EIF4E; NUP210; SEH1L; NXF1	6426; 9688; 79902; 4927; 8683; 10921; 23279; 4928; 10482; 23225; 65109; 6428; 6432; 57122; 8021; 79023; 1977; 9631; 81929	52	43
0.000851961	0.0296647	Huntington,s disease - Homo sapiens (human)	KEGG	TGM2; DNAH12; NDUFB8; NDUFB7; COX7A1; NDUFB4; NDUFB2; NDUFB1; UQCRH; VDAC2; VDAC3; ATP5B; VDAC1; DCTN1; AP2B1; SIN3A; COX6A1; SOD1; NDUFB11; NDUFB10; UQCR10; CREB3L1; NDUFA10; NDUFA12; NDUFA13; GRIN1; ATP5G3; ATP5G2; NDUFA6; NDUFA7; NDUFA4; NDUFA5; NDUFA1; SLC25A6; SLC25A5; SLC25A4; POLR2D; COX4I1; AP2A1; BAX; POLR2L; ITPR1; POLR2I; DNAL4; POLR2K; DNAH2; HAP1; CYCS; POLR2G; CREB3L3; NDUFS3; NDUFS…	2902; 518; 374291; 517; 291; 581; 292; 4694; 4697; 4698; 4700; 4701; 4705; 4707; 4708; 4710; 1639; 4713; 4714; 4716; 4724; 3708; 55967; 160; 163; 4722; 84699; 7388; 506; 6389; 9001; 7417; 7419; 54539; 7384; 1327; 7386; 4899; 293; 5433; 5436; 5438; 5440; 5441; 146754; 25942; 1337; 29796; 90993; 51079; 7052; 1346; 10126; 201625; 54205; 1345; 6392; 7416; 6647	193	185
0.000937616	0.0313915	Global Genomic NER (GG-NER)	Reactome	RAD23B; RFC1; GTF2H3; RPA1; GTF2H1; ERCC3; ERCC4; GTF2H5; RPA2; POLD1; POLD3; POLD4; RPA3; GTF2H4; ERCC2; LIG1	6119; 2965; 6118; 2071; 2068; 404672; 10714; 2968; 2072; 6117; 5424; 5887; 3978; 2967; 57804; 5981	35	34
0.00093995	0.0313915	bcr signaling pathway	BioCarta	PRKCB; SHC1; FOS; PRKCA; MAP3K1; JUN; MAP2K1; MAPK3; PLCG1; BTK; PPP3CA; PPP3CB; CD79B; BCR; CD79A	5530; 3725; 2353; 5578; 5335; 974; 5595; 6464; 973; 613; 5532; 4214; 5604; 5579; 695	32	31
0.000945005	0.0313915	SUMOylation of DNA damage response and repair proteins	Reactome	NUP88; SEH1L; SUMO1; SUMO2; NUP85; CBX4; NSMCE4A; NUP98; SMC5; SMC6; NDNL2; NUP214; NUP210; NSMCE1; SMC1A; NUP155; NUP107; NUP160; MDC1; NUP93; BMI1; PCGF2; RNF168; RPA1; NUP37; EID3; PIAS4; SP100	9688; 51588; 79902; 493861; 6117; 4927; 648; 8535; 7341; 6672; 57122; 54780; 4928; 23137; 23225; 6613; 79677; 7703; 23279; 8021; 56160; 79023; 197370; 9656; 165918; 8243; 9631; 81929	74	73
0.000945005	0.0313915	SUMO E3 ligases SUMOylate target proteins	Reactome	NUP88; SEH1L; SUMO1; SUMO2; NUP85; CBX4; NSMCE4A; NUP98; SMC5; SMC6; NDNL2; NUP214; NUP210; NSMCE1; SMC1A; NUP155; NUP107; NUP160; MDC1; NUP93; BMI1; PCGF2; RNF168; RPA1; NUP37; EID3; PIAS4; SP100	9688; 51588; 79902; 493861; 6117; 4927; 648; 8535; 7341; 6672; 57122; 54780; 4928; 23137; 23225; 6613; 79677; 7703; 23279; 8021; 56160; 79023; 197370; 9656; 165918; 8243; 9631; 81929	74	73
0.00104723	0.034392	Alzheimer,s disease - Homo sapiens (human)	KEGG	ATP2A2; NDUFB8; UQCR10; COX7A1; NDUFB4; NDUFB2; NDUFB1; NDUFB11; UQCRH; ADAM17; ATP5B; APOE; MAPK3; PSEN2; APBB1; CACNA1F; NDUFB10; NDUFB7; GRIN2A; NDUFA10; CAPN2; NDUFA12; NDUFA13; GRIN1; CACNA1S; ATP5G3; ATP5G2; NDUFA6; NDUFA7; NDUFA4; NDUFA5; NDUFA1; SNCA; COX4I1; CYCS; ITPR3; ITPR1; COX6A1; PPP3CB; COX6C; BACE2; NOS1; NDUFS3; NDUFS4; ERN1; MAPT; NDUFS7; SDHA; PPP3CA; UQCRFS1; SDHD; UQCRC1	517; 518; 374291; 5664; 2081; 4137; 779; 4708; 4694; 4697; 4698; 4700; 4701; 4705; 4707; 29796; 4710; 4713; 4714; 4716; 4722; 4724; 3708; 3710; 55967; 6868; 7384; 7386; 7388; 25825; 4842; 6389; 6392; 778; 54539; 1327; 824; 1337; 1345; 1346; 2902; 2903; 348; 51079; 322; 5530; 5532; 54205; 5595; 6622; 488; 506	168	160
0.00110736	0.0359582	Parkinson,s disease - Homo sapiens (human)	KEGG	NDUFB8; NDUFB7; NDUFB4; NDUFB2; CYCS; PINK1; UBE2L3; UQCRH; ATP5B; VDAC3; VDAC2; VDAC1; GPR37; NDUFB11; NDUFB10; UQCR10; NDUFA10; NDUFA12; NDUFA13; ATP5G3; ATP5G2; NDUFA6; NDUFA7; NDUFA4; NDUFA5; NDUFA1; SNCA; SLC25A6; SLC25A5; SLC25A4; COX4I1; NDUFB1; COX7A1; COX6A1; NDUFS3; NDUFS4; COX6C; UBB; NDUFS7; SDHA; UQCRFS1; SDHD; UQCRC1	517; 518; 374291; 4694; 4697; 4698; 4700; 4701; 4705; 4707; 4708; 4710; 4713; 4714; 4716; 4722; 4724; 7314; 7332; 54205; 7384; 7386; 7388; 6389; 6392; 7417; 7419; 54539; 291; 292; 2861; 1327; 1337; 1345; 1346; 29796; 55967; 51079; 65018; 6622; 293; 7416; 506	143	127
0.00128996	0.0414222	IL2-mediated signaling events	PID	FYN; GAB2; MAP2K1; MAPK11; IKZF3; JUN; MAPK3; JAK3; MYC; CISH; SHC1; FOS; IFNG; PRKCB; IL2RB; SOCS1; SOCS3; IL2RG; PTPN11; SOCS2; LCK; BCL2	596; 3725; 3932; 9846; 8835; 5781; 2534; 2353; 1154; 6464; 3718; 8651; 9021; 3561; 5600; 4609; 5604; 3458; 5595; 5579; 22806; 3560	54	54
0.00132232	0.0419946	Mitotic Prophase	Reactome	NUP88; PPP2R1A; SEH1L; HIST1H4H; NUP85; H2AFZ; HIST2H2BE; HIST1H2AE; HIST1H2AD; NEK7; LPIN3; ARPP19; NUP107; NEK9; MAPK3; NUP214; NUP210; MCPH1; VRK1; NUP98; PRKCA; NUP160; PRKCB; NUP93; HIST1H3B; SETD8; HIST1H2BF; HIST2H3D; HIST1H3F; HIST1H3G; HIST1H3D; HIST1H2BL; HIST1H2BM; HIST1H3H; HIST1H2BO; HIST1H2BH; HIST2H2AC; HIST1H2BD; HIST1H2BE; HIST2H2AA4; NUP37; BANF1; NUP155	5578; 8345; 723790; 8815; 8349; 3017; 8355; 387893; 4928; 23225; 8343; 57122; 8358; 9631; 64900; 79902; 8357; 4927; 8968; 653604; 3013; 8348; 5518; 79023; 8342; 81929; 9688; 79648; 91754; 8344; 3012; 8021; 8338; 8351; 5579; 23279; 140609; 5595; 8365; 8340; 10776; 7443; 3015	139	128
0.00141497	0.0440092	Fc-epsilon receptor I signaling in mast cells	PID	PPAP2A; FYN; GAB2; IKBKB; MAP2K1; FCER1G; FCER1A; MAP3K1; JUN; MAPK3; PXN; RELA; SHC1; FOS; PRKCB; KLRG1; INPP5D; ITK; PTPN13; PTPN11; PLCG1; BTK; LAT; PAK2	5062; 3725; 9846; 10219; 5335; 5781; 5595; 2534; 5970; 2353; 2205; 8611; 6464; 5829; 3551; 3702; 27040; 4214; 5783; 5604; 3635; 2207; 5579; 695	62	61
0.00141621	0.0440092	Nuclear import of Rev protein	Reactome	RARA; NUP88; RCC1; SEH1L; NUP98; RAN; NPM1; NUP160; NUP107; NUP93; NUP85; NUP37; NUP155; NUP214; NUP210	5914; 5901; 9688; 79902; 4927; 23279; 4928; 23225; 57122; 8021; 79023; 4869; 1104; 9631; 81929	33	32
0.00148296	0.045593	Removal of the Flap Intermediate from the C-strand	Reactome	RPA1; RPA3; RPA2; POLD1; POLD3; POLD4; FEN1	10714; 57804; 6118; 6119; 6117; 5424; 2237	10	10
0.00153435	0.0466766	Telomere Maintenance	Reactome	POLA1; HIST1H4H; RFC1; FEN1; H2AFZ; HIST2H2BE; HIST1H2AE; HIST1H2AD; RUVBL1; APEX1; POLD1; POLD3; POLD4; LIG1; HIST2H2AA4; HIST1H2BD; HIST1H2BE; HIST1H2BF; TERF2IP; HIST1H2BL; HIST1H2BM; HIST1H2BO; HIST1H2BH; HIST2H2AC; RPA1; RPA3; RPA2; NHP2	55651; 5422; 8365; 723790; 3017; 6119; 8345; 3013; 8349; 8340; 10714; 8344; 54386; 3012; 5424; 3978; 8348; 2237; 328; 8343; 57804; 3015; 8338; 6117; 8607; 8342; 5981; 6118	81	75
0.00158036	0.0475754	Epigenetic regulation of gene expression	Reactome	RRP8; ERCC2; ERCC3; PHF19; TTF1; POLR1A; HIST2H2BE; AEBP2; HIST1H2AE; HIST1H2AD; SAP30; POLR2L; UBTF; HIST2H2AC; SUV39H1; HIST2H2AA4; SIN3A; HIST1H4H; GTF2H3; GTF2H1; GTF2H5; GTF2H4; HIST1H3B; HIST1H2BE; HIST1H2BF; HIST2H3D; HIST1H3F; HIST1H3G; HIST1H3D; HIST1H2BL; HIST1H2BM; HIST1H3H; HIST1H2BO; HIST1H2BH; UHRF1; POLR2K; HIST1H2BD; MTF2; RBBP7; H2AFZ	723790; 2965; 8349; 3017; 2068; 8355; 5440; 2968; 8343; 8358; 8357; 404672; 8968; 8345; 653604; 3013; 26147; 121536; 8348; 5931; 29128; 2071; 8342; 25942; 8344; 22823; 3012; 2967; 7343; 8338; 8351; 5441; 7270; 8365; 23378; 8819; 25885; 8340; 3015; 6839	127	118
0.00171378	0.0510601	RNA Polymerase I Promoter Opening	Reactome	HIST1H4H; HIST2H2BE; HIST1H2AE; HIST1H2AD; UBTF; MAPK3; HIST2H2AA4; HIST1H2BD; HIST1H2BE; HIST1H2BF; HIST2H3D; HIST1H3F; HIST1H3G; HIST1H3D; HIST1H2BL; HIST1H2BM; HIST1H3H; HIST1H2BO; HIST1H2BH; HIST2H2AC; HIST1H3B; H2AFZ	8357; 8968; 723790; 5595; 8365; 8345; 653604; 3013; 8349; 8340; 8355; 8344; 3012; 8348; 8343; 7343; 8358; 3015; 8338; 8351; 8342; 3017	63	55
0.00176582	0.0515478	IL-2 Signaling Pathway	Wikipathways	FYN; IL2RB; SHC1; SOCS3; IL2RG; JUN; PTPN11; CCND2; GAB2; MAPK3; MAP2K1; CISH; MAPT; MYC; BCL2; LCK; FOS; JAK3	596; 3718; 5604; 5781; 894; 1154; 3932; 9846; 4609; 3725; 9021; 3560; 3561; 5595; 6464; 4137; 2353; 2534	42	42
0.00176582	0.0515478	Histone Modifications	Wikipathways	EHMT1; EHMT2; SMYD2; SUV39H1; HIST1H4H; SMYD3; SMYD4; SETD8; HIST2H3D; SETD7; PRDM2; AEBP2; HIST1H3D; DOT1L; SETD5; SETD4; SETDB2; SETBP1	55209; 8365; 6839; 84444; 7799; 653604; 83852; 121536; 387893; 56950; 54093; 10919; 64754; 8351; 79813; 80854; 114826; 26040	49	42
0.00182397	0.0527127	Chromosome Maintenance	Reactome	POLA1; RBBP7; HIST1H4H; RFC1; NHP2; H2AFZ; HIST2H2BE; HIST1H2AE; HIST1H2AD; APITD1; RARA; RUVBL1; HIST1H2BH; APEX1; POLD1; POLD3; POLD4; LIG1; HIST2H2AA4; CENPO; CENPH; HIST1H2BD; HIST1H2BE; HIST1H2BF; TERF2IP; HIST1H2BL; HIST1H2BM; HIST1H2BO; NPM1; HIST2H2AC; RPA1; RPA3; RPA2; FEN1	378708; 5914; 64946; 723790; 6118; 8349; 3017; 10714; 54386; 6117; 8343; 57804; 4869; 8607; 5981; 55651; 8345; 3013; 8348; 5931; 8342; 5422; 8344; 3012; 5424; 3978; 328; 8338; 6119; 8365; 8340; 79172; 2237; 3015	109	97
0.00194512	0.0544819	Class I MHC mediated antigen processing & presentation	Reactome	TRIM11; FBXW11; HSPA5; HLA-B; NEDD4; HUWE1; HLA-G; SOCS3; HECTD1; FBXO3; FBXO4; UBE2L3; RNF34; CANX; UBOX5; ASB3; SMURF2; SKP2; ZBTB16; STUB1; UBE3C; CDC34; ANAPC10; TCEB2; SEC31A; TRIM32; RNF220; CUL5; TRIM69; VPRBP; CUL1; RPS27A; ARIH2; BTRC; UBE2H; UBE2NL; PDIA3; UBE2K; RNF41; UBE2E2; ASB13; RNF138; ASB1; SEC24C; UBE2V2; ANAPC5; ANAPC7; TRIM41; LRRC41; UBE4A; SOCS1; DZIP3; UBE2O; UBE2N; UBE2B;…	10193; 8697; 10393; 63893; 10075; 81559; 7325; 64750; 821; 51434; 9690; 23291; 8454; 10425; 997; 9354; 140739; 8065; 114088; 7334; 51665; 3309; 9632; 6502; 7336; 1535; 8651; 55182; 63891; 4734; 23327; 22954; 22888; 9666; 26273; 27338; 51130; 10273; 7332; 6923; 51433; 4012; 25831; 79754; 51444; 9021; 3106; 7314; 22872; 90933; 3135; 2923; 6233; 10489; 3093; 7328; 9730; 7320; 7704; 80196; 140691; 38…	224	214
0.00197098	0.0544819	Negative epigenetic regulation of rRNA expression	Reactome	RRP8; ERCC2; ERCC3; TTF1; POLR1A; HIST2H2BE; POLR2L; HIST1H2AE; HIST1H2AD; SAP30; UBTF; SUV39H1; HIST2H2AA4; SIN3A; HIST1H4H; GTF2H3; GTF2H1; GTF2H5; GTF2H4; HIST1H3B; HIST1H2BE; HIST1H2BF; HIST2H3D; HIST1H3F; HIST1H3G; HIST1H3D; HIST1H2BL; HIST1H2BM; HIST1H3H; HIST1H2BO; HIST1H2BH; HIST2H2AC; POLR2K; HIST1H2BD; H2AFZ	723790; 2965; 8349; 3017; 2068; 8355; 5440; 2968; 8343; 8358; 8357; 8968; 8345; 653604; 3013; 404672; 8348; 2071; 7343; 8342; 25942; 8344; 3012; 2967; 8338; 8351; 5441; 7270; 8365; 23378; 8819; 25885; 8340; 3015; 6839	110	101
0.00198002	0.0544819	Association of licensing factors with the pre-replicative complex	Reactome	RPS27A; CDT1; ORC5; ORC2; UBA52; UBB	81620; 7311; 4999; 7314; 6233; 5001	11	8
0.0020047	0.0544819	Asparagine N-linked glycosylation	Reactome	DOLK; GANAB; ALG9; ALG3; ALG1; ALG8; ALG5; DOLPP1; ALG10B; MAGT1; MPDU1; MANEA; PMM1; DAD1; CANX; ST6GALNAC4; DHDDS; SEC31A; NANP; DPM2; ST3GAL2; ST3GAL5; PDIA3; MAN2A1; MGAT1; MAN1C1; SEC24C; ALG10; ALG11; ALG13; NPL; MOGS; ST8SIA3; ST8SIA2; ST8SIA1; MPI; DDOST; NEU1	144245; 9526; 56052; 79694; 79868; 821; 1650; 79796; 57171; 10195; 8869; 440138; 9632; 51046; 23193; 79053; 140838; 29880; 6489; 79947; 4758; 57134; 7841; 6483; 80896; 4245; 27090; 5372; 4124; 22845; 84061; 22872; 2923; 8818; 8128; 4351; 1603; 84920	118	112
0.00202575	0.0544819	Lagging Strand Synthesis	Reactome	POLA1; RFC1; RPA1; RPA3; RPA2; APEX1; POLD1; POLD3; FEN1; LIG1; POLD4	5422; 10714; 57804; 6118; 6119; 2237; 6117; 5424; 3978; 5981; 328	21	21
0.00202575	0.0544819	Formation of incision complex in GG-NER	Reactome	RAD23B; GTF2H3; RPA1; GTF2H1; ERCC3; ERCC4; GTF2H5; RPA2; RPA3; GTF2H4; ERCC2	6119; 2965; 6118; 2071; 2068; 404672; 2968; 2072; 6117; 5887; 2967	22	21
0.00202575	0.0544819	Dual incision reaction in GG-NER	Reactome	RAD23B; GTF2H3; RPA1; GTF2H1; ERCC3; ERCC4; GTF2H5; RPA2; RPA3; GTF2H4; ERCC2	6119; 2965; 6118; 2071; 2068; 404672; 2968; 2072; 6117; 5887; 2967	22	21
0.002036	0.0544819	Activated PKN1 stimulates transcription of AR (androgen receptor) regulated genes KLK2 and KLK3	Reactome	HIST1H4H; HIST2H2BE; HIST1H2AE; HIST1H2AD; KDM4C; HIST2H2AA4; PKN1; HIST1H3B; HIST1H2BE; KLK2; HIST2H3D; HIST1H3F; HIST1H3G; HIST1H3D; HIST1H2BL; HIST1H2BM; HIST1H3H; HIST1H2BO; HIST1H2BH; HIST2H2AC; HIST1H2BD; HIST1H2BF; H2AFZ	8357; 8968; 23081; 723790; 8365; 8345; 653604; 3013; 8340; 8355; 8344; 3012; 5585; 8348; 3817; 8349; 8358; 3015; 8338; 8351; 8342; 3017; 8343	67	59
0.00207899	0.0546208	Interactions of Vpr with host cellular proteins	Reactome	NUP88; SEH1L; NUP98; NUP160; NUP107; NUP93; NUP85; SLC25A5; SLC25A6; BANF1; NUP37; NUP155; NUP214; SLC25A4; NUP210	9688; 79902; 293; 4927; 8815; 292; 291; 4928; 23225; 57122; 23279; 8021; 79023; 9631; 81929	34	33
0.00207899	0.0546208	Transport of Mature mRNA Derived from an Intronless Transcript	Reactome	NUP88; NXF1; SEH1L; NUP98; NUP210; NUP160; NUP107; NUP93; NUP85; NUP37; NUP214; NUP155; EIF4E; CPSF3; CPSF2	51692; 9688; 79902; 4927; 23279; 4928; 10482; 23225; 1977; 57122; 8021; 79023; 9631; 53981; 81929	35	33
0.00210314	0.0547573	RNA transport - Homo sapiens (human)	KEGG	NUP88; RPP38; SMN1; SEH1L; CYFIP2; SUMO1; EEF1A1; EIF2B4; EIF2B5; NUP85; SUMO2; EIF4E; GEMIN4; EIF2S2; EIF3I; XPO5; ELAC1; ELAC2; PHAX; RAN; NUP107; EIF3F; EIF3G; RNPS1; NUP214; NUP210; RPP40; NXF1; NXF3; RPP21; NUP160; SNUPN; NUP93; SENP2; THOC3; NMD3; NUP98; GEMIN8; EIF4E2; EIF4G1; MAGOHB; NUP37; UPF3B; NXT1; RPP14; NUP155; POP4; EIF4A1; EIF4A3; EIF4A2	81929; 10775; 79897; 79902; 10799; 65109; 51808; 60528; 57510; 10921; 7341; 79023; 54960; 23225; 8890; 8893; 8894; 56000; 55520; 23279; 10482; 9470; 5901; 8665; 9775; 57122; 8668; 10557; 4927; 4928; 55110; 8021; 11102; 84321; 26999; 1915; 51068; 9631; 10073; 29107; 1973; 1974; 1977; 1981; 50628; 6606; 59343; 6613; 9688; 8666	172	157
0.00214196	0.0552703	Generation of second messenger molecules	Reactome	EVL; ITK; HLA-DRB1; HLA-DRB5; CD4; LAT; PLCG1; CD247; HLA-DQB1; ZAP70; HLA-DPA1; CD3D; LCK; PAK2	5062; 3932; 5335; 3113; 27040; 7535; 920; 915; 51466; 3702; 919; 3119; 3123; 3127	38	30
0.00241627	0.0615255	Anchoring of the basal body to the plasma membrane	Reactome	PPP2R1A; DYNC1I2; DYNLL1; IQCB1; DCTN1; CEP164; SCLT1; TCTN3; TCTN1; ALMS1; MARK4; CSNK1E; RPGRIP1L; OFD1; MAPRE1; YWHAE; C2CD3; ODF2; CEP250; FBF1; TUBA4A; PAFAH1B1; SFI1; AKAP9; MKS1; CEP76; HSP90AA1; RAB11A	23322; 85302; 26005; 8766; 9814; 132320; 4957; 1454; 8481; 79600; 5518; 7277; 8655; 1639; 10142; 22919; 57787; 54903; 9657; 26123; 22897; 1781; 7531; 11190; 79959; 7840; 3320; 5048	90	77
0.00242696	0.0615255	Nucleotide excision repair - Homo sapiens (human)	KEGG	RPA3; RAD23B; GTF2H3; RFC1; GTF2H1; ERCC3; ERCC4; GTF2H5; GTF2H4; CUL4A; POLD1; ERCC2; POLD3; POLE3; LIG1; POLD4; RPA2; RPA1	8451; 3978; 2071; 2072; 2965; 2967; 2968; 54107; 5424; 404672; 57804; 10714; 5981; 6117; 6118; 6119; 2068; 5887	47	43
0.00248303	0.0623996	t cell receptor signaling pathway	BioCarta	CD4; HLA-DRB1; SHC1; FOS; PRKCA; FYN; MAP3K1; JUN; MAP2K1; PRKCB; LCK; ARHGAP1; MAPK3; PLCG1; CD247; ZAP70; LAT; PPP3CA; PPP3CB; CD3D; RELA	5530; 3725; 5532; 5970; 5578; 3932; 392; 5335; 27040; 7535; 5595; 2534; 2353; 6464; 920; 915; 4214; 919; 5604; 3123; 5579	55	53
0.00259196	0.0641276	Disease	Reactome	CD28; AP1M1; AKT3; CANX; RARA; RAN; LIG1; SV2A; CUL5; MYC; NUP210; HIST1H4H; SHC1; NUP98; IDH1; NUP93; SLC25A6; SLC25A5; SLC25A4; NMT2; NMT1; PTPN11; H2AFZ; KIT; UBA52; UBB; PAK2; NUP88; SEH1L; RPS27A; GAB2; NUP85; KAT2A; MYO18A; FEN1; RNGTT; AP2B1; XRCC6; MAML1; TSC2; VPS37A; VTA1; NUP160; HIST1H2BD; POLR2D; HIST1H2BF; HIST2H3D; CDK9; HIST1H2BL; POLR2L; FGF4; POLR2I; POLR2K; TAF6; TAF5; TAF3; HI…	4303; 51534; 2965; 6924; 919; 3013; 3017; 4928; 55869; 57122; 6880; 8065; 399687; 9794; 6868; 5062; 79902; 941; 83860; 9397; 8348; 2071; 90423; 84447; 155066; 2249; 137492; 3978; 8732; 2967; 79643; 8338; 29082; 6882; 8365; 9900; 10000; 4087; 5433; 160; 8945; 293; 723790; 5664; 2534; 375; 8355; 821; 2968; 8343; 79109; 8841; 8968; 4088; 1535; 2958; 23327; 2308; 3932; 2248; 7311; 8344; 8021; 27183; …	483	462
0.00259617	0.0641276	HDACs deacetylate histones	Reactome	HDAC3; HDAC8; HIST1H4H; HIST1H2AM; HIST1H2AL; HIST2H2BE; HIST1H2AE; HIST1H2AD; SAP30; HIST2H2AB; HIST2H2AA4; MTA1; MTA2; HIST1H2BD; HIST1H2BE; HIST1H2BF; HIST2H3D; HIST1H3F; HIST1H3G; HIST1H3D; HIST1H2BL; HIST1H2BM; HIST1H3H; HIST1H2BO; HIST1H2BH; HIST2H2AC; HIST1H3B; RBBP7; BRMS1; GATAD2B; HIST3H2A	723790; 57459; 8336; 3017; 8355; 9112; 55869; 8343; 8358; 8841; 8357; 8968; 8332; 8345; 653604; 3013; 8348; 5931; 317772; 8342; 9219; 8344; 3012; 8349; 8338; 8351; 92815; 8365; 8819; 8340; 25855	94	88
0.00269638	0.065626	AndrogenReceptor	NetPath	AES; BAG1; HSPA5; HSPA4; ERCC2; ERCC3; SLC25A4; HSP90B1; SF1; GNB2L1; XRCC6; DAXX; CEBPA; NCOA6; NONO; JUN; CDC37; KDM4C; RAN; RANBP9; PXN; CAV1; SIN3A; SRC; SNURF; GTF2H3; GTF2H1; PRMT1; PSMC3IP; GTF2H4; TRIM68; CDK9; PATZ1; SMAD3; PPP1CA; CCND1; WHSC1; CCND3; SPDEF; KAT5; PIAS3; PIAS4; HSP90AA1; DBT	23598; 3725; 595; 7536; 2965; 10401; 2547; 5829; 2068; 10048; 2968; 23054; 10524; 573; 166; 3309; 25803; 11140; 23081; 6714; 4088; 7184; 8926; 2071; 4841; 857; 896; 1050; 3308; 25942; 2967; 51588; 3276; 1616; 10399; 1629; 5901; 55128; 3320; 29893; 291; 7468; 5499; 1025	143	136
0.00270225	0.065626	Oxidative Stress Induced Senescence	Reactome	HIST2H2BE; HIST1H4H; TNRC6C; MAPK11; TNRC6A; HIST1H2AD; HIST1H2AE; CBX6; MAPKAPK5; CBX4; MINK1; JUN; MAPK3; HIST2H2AA4; CDKN2C; RPS27A; CDK6; FOS; BMI1; HIST1H3B; HIST1H2BE; HIST1H2BF; HIST2H3D; HIST1H3F; HIST1H3G; HIST1H3D; HIST1H2BL; HIST1H2BM; HIST1H3H; HIST1H2BO; HIST1H2BH; HIST2H2AC; HIST1H2BD; RBBP7; H2AFZ; UBA52; UBB	3725; 3017; 8355; 8343; 8358; 50488; 8340; 8357; 7314; 8968; 8535; 8550; 1031; 8345; 653604; 3013; 2353; 57690; 723790; 8348; 5931; 23466; 8342; 27327; 648; 8344; 3012; 8349; 5600; 8338; 8351; 1021; 7311; 5595; 8365; 3015; 6233	121	110
0.00273325	0.0656656	Mitochondrial protein import	Reactome	HSCB; GRPEL1; GFER; TOMM5; GRPEL2; IDH3G; PMPCA; CHCHD4; SLC25A6; SLC25A4; TIMM17A; FXN; COQ2; ATP5B; VDAC1; COX17; TIMM8A; SLC25A12; TIMM17B; DNAJC19	27235; 131118; 10063; 293; 80273; 2671; 2395; 7416; 150274; 291; 23203; 401505; 8604; 10440; 1678; 3421; 134266; 506; 131474; 10245	54	50
0.00277204	0.0656656	cadmium induces dna synthesis and proliferation in macrophages	BioCarta	FOS; PRKCA; PRKCB; JUN; MAPK3; MAP2K1; MYC; RELA; CUZD1	3725; 50624; 5595; 4609; 5970; 5604; 5578; 2353; 5579	16	16
0.00277204	0.0656656	Translocation of ZAP-70 to Immunological synapse	Reactome	HLA-DRB1; HLA-DRB5; CD4; CD247; HLA-DQB1; ZAP70; HLA-DPA1; CD3D; LCK	3932; 3113; 7535; 920; 915; 919; 3119; 3123; 3127	24	16
0.00289761	0.0675814	Non-alcoholic fatty liver disease (NAFLD) - Homo sapiens (human)	KEGG	PRKAA1; NDUFB8; NDUFB7; NDUFB4; NDUFB2; NDUFB1; IKBKB; AKT3; UQCRH; PKLR; CEBPA; JUN; NDUFB11; NDUFB10; UQCR10; PRKAG1; NDUFA10; NDUFA12; NDUFA13; RELA; ERN1; NDUFA6; NDUFA7; NDUFA4; NDUFA5; PRKAB2; NDUFA1; RXRA; COX4I1; MLXIP; BAX; COX7A1; MLX; COX6A1; SOCS3; IL6; NDUFS3; NDUFS4; COX6C; CYCS; NDUFS7; SDHA; ATF4; UQCRFS1; SDHD; UQCRC1	374291; 1050; 2081; 4694; 4697; 4698; 4700; 4701; 4705; 4707; 4708; 4710; 4713; 4714; 4716; 5565; 6256; 4722; 4724; 3725; 55967; 5313; 7384; 7386; 7388; 6389; 6392; 468; 54539; 10000; 6945; 1327; 1337; 9021; 1345; 1346; 5970; 22877; 29796; 51079; 581; 5562; 54205; 5571; 3551; 3569	151	144
0.00291727	0.0675814	Cell Cycle Checkpoints	Reactome	SUMO1; RPA1; RAD9A; HIST1H4H; PKMYT1; RPS27A; HIST2H2BE; MDC1; HIST1H2BH; YWHAQ; ANAPC10; UBE2NL; YWHAB; CHEK2; YWHAE; MCM10; UBB; BUB3; ORC2; ORC5; BRCC3; RNF8; HIST1H2BD; HIST1H2BE; HIST1H2BF; TP53BP1; HIST1H2BL; HIST1H2BM; UBE2V2; HIST1H2BO; ANAPC5; ANAPC7; UBE2N; WHSC1; RNF168; CDC23; KAT5; RPA3; RPA2; UBA52; PIAS4; CDC45	7341; 55388; 8345; 6118; 3017; 5883; 6117; 10524; 7158; 8697; 8343; 7336; 7334; 79184; 8340; 51588; 165918; 10971; 51434; 7529; 51433; 8318; 8342; 10393; 9088; 8348; 4999; 7311; 8344; 8349; 9184; 7314; 5001; 6119; 7531; 9025; 8365; 11200; 7468; 389898; 9656; 6233	139	129
0.00292307	0.0675814	Lysine metabolism	EHMN	NUP88; NUP85; GCDH; EHMT1; EHMT2; AASS; NUP107; NUP214; DOT1L; NUP210; SETDB2; NUP98; SUV39H1; NUP160; NUP93; SETD8; SMYD3; SHMT2; SETD7; WHSC1; NUP37; NUP155	2639; 9688; 79902; 4927; 84444; 23279; 10157; 79813; 80854; 387893; 4928; 7468; 10919; 64754; 23225; 6472; 57122; 8021; 79023; 83852; 9631; 6839	59	57
0.00298008	0.0677449	Squalene and cholesterol biosynthesis	EHMN	NUP88; TM7SF2; NSDHL; NUP98; PMVK; NUP160; NUP107; NUP93; NUP85; NUP37; DHCR7; NUP155; NUP214; MVK; NUP210	9688; 79902; 4927; 23279; 1717; 4928; 7108; 4598; 23225; 57122; 8021; 79023; 10654; 50814; 9631	37	34
0.00298008	0.0677449	Transport of Mature mRNAs Derived from Intronless Transcripts	Reactome	NUP88; NXF1; SEH1L; NUP98; NUP210; NUP160; NUP107; NUP93; NUP85; NUP37; NUP214; NUP155; EIF4E; CPSF3; CPSF2	51692; 9688; 79902; 4927; 23279; 4928; 10482; 23225; 1977; 57122; 8021; 79023; 9631; 53981; 81929	36	34
0.00300047	0.0677449	N-Glycan biosynthesis - Homo sapiens (human)	KEGG	DOLK; GANAB; ALG9; ALG10B; ALG3; MOGS; ALG1; ALG8; MAN2A1; ALG5; DOLPP1; MGAT1; DDOST; ALG10; ALG11; ALG13; DAD1; DPM2; MAN1C1	4245; 23193; 4124; 7841; 1650; 57134; 79796; 29880; 22845; 144245; 1603; 440138; 79053; 84920; 10195; 8818; 57171; 56052; 79868	49	47
0.00309973	0.0694436	PCNA-Dependent Long Patch Base Excision Repair	Reactome	RFC1; RPA1; RPA3; RPA2; APEX1; POLD1; POLD3; POLD4; LIG1; FEN1	2237; 10714; 57804; 6118; 6119; 6117; 5424; 3978; 5981; 328	19	19
0.00324456	0.071336	Recognition of DNA damage by PCNA-containing replication complex	Reactome	UBE2B; RFC1; RAD18; RPA1; RPA3; RPA2; CUL4A; POLD1; UBA52; POLD3; POLD4; UBB; RPS27A	6119; 8451; 6118; 56852; 7311; 10714; 7320; 6117; 5424; 57804; 7314; 6233; 5981	28	28
0.00324456	0.071336	Pentose phosphate pathway	EHMN	NUP88; NUP98; NUP160; NUP107; NUP93; NUP85; H6PD; NUP37; NUP155; NUP214; ALDOB; NUP210; TRPM2	9688; 79902; 4927; 23279; 7226; 9563; 4928; 23225; 8021; 57122; 79023; 229; 9631	29	28
0.00326057	0.071336	Resolution of AP sites via the multiple-nucleotide patch replacement pathway	Reactome	RFC1; RPA1; PARP2; RPA2; APEX1; POLD1; POLD3; FEN1; RPA3; POLD4; LIG1	6119; 10038; 6118; 10714; 6117; 5424; 3978; 2237; 328; 57804; 5981	22	22
0.00328294	0.071336	TGF-Ncore	Signalink	DAXX; FBXW11; HIPK2; AXIN1; PPM1A; PIAS3; TRIM33; PPP1CA; KAT2A; NEDD4L; SMURF2; MAP3K1; PIAS4; NUP214; EIF4E; SUMO1; ROR2; CTDSP2	51588; 51592; 10106; 5499; 23327; 10401; 7341; 4920; 1977; 28996; 5494; 23291; 1616; 8021; 2648; 64750; 4214; 8312	45	44
0.00331101	0.071409	lck and fyn tyrosine kinases in initiation of tcr activation	BioCarta	HLA-DRB1; FYN; CD4; CD247; ZAP70; CD3D; LCK	7535; 3123; 920; 2534; 915; 3932; 919	13	11
0.0034037	0.0728644	Cellular Senescence	Reactome	HIST2H2BE; RBBP7; HIST1H4H; HIST1H2BL; EP400; MAPK11; TNRC6A; CBX6; HIST1H2AE; HIST1H2AD; MAPKAPK5; CBX4; EHMT1; CEBPB; EHMT2; HIST1H2BH; FOS; JUN; ANAPC10; HIST1H1E; MAPK3; ETS1; RELA; HIST2H2AA4; ASF1A; CDKN2C; RPS27A; CDK6; MINK1; BMI1; HIST1H3B; HIST1H2BE; HIST1H2BF; HIST2H3D; HIST1H3F; HIST1H3G; HIST1H3D; HIST1H1D; HIST1H2BM; HIST1H3H; HIST1H2BO; ANAPC5; HIST2H2AC; ANAPC7; HIST1H2BD; RPS6KA2…	3725; 3007; 10393; 3013; 3017; 8355; 8697; 8343; 57634; 1051; 8358; 50488; 8357; 8338; 8968; 8535; 2113; 8550; 1031; 653604; 79813; 51434; 2353; 57690; 723790; 5931; 51433; 23466; 3569; 5600; 8342; 8351; 8348; 27327; 648; 8344; 3012; 8349; 7314; 1021; 7311; 5595; 8365; 5970; 8345; 8340; 3008; 10919; 25842; 6196; 3015; 6233	181	168
0.00356812	0.0758226	B cell receptor signaling	INOH	PSMD7; PSMD1; PSMD3; IKBKB; MAP2K1; CD79B; CD79A; FYN; MAPK3; PSMA7; PSMA5; RELA; PSMC4; PSMC5; SRC; CARD11; PRKCB; IGHD; ITPR3; ITPR1; UBE2N; TAB2; DAPP1; UBE2NL; BRAF; PSMB8; PSMB7; PSMB5; LCK; PSMB1	84433; 27071; 2534; 5693; 5704; 7334; 6714; 23118; 3495; 5713; 5689; 5604; 3710; 5707; 673; 3932; 5686; 3551; 5696; 5709; 5688; 5579; 5695; 974; 5595; 5970; 3708; 5705; 973; 389898	102	86
0.00369923	0.0780348	M Phase	Reactome	NUP88; PPP2R1A; SEH1L; HDAC8; HIST1H4H; PDS5A; NUP85; H2AFZ; HIST2H2BE; HIST1H2AE; HIST1H2AD; NEK9; ZW10; KIF2B; NEK7; LPIN3; ARPP19; HIST1H2BH; NUP98; NUDC; ANAPC10; MAPRE1; MAPK3; SKA2; UBA52; NUP214; NUP210; MCPH1; CENPO; SMC1A; INCENP; RPS27A; VRK1; UBB; BUB3; CENPH; PRKCA; CENPF; NUP160; PRKCB; NUP93; HIST1H3B; HIST1H2BE; HIST1H2BF; HIST2H3D; HIST1H3F; HIST1H3G; HIST1H3D; HIST1H2BL; HIST1H2B…	378708; 64946; 5578; 653604; 723790; 55869; 8815; 10726; 8343; 8349; 3017; 4928; 23225; 57122; 8358; 9631; 8340; 64900; 79902; 8357; 4927; 8968; 3013; 51434; 8351; 3619; 10393; 8348; 51433; 5518; 79023; 8243; 348235; 8342; 81929; 9688; 55920; 1063; 79648; 22919; 9183; 91754; 7311; 84643; 8697; 8344; 3012; 8021; 9184; 23244; 7314; 1459; 5579; 8355; 387893; 23279; 140609; 5595; 8365; 8338; 8345; 55…	258	239
0.00381276	0.0798469	PRC2 methylates histones and DNA	Reactome	HIST1H4H; PHF19; HIST2H2BE; AEBP2; HIST1H2AE; HIST1H2AD; HIST2H2AA4; HIST1H3B; HIST1H2BE; HIST1H2BF; HIST2H3D; HIST1H3F; HIST1H3G; HIST1H3D; HIST1H2BL; HIST1H2BM; HIST1H3H; HIST1H2BO; HIST1H2BH; HIST2H2AC; HIST1H2BD; MTF2; RBBP7; H2AFZ	8365; 8355; 8342; 8357; 723790; 8968; 8345; 653604; 3013; 8340; 26147; 121536; 8344; 22823; 3012; 8348; 5931; 8343; 8349; 8358; 3015; 8338; 8351; 3017	73	65
0.00387888	0.0806473	Signaling events mediated by HDAC Class II	PID	HDAC3; HDAC5; RAN; TUBA1B; SRF; CAMK4; MEF2C; SUMO1; GNG2; NUP214; YWHAB; HSP90AA1; GATA1; NUP210; ADRBK1; YWHAE	814; 54331; 5901; 10014; 2623; 7531; 10376; 7341; 3320; 23225; 156; 7529; 8021; 4208; 6722; 8841	38	38
0.00417914	0.0858045	Interactions of Rev with host cellular proteins	Reactome	RARA; NUP88; RCC1; SEH1L; NUP98; RAN; NPM1; NUP160; NUP107; NUP93; NUP85; NUP37; NUP155; NUP214; NUP210	5914; 5901; 9688; 79902; 4927; 23279; 4928; 23225; 57122; 8021; 79023; 4869; 1104; 9631; 81929	36	35
0.00418631	0.0858045	PKMTs methylate histone lysines	Reactome	EHMT1; WDR5; EHMT2; HIST1H3D; SUV39H1; WHSC1; HIST1H4H; RBBP7; SMYD3; ATF7IP; HIST1H3B; SETD8; HIST2H3D; HIST1H3F; HIST1H3G; SMYD2; AEBP2; SETDB2; DOT1L; HIST1H3H; SETD7	11091; 84444; 8968; 8365; 653604; 7468; 79813; 55729; 80854; 8355; 387893; 121536; 10919; 64754; 5931; 56950; 8358; 6839; 83852; 8357; 8351	64	55
0.00422676	0.0860235	Removal of the Flap Intermediate	Reactome	POLA1; RPA1; RPA3; RPA2; POLD1; POLD3; POLD4; FEN1	5422; 10714; 57804; 6118; 6119; 6117; 5424; 2237	14	14
0.00436857	0.0882879	NoRC negatively regulates rRNA expression	Reactome	ERCC2; ERCC3; TTF1; POLR1A; HIST2H2BE; POLR2L; HIST1H2AE; HIST1H2AD; SAP30; UBTF; HIST2H2AA4; SIN3A; HIST1H4H; GTF2H3; GTF2H1; GTF2H5; GTF2H4; HIST1H3B; HIST1H2BE; HIST1H2BF; HIST2H3D; HIST1H3F; HIST1H3G; HIST1H3D; HIST1H2BL; HIST1H2BM; HIST1H3H; HIST1H2BO; HIST1H2BH; HIST2H2AC; POLR2K; HIST1H2BD; H2AFZ	723790; 2965; 8349; 3017; 2068; 8355; 5440; 2968; 8343; 8358; 8357; 8968; 8345; 653604; 3013; 404672; 8348; 2071; 8342; 25942; 8344; 3012; 2967; 7343; 8338; 8351; 5441; 7270; 8365; 8819; 25885; 8340; 3015	107	98
0.00465984	0.0928475	Oxidative phosphorylation	Wikipathways	NDUFA6; NDUFA7; NDUFA4; NDUFA5; NDUFS4; NDUFB8; NDUFB7; NDUFB4; NDUFB2; NDUFB1; ATP6AP2; ATP5L; ATP5I; NDUFS3; NDUFA10; NDUFS7; ATP5B; NDUFB10; ATP5G3; ATP5G2	4708; 4707; 4705; 4697; 4722; 521; 506; 10159; 4724; 374291; 4714; 4716; 4710; 4701; 4713; 4700; 518; 517; 4698; 10632	60	52
0.00472269	0.0928475	Extension of Telomeres	Reactome	POLA1; RUVBL1; RFC1; RPA1; RPA3; RPA2; APEX1; POLD1; POLD3; NHP2; LIG1; POLD4; FEN1	55651; 5422; 6118; 10714; 6119; 6117; 5424; 3978; 2237; 328; 57804; 8607; 5981	29	29
0.00472269	0.0928475	Formation of transcription-coupled NER (TC-NER) repair complex	Reactome	GTF2H3; GTF2H1; ERCC3; ERCC4; ERCC2; GTF2H4; POLR2D; POLR2G; GTF2H5; POLR2L; POLR2I; XAB2; POLR2K	56949; 5440; 2965; 5441; 2071; 5438; 2068; 404672; 2968; 2072; 5433; 2967; 5436	31	29
0.00472269	0.0928475	Dual incision reaction in TC-NER	Reactome	GTF2H3; GTF2H1; ERCC3; ERCC4; ERCC2; GTF2H4; POLR2D; POLR2G; GTF2H5; POLR2L; POLR2I; XAB2; POLR2K	56949; 5440; 2965; 5441; 2071; 5438; 2068; 404672; 2968; 2072; 5433; 2967; 5436	31	29
0.00477702	0.0932811	Signaling by Rho GTPases	Reactome	LIN7B; HIST1H4H; KIF2B; ARHGEF9; DVL1; ARHGAP24; MAPRE1; CENPO; NGEF; DIAPH2; DIAPH3; ARHGEF18; CENPF; KLK2; NUP98; PAFAH1B1; INPP5B; MYLK; H2AFZ; ARHGAP17; ARHGAP10; KLC1; KLC4; PAK2; ARHGAP19; EVL; SEH1L; NUP85; ARHGAP1; NCKAP1; TIAM1; INCENP; BUB3; HIST1H2BD; HIST1H2BE; HIST1H2BF; RHOH; HIST1H2BL; HIST1H2BM; HIST1H2BO; HIST1H2BH; RHOF; VAV3; APITD1; HIST2H3D; BAIAP2; PPP2R5A; PPP2R5B; MYH10; O…	378708; 3017; 4928; 57122; 79902; 55114; 114822; 8348; 348235; 22919; 8349; 8338; 84643; 553158; 286205; 8365; 51466; 23279; 5595; 1730; 81624; 392; 723790; 5525; 10726; 26999; 23002; 1063; 8343; 11113; 4638; 1855; 8968; 10971; 55288; 3013; 10787; 1535; 3817; 397; 23229; 5062; 89953; 8344; 10163; 79658; 83478; 8936; 4649; 2245; 3633; 23081; 9743; 6714; 3015; 23380; 57449; 399; 7529; 8358; 6722; 2…	404	383
0.0048094	0.0932829	Influenza Viral RNA Transcription and Replication	Reactome	NUP88; SEH1L; NUP98; NUP210; NUP160; NUP107; NUP93; NUP85; NUP37; POLR2D; POLR2G; NUP155; HSP90AA1; NUP214; POLR2L; POLR2I; POLR2K	9688; 79902; 5440; 23279; 5441; 3320; 4927; 5438; 4928; 23225; 5433; 57122; 8021; 79023; 9631; 5436; 81929	43	42
0.00484313	0.0933109	Mismatch repair	Wikipathways	RFC1; RPA1; MSH6; POLD1; MLH1; LIG1	6117; 5424; 5981; 4292; 3978; 2956	9	9
0.00492903	0.0934192	RNA Polymerase II Transcription	Reactome	TCEB3; TCEB2; ERCC2; ERCC3; TAF11; CSTF3; GTF2A2; RNGTT; CPSF3; CPSF2; SRSF7; SRSF1; SRSF3; SRSF9; PCF11; RNPS1; GTF2H3; GTF2H1; GTF2H5; GTF2H4; POLR2D; POLR2G; POLR2L; POLR2I; POLR2K; TAF6; TAF5; TAF3; CSTF1; TAF9; UPF3B; CDK9	6426; 51692; 10921; 2965; 6924; 2968; 6428; 65109; 6880; 51585; 1477; 83860; 404672; 6878; 2071; 2958; 53981; 8683; 6432; 5438; 6923; 8732; 2967; 2068; 5440; 6882; 5441; 5433; 6877; 1025; 1479; 5436	110	95
0.00503229	0.0934192	Telomere C-strand (Lagging Strand) Synthesis	Reactome	POLA1; RFC1; RPA1; RPA3; RPA2; APEX1; POLD1; POLD3; FEN1; LIG1; POLD4	5422; 6119; 6118; 10714; 6117; 5424; 3978; 2237; 328; 57804; 5981	23	23
0.00503229	0.0934192	Budding and maturation of HIV virion	Reactome	CHMP4A; RPS27A; VPS37A; NEDD4L; UBA52; VTA1; VPS4A; UBB; CHMP7; CHMP6; PPIA	137492; 29082; 51534; 5478; 7311; 91782; 27183; 79643; 7314; 6233; 23327	26	23
0.00510457	0.0934192	Regulation of HSF1-mediated heat shock response	Reactome	NUP88; BAG3; BAG1; HSPA5; BAG5; NUP85; NUP37; HSPA1L; SEH1L; HSPA4; DNAJB6; MAPK3; NUP214; CRYBA4; NUP210; YWHAE; NUP155; NUP107; MRPL18; NUP160; NUP93; NUP98; RPA1; RPA3; RPA2; UBB; SERPINH1	3308; 9531; 9529; 79902; 4927; 9688; 7531; 10049; 6119; 5595; 6118; 3305; 4928; 871; 23225; 6117; 7314; 573; 57122; 23279; 8021; 79023; 3309; 29074; 1413; 9631; 81929	80	77
0.00527234	0.0934192	Regulation of PLK1 Activity at G2/M Transition	Reactome	PPP2R1A; FBXW11; DYNLL1; RPS27A; DCTN1; CEP164; OPTN; DYNC1I2; ALMS1; CSNK1E; UBA52; OFD1; MAPRE1; CUL1; YWHAE; ODF2; CEP250; TUBA4A; PAFAH1B1; SFI1; BTRC; AKAP9; CEP76; UBB; HSP90AA1	1454; 1781; 8655; 23291; 8481; 5048; 1639; 10142; 7531; 11190; 10133; 7840; 3320; 22919; 79959; 7277; 9814; 8454; 7311; 8945; 5518; 7314; 6233; 22897; 4957	81	70
0.00527234	0.0934192	Antigen processing and presentation - Homo sapiens (human)	KEGG	KLRD1; HSPA5; HSPA4; HLA-B; HLA-G; CD4; NFYB; NFYA; CANX; HSPA1L; CIITA; KIR2DS2; HSP90AB1; HLA-DQB1; IFNG; CTSB; HLA-DRB1; PDIA3; HLA-DRB5; KIR2DL2; HLA-DOA; KIR2DL4; HLA-DPA1; HSP90AA1; HLA-DMA	3458; 4801; 3309; 3824; 920; 3106; 3108; 3111; 3113; 100132285; 3119; 1508; 3123; 821; 3135; 4800; 3127; 3803; 3805; 4261; 3305; 2923; 3308; 3320; 3326	77	70
0.00534774	0.0934192	p53 pathway	PID	NEDD8; CSNK1G2; DYRK2; SKP2; YY1; HIPK2; RASSF1; DAXX; HUWE1; KAT5; RPL5; USP7; E4F1; SETD8; CSNK1E; RPL11; SMYD2; ABL1; TRIM28; CHEK2; SETD7	1454; 11186; 25; 8445; 10075; 6502; 80854; 6135; 4738; 387893; 11200; 28996; 10524; 10155; 56950; 1877; 1455; 6125; 1616; 7528; 7874	58	56
0.00551238	0.0934192	Oxidative phosphorylation - Homo sapiens (human)	KEGG	NDUFB8; UQCR10; NDUFB4; NDUFB2; NDUFB1; ATP5I; PPA2; UQCRH; ATP5L; ATP5B; NDUFB11; NDUFB10; NDUFB7; NDUFA10; NDUFA12; NDUFA13; ATP5G3; ATP5G2; NDUFA6; NDUFA7; NDUFA4; NDUFA5; NDUFA1; COX4I1; COX7A1; COX6A1; UQCRFS1; ATP6V1E2; NDUFS3; NDUFS4; COX6C; NDUFS7; SDHA; COX11; ATP6V0E2; COX17; SDHD; UQCRC1	517; 518; 521; 374291; 4708; 4707; 4694; 4697; 4698; 4700; 4701; 4705; 29796; 4710; 4713; 4714; 4716; 4722; 4724; 55967; 155066; 7384; 7386; 7388; 6389; 6392; 54539; 1327; 90423; 1337; 1345; 1346; 1353; 10063; 27068; 51079; 10632; 506	133	118
0.00574877	0.0934192	Energy Metabolism	Wikipathways	SIRT3; PRMT1; PRKAB2; PRKAG1; TFB2M; PPRC1; CAMK4; PRKAA1; RXRA; MEF2C; FOXO1; MED1; PPARGC1B; MEF2D; PPP3CA; PPP3CB; UCP3; NRF1	4899; 3276; 4208; 4209; 23082; 2308; 5565; 5562; 133522; 814; 64216; 5532; 7352; 23410; 5469; 5571; 5530; 6256	47	46
0.00575396	0.0934192	S Phase	Reactome	POLA1; RPS27A; PDS5A; FEN1; SKP2; ESCO1; CDT1; CKS1B; APEX1; POLD1; POLD3; POLD4; LIG1; CUL1; SMC1A; RFC1; ORC5; ORC2; GINS3; CCND1; RPA1; RPA3; RPA2; UBA52; UBB; CDC45	81620; 5422; 595; 64785; 328; 6502; 4999; 7311; 1163; 8454; 10714; 6119; 6117; 5424; 3978; 2237; 114799; 57804; 23244; 7314; 6233; 8243; 8318; 5981; 6118; 5001	79	74
0.00590405	0.0934192	RHO GTPases activate PKNs	Reactome	MYH10; HIST1H4H; RHOC; HIST2H2BE; HIST1H2AE; HIST1H2AD; YWHAQ; KDM4C; YWHAB; HIST2H2AA4; YWHAE; PKN1; HIST1H3B; HIST1H2BE; KLK2; HIST2H3D; HIST1H3F; HIST1H3G; HIST1H3D; HIST1H2BL; HIST1H2BM; HIST1H3H; HIST1H2BO; HIST1H2BH; HIST2H2AC; HIST1H2BD; MYL12B; HIST1H2BF; H2AFZ	723790; 103910; 8349; 3017; 4628; 8355; 8343; 7529; 8358; 8357; 8968; 23081; 10971; 8345; 653604; 3013; 8348; 3817; 8342; 8344; 3012; 5585; 8338; 8351; 7531; 8365; 8340; 3015; 389	93	85
0.00597912	0.0934192	Protein folding	Reactome	LONP2; PFDN1; PFDN2; PFDN6; NOP56; TUBA1B; TBCE; TBCD; ARL2; CCT7; CCT4; AP3M1; TCP1; FBXO4; XRN2; CCT3; TUBA4A; CCT6A; FBXW5; KIFC3	10575; 10471; 6905; 10376; 10574; 26272; 908; 6904; 5202; 83752; 7203; 22803; 5201; 10528; 54461; 26985; 6950; 7277; 402; 3801	55	53
0.00602354	0.0934192	SIRT1 negatively regulates rRNA Expression	Reactome	RRP8; HIST1H4H; HIST2H2BE; HIST1H2AE; HIST1H2AD; HIST2H2AA4; SUV39H1; HIST1H2BD; HIST1H2BE; HIST1H2BF; HIST2H3D; HIST1H3F; HIST1H3G; HIST1H3D; HIST1H2BL; HIST1H2BM; HIST1H3H; HIST1H2BO; HIST1H2BH; HIST2H2AC; HIST1H3B; H2AFZ	8357; 8968; 723790; 8365; 23378; 8345; 653604; 3013; 8349; 8340; 8355; 8344; 3012; 8348; 8343; 8358; 3015; 8338; 8351; 8342; 3017; 6839	68	60
0.00622528	0.0934192	Spironolactone Action Pathway	SMPDB	NR3C2; SLC6A20; AQP2; SLC12A3; AQP1; SLC3A2; SLC7A5; ATP1B2; ATP1B1; ATP1A4; SCNN1B; ATP1A1; CLCNKA; AQP3	4306; 6559; 476; 480; 481; 482; 1187; 358; 359; 360; 6338; 6520; 8140; 54716	33	33
0.00622528	0.0934192	Eplerenone Action Pathway	SMPDB	NR3C2; SLC6A20; AQP2; SLC12A3; AQP1; SLC3A2; SLC7A5; ATP1B2; ATP1B1; ATP1A4; SCNN1B; ATP1A1; CLCNKA; AQP3	4306; 6559; 476; 480; 481; 482; 1187; 358; 359; 360; 6338; 6520; 8140; 54716	33	33
0.00622528	0.0934192	Triamterene Action Pathway	SMPDB	NR3C2; SLC6A20; AQP2; SLC12A3; AQP1; SLC3A2; SLC7A5; ATP1B2; ATP1B1; ATP1A4; SCNN1B; ATP1A1; CLCNKA; AQP3	6338; 6559; 476; 480; 481; 482; 1187; 358; 359; 360; 6520; 8140; 54716; 4306	33	33
0.00622528	0.0934192	Amiloride Action Pathway	SMPDB	NR3C2; SLC6A20; AQP2; SLC12A3; AQP1; SLC3A2; SLC7A5; ATP1B2; ATP1B1; ATP1A4; SCNN1B; ATP1A1; CLCNKA; AQP3	6338; 6559; 476; 480; 481; 482; 1187; 358; 359; 360; 6520; 8140; 54716; 4306	33	33
0.00622528	0.0934192	Torsemide Action Pathway	SMPDB	NR3C2; SLC6A20; AQP2; SLC12A3; AQP1; SLC3A2; SLC7A5; ATP1B2; ATP1B1; ATP1A4; SCNN1B; ATP1A1; CLCNKA; AQP3	6559; 476; 480; 481; 482; 1187; 358; 359; 360; 6338; 6520; 8140; 54716; 4306	33	33
0.00622528	0.0934192	Iminoglycinuria	SMPDB	NR3C2; SLC6A20; AQP2; SLC12A3; AQP1; SLC3A2; SLC7A5; ATP1B2; ATP1B1; ATP1A4; SCNN1B; ATP1A1; CLCNKA; AQP3	6559; 476; 480; 481; 482; 1187; 358; 359; 360; 6338; 6520; 8140; 54716; 4306	33	33
0.00622528	0.0934192	Lysinuric Protein Intolerance	SMPDB	NR3C2; SLC6A20; AQP2; SLC12A3; AQP1; SLC3A2; SLC7A5; ATP1B2; ATP1B1; ATP1A4; SCNN1B; ATP1A1; CLCNKA; AQP3	6559; 476; 480; 481; 482; 1187; 358; 359; 360; 6338; 6520; 8140; 54716; 4306	33	33
0.00622528	0.0934192	Blue diaper syndrome	SMPDB	NR3C2; SLC6A20; AQP2; SLC12A3; AQP1; SLC3A2; SLC7A5; ATP1B2; ATP1B1; ATP1A4; SCNN1B; ATP1A1; CLCNKA; AQP3	6559; 476; 480; 481; 482; 1187; 358; 359; 360; 6338; 6520; 8140; 54716; 4306	33	33
0.00622528	0.0934192	Lysinuric protein intolerance (LPI)	SMPDB	NR3C2; SLC6A20; AQP2; SLC12A3; AQP1; SLC3A2; SLC7A5; ATP1B2; ATP1B1; ATP1A4; SCNN1B; ATP1A1; CLCNKA; AQP3	6559; 476; 480; 481; 482; 1187; 358; 359; 360; 6338; 6520; 8140; 54716; 4306	33	33
0.00622528	0.0934192	Cystinuria	SMPDB	NR3C2; SLC6A20; AQP2; SLC12A3; AQP1; SLC3A2; SLC7A5; ATP1B2; ATP1B1; ATP1A4; SCNN1B; ATP1A1; CLCNKA; AQP3	6559; 476; 480; 481; 482; 1187; 358; 359; 360; 6338; 6520; 8140; 54716; 4306	33	33
0.00622528	0.0934192	Hartnup Disorder	SMPDB	NR3C2; SLC6A20; AQP2; SLC12A3; AQP1; SLC3A2; SLC7A5; ATP1B2; ATP1B1; ATP1A4; SCNN1B; ATP1A1; CLCNKA; AQP3	6559; 476; 480; 481; 482; 1187; 358; 359; 360; 6338; 6520; 8140; 54716; 4306	33	33
0.00622528	0.0934192	Glucose Transporter Defect (SGLT2)	SMPDB	NR3C2; SLC6A20; AQP2; SLC12A3; AQP1; SLC3A2; SLC7A5; ATP1B2; ATP1B1; ATP1A4; SCNN1B; ATP1A1; CLCNKA; AQP3	6559; 476; 480; 481; 482; 1187; 358; 359; 360; 6338; 6520; 8140; 54716; 4306	33	33
0.00622528	0.0934192	Kidney Function	SMPDB	NR3C2; SLC6A20; AQP2; SLC12A3; AQP1; SLC3A2; SLC7A5; ATP1B2; ATP1B1; ATP1A4; SCNN1B; ATP1A1; CLCNKA; AQP3	6559; 476; 480; 481; 482; 1187; 358; 359; 360; 6338; 6520; 8140; 54716; 4306	33	33
0.00622528	0.0934192	Glucose Transporter Defect (SGLT2)	SMPDB	NR3C2; SLC6A20; AQP2; SLC12A3; AQP1; SLC3A2; SLC7A5; ATP1B2; ATP1B1; ATP1A4; SCNN1B; ATP1A1; CLCNKA; AQP3	6559; 476; 480; 481; 482; 1187; 358; 359; 360; 6338; 6520; 8140; 54716; 4306	33	33
0.00622528	0.0934192	Quinethazone Action Pathway	SMPDB	NR3C2; SLC6A20; AQP2; SLC12A3; AQP1; SLC3A2; SLC7A5; ATP1B2; ATP1B1; ATP1A4; SCNN1B; ATP1A1; CLCNKA; AQP3	6559; 476; 480; 481; 482; 1187; 358; 359; 360; 6338; 6520; 8140; 54716; 4306	33	33
0.00622528	0.0934192	Bendroflumethiazide Action Pathway	SMPDB	NR3C2; SLC6A20; AQP2; SLC12A3; AQP1; SLC3A2; SLC7A5; ATP1B2; ATP1B1; ATP1A4; SCNN1B; ATP1A1; CLCNKA; AQP3	6559; 476; 480; 481; 482; 1187; 358; 359; 360; 6338; 6520; 8140; 54716; 4306	33	33
0.00622528	0.0934192	Chlorthalidone Action Pathway	SMPDB	NR3C2; SLC6A20; AQP2; SLC12A3; AQP1; SLC3A2; SLC7A5; ATP1B2; ATP1B1; ATP1A4; SCNN1B; ATP1A1; CLCNKA; AQP3	6559; 476; 480; 481; 482; 1187; 358; 359; 360; 6338; 6520; 8140; 54716; 4306	33	33
0.00622528	0.0934192	Trichlormethiazide Action Pathway	SMPDB	NR3C2; SLC6A20; AQP2; SLC12A3; AQP1; SLC3A2; SLC7A5; ATP1B2; ATP1B1; ATP1A4; SCNN1B; ATP1A1; CLCNKA; AQP3	6559; 476; 480; 481; 482; 1187; 358; 359; 360; 6338; 6520; 8140; 54716; 4306	33	33
0.00622528	0.0934192	Indapamide Action Pathway	SMPDB	NR3C2; SLC6A20; AQP2; SLC12A3; AQP1; SLC3A2; SLC7A5; ATP1B2; ATP1B1; ATP1A4; SCNN1B; ATP1A1; CLCNKA; AQP3	6559; 476; 480; 481; 482; 1187; 358; 359; 360; 6338; 6520; 8140; 54716; 4306	33	33
0.00622528	0.0934192	Metolazone Action Pathway	SMPDB	NR3C2; SLC6A20; AQP2; SLC12A3; AQP1; SLC3A2; SLC7A5; ATP1B2; ATP1B1; ATP1A4; SCNN1B; ATP1A1; CLCNKA; AQP3	6559; 476; 480; 481; 482; 1187; 358; 359; 360; 6338; 6520; 8140; 54716; 4306	33	33
0.00622528	0.0934192	Hydrochlorothiazide Action Pathway	SMPDB	NR3C2; SLC6A20; AQP2; SLC12A3; AQP1; SLC3A2; SLC7A5; ATP1B2; ATP1B1; ATP1A4; SCNN1B; ATP1A1; CLCNKA; AQP3	6559; 476; 480; 481; 482; 1187; 358; 359; 360; 6338; 6520; 8140; 54716; 4306	33	33
0.00622528	0.0934192	Cyclothiazide Action Pathway	SMPDB	NR3C2; SLC6A20; AQP2; SLC12A3; AQP1; SLC3A2; SLC7A5; ATP1B2; ATP1B1; ATP1A4; SCNN1B; ATP1A1; CLCNKA; AQP3	6559; 476; 480; 481; 482; 1187; 358; 359; 360; 6338; 6520; 8140; 54716; 4306	33	33
0.00622528	0.0934192	Hydroflumethiazide Action Pathway	SMPDB	NR3C2; SLC6A20; AQP2; SLC12A3; AQP1; SLC3A2; SLC7A5; ATP1B2; ATP1B1; ATP1A4; SCNN1B; ATP1A1; CLCNKA; AQP3	6559; 476; 480; 481; 482; 1187; 358; 359; 360; 6338; 6520; 8140; 54716; 4306	33	33
0.00622528	0.0934192	Bumetanide Action Pathway	SMPDB	NR3C2; SLC6A20; AQP2; SLC12A3; AQP1; SLC3A2; SLC7A5; ATP1B2; ATP1B1; ATP1A4; SCNN1B; ATP1A1; CLCNKA; AQP3	6559; 476; 480; 481; 482; 1187; 358; 359; 360; 6338; 6520; 8140; 54716; 4306	33	33
0.00622528	0.0934192	Ethacrynic Acid Action Pathway	SMPDB	NR3C2; SLC6A20; AQP2; SLC12A3; AQP1; SLC3A2; SLC7A5; ATP1B2; ATP1B1; ATP1A4; SCNN1B; ATP1A1; CLCNKA; AQP3	6559; 476; 480; 481; 482; 1187; 358; 359; 360; 6338; 6520; 8140; 54716; 4306	33	33
0.00622528	0.0934192	Furosemide Action Pathway	SMPDB	NR3C2; SLC6A20; AQP2; SLC12A3; AQP1; SLC3A2; SLC7A5; ATP1B2; ATP1B1; ATP1A4; SCNN1B; ATP1A1; CLCNKA; AQP3	6559; 476; 480; 481; 482; 1187; 358; 359; 360; 6338; 6520; 8140; 54716; 4306	33	33
0.00622528	0.0934192	Polythiazide Action Pathway	SMPDB	NR3C2; SLC6A20; AQP2; SLC12A3; AQP1; SLC3A2; SLC7A5; ATP1B2; ATP1B1; ATP1A4; SCNN1B; ATP1A1; CLCNKA; AQP3	6559; 476; 480; 481; 482; 1187; 358; 359; 360; 6338; 6520; 8140; 54716; 4306	33	33
0.00622528	0.0934192	Methyclothiazide Action Pathway	SMPDB	NR3C2; SLC6A20; AQP2; SLC12A3; AQP1; SLC3A2; SLC7A5; ATP1B2; ATP1B1; ATP1A4; SCNN1B; ATP1A1; CLCNKA; AQP3	6559; 476; 480; 481; 482; 1187; 358; 359; 360; 6338; 6520; 8140; 54716; 4306	33	33
0.00622528	0.0934192	Chlorothiazide Action Pathway	SMPDB	NR3C2; SLC6A20; AQP2; SLC12A3; AQP1; SLC3A2; SLC7A5; ATP1B2; ATP1B1; ATP1A4; SCNN1B; ATP1A1; CLCNKA; AQP3	6559; 476; 480; 481; 482; 1187; 358; 359; 360; 6338; 6520; 8140; 54716; 4306	33	33
0.00623872	0.0934192	RHO GTPase Effectors	Reactome	MYH10; PPP2R1A; LIN7B; EVL; SEH1L; CYFIP2; NOXO1; HIST1H4H; RHOC; NUP85; SRGAP2; HIST1H2AE; H2AFZ; HIST2H2BE; CIT; ABL1; HIST1H2AD; HIST1H3H; NCKAP1; KIF2B; BUB3; WASF2; DVL3; PAFAH1B1; DIAPH3; NUDC; YWHAQ; ZW10; MYLK; KDM4C; MAPK3; DVL1; DAAM1; YWHAB; HIST2H2AA4; BTK; YWHAE; CENPO; INCENP; SRF; SKA2; CENPH; PKN1; CENPF; NUP160; SRC; HIST1H3B; HIST1H2BE; HIST1H2BF; HIST2H3D; HIST1H3F; HIST1H3G; H…	378708; 81624; 64946; 5595; 723790; 5525; 10726; 3013; 26999; 3017; 4628; 4928; 23002; 10787; 23380; 8343; 57122; 11113; 8358; 1063; 3831; 653604; 6722; 79902; 8357; 1855; 7529; 8968; 3619; 114822; 1535; 8348; 3817; 5518; 79023; 89953; 7531; 348235; 8342; 81929; 55920; 8345; 22919; 25; 9183; 5062; 64130; 10458; 124056; 3012; 5585; 8349; 9184; 8936; 4638; 8338; 10163; 8351; 103910; 8355; 3015; 286…	289	276
0.00636714	0.0948507	RNA Polymerase II Promoter Escape	Reactome	TAF6; TAF5; TAF3; GTF2H3; GTF2H1; ERCC3; POLR2G; GTF2H5; GTF2H4; POLR2D; TAF11; TAF9; GTF2A2; POLR2L; POLR2I; ERCC2; POLR2K	5440; 6882; 2965; 5441; 2071; 5438; 2068; 404672; 2968; 5433; 6878; 2967; 2958; 6880; 83860; 5436; 6877	45	43
0.00645784	0.0957085	PECAM1 interactions	Reactome	SRC; INPP5D; PTPN11; FYN; PLCG1; LCK; YES1	5781; 6714; 2534; 5335; 3635; 7525; 3932	12	12
0.00666556	0.0967599	formation of the beta-catenin:TCF transactivating complex	Reactome	TLE1; HIST1H4H; HIST2H2BE; HIST1H2AE; HIST1H2AD; SMARCA4; RUVBL1; MYC; HIST2H2AA4; TCF7; PYGO2; HIST1H3B; HIST1H2BE; HIST1H2BF; HIST2H3D; HIST1H3F; HIST1H3G; HIST1H3D; HIST1H2BL; HIST1H2BM; HIST1H3H; HIST1H2BO; HIST1H2BH; HIST2H2AC; HIST1H2BD; KAT5; H2AFZ; LEO1	723790; 3013; 8349; 3017; 8355; 10524; 8343; 8358; 8607; 123169; 8357; 8968; 8345; 653604; 6597; 7088; 90780; 8342; 8348; 6932; 8344; 3012; 8338; 8351; 8365; 8340; 4609; 3015	91	82
0.0066796	0.0967599	Synthesis of DNA	Reactome	GINS3; POLA1; ORC5; RFC1; ORC2; RPS27A; CDT1; RPA3; RPA2; APEX1; POLD1; UBA52; POLD3; FEN1; LIG1; UBB; CDC45; POLD4; RPA1	81620; 5422; 6119; 64785; 328; 6118; 4999; 7311; 10714; 6117; 5424; 3978; 2237; 57804; 7314; 6233; 8318; 5981; 5001	54	50
0.00669619	0.0967599	IL2 signaling events mediated by STAT5	PID	IL2RB; SHC1; IL2RG; CCND3; CCND2; GAB2; PRF1; LCK; JAK3; CDK6; MYC; PTPN11; BCL2	596; 896; 3932; 1021; 5781; 894; 6464; 3718; 9846; 3561; 5551; 4609; 3560	30	30
0.00669619	0.0967599	FCERI mediated Ca+2 mobilization	Reactome	NFATC3; TXK; SHC1; VAV3; AHCYL1; PLCG1; ITPR3; LAT; PPP3CA; PPP3CB; ITPR1; BTK; ITK	5530; 10451; 5335; 27040; 7294; 10768; 3708; 6464; 4775; 5532; 3702; 3710; 695	73	30
0.00669619	0.0967599	Transport of the SLBP independent Mature mRNA	Reactome	NUP88; NXF1; SEH1L; NUP98; NUP160; NUP107; NUP93; NUP85; NUP37; NUP214; NUP155; EIF4E; NUP210	9688; 79902; 4927; 23279; 4928; 10482; 23225; 1977; 57122; 8021; 79023; 9631; 81929	32	30
0.00676213	0.0972267	DNA methylation	Reactome	HIST1H2BD; HIST1H3D; HIST2H2AA4; HIST1H4H; HIST1H2BF; H2AFZ; HIST2H2AC; HIST1H3B; HIST1H2BE; HIST1H2AE; HIST2H3D; HIST1H3F; HIST1H3G; HIST2H2BE; HIST1H2BM; HIST1H2BL; HIST1H2AD; HIST1H3H; HIST1H2BO; HIST1H2BH; UHRF1	8357; 8968; 723790; 8365; 8345; 653604; 3013; 8349; 8340; 8355; 8344; 3012; 8348; 29128; 8343; 8358; 3015; 8338; 8351; 8342; 3017	65	57
0.00691258	0.0988979	Vpu mediated degradation of CD4	Reactome	CD4; UBA52; RPS27A; UBB; BTRC	7311; 920; 7314; 6233; 8945	7	7
0.00703434	0.100144	Viral Messenger RNA Synthesis	Reactome	NUP88; SEH1L; NUP98; NUP210; NUP160; NUP107; NUP93; NUP85; NUP37; POLR2D; POLR2G; NUP155; NUP214; POLR2L; POLR2I; POLR2K	9688; 79902; 4928; 23279; 5441; 4927; 5438; 5440; 23225; 5433; 57122; 8021; 79023; 9631; 5436; 81929	41	40
0.00712955	0.100509	RNA Pol II CTD phosphorylation and interaction with CE	Reactome	GTF2H3; GTF2H1; ERCC3; GTF2H5; GTF2H4; POLR2D; POLR2G; POLR2L; RNGTT; POLR2I; ERCC2; POLR2K	5440; 2965; 5441; 2071; 5438; 2068; 404672; 2968; 5433; 8732; 2967; 5436	28	27
0.00712955	0.100509	RNA Pol II CTD phosphorylation and interaction with CE	Reactome	GTF2H3; GTF2H1; ERCC3; GTF2H5; GTF2H4; POLR2D; POLR2G; POLR2L; RNGTT; POLR2I; ERCC2; POLR2K	5440; 2965; 5441; 2071; 5438; 2068; 404672; 2968; 5433; 8732; 2967; 5436	28	27
0.0074546	0.10444	Nuclear Envelope Breakdown	Reactome	NUP88; NEK7; PRKCB; VRK1; LPIN3; SEH1L; NUP98; PRKCA; NUP160; NUP107; NUP93; NUP85; NUP37; NEK9; BANF1; NUP155; NUP214; NUP210	9688; 64900; 79902; 4927; 5578; 8815; 23279; 140609; 91754; 9631; 4928; 23225; 7443; 57122; 8021; 79023; 5579; 81929	50	47
0.0075278	0.10444	Mitotic G1-G1/S phases	Reactome	PPP2R1A; POLA1; PPP2R3B; LIN37; RPS27A; PKMYT1; SKP2; CDT1; CKS1B; CUL1; CDKN2C; MCM10; UBB; ORC5; ORC2; E2F5; LIN9; CCND1; CCND3; CCND2; RPA1; RPA3; RPA2; UBA52; CDK6; CDC45; TFDP2	81620; 894; 5422; 9088; 896; 595; 7029; 8454; 55388; 55957; 6502; 6118; 286826; 1163; 1031; 7311; 6119; 6117; 28227; 5518; 4999; 1875; 1021; 7314; 6233; 8318; 5001	84	79
0.00758905	0.10444	Amyloids	Reactome	HIST1H2BD; HIST1H3D; HIST2H2AA4; HIST1H4H; HIST1H2BF; H2AFZ; HIST1H3B; HIST1H2BE; HIST1H2AE; HIST2H3D; HIST1H3F; HIST1H3G; HIST2H2BE; HIST1H2BM; HIST1H2BL; HIST1H2AD; HIST1H3H; HIST1H2BO; HIST1H2BH; HIST2H2AC	8357; 8968; 723790; 8365; 8345; 653604; 3013; 8349; 8340; 8355; 8344; 3012; 8348; 8343; 8358; 3015; 8338; 8351; 8342; 3017	62	54
0.00758905	0.10444	Meiotic recombination	Reactome	HIST1H2BD; HIST1H3D; HIST2H2AA4; HIST1H4H; HIST1H2BF; H2AFZ; HIST1H3B; HIST1H2BE; HIST1H2AE; HIST2H3D; HIST1H3F; HIST1H3G; HIST2H2BE; HIST1H2BM; HIST1H2BL; HIST1H2AD; HIST1H3H; HIST1H2BO; HIST1H2BH; HIST2H2AC	8357; 8968; 723790; 8365; 8345; 653604; 3013; 8349; 8340; 8355; 8344; 3012; 8348; 8343; 8358; 3015; 8338; 8351; 8342; 3017	62	54
0.00758905	0.10444	DNA Replication	Reactome	GINS3; POLA1; MCM10; RFC1; ORC2; RPS27A; CDT1; RPA3; RPA2; APEX1; POLD1; UBA52; POLD3; FEN1; LIG1; UBB; CDC45; POLD4; ORC5; RPA1	81620; 5422; 64785; 55388; 328; 6118; 4999; 7311; 10714; 6119; 6117; 5424; 3978; 2237; 7314; 6233; 57804; 8318; 5981; 5001	59	54
0.00769818	0.105024	the co-stimulatory signal during t-cell activation	BioCarta	CD28; ITK; CD80; PTPN11; HLA-DRB1; CD247; ICOSLG; CD3D; LCK	3123; 23308; 940; 915; 941; 3702; 3932; 5781; 919	21	18
0.00770416	0.105024	Downregulation of SMAD2/3:SMAD4 transcriptional activity	Reactome	SMURF2; PPM1A; TRIM33; RPS27A; SMAD2; SMAD3; NEDD4L; UBA52; UBB; TGIF2	60436; 64750; 4088; 7314; 23327; 5494; 6233; 51592; 4087; 7311	21	21
0.00809213	0.109649	Assembly of the primary cilium	Reactome	CLUAP1; PPP2R1A; IFT27; DYNLL1; DYNLL2; ARL3; MKS1; NPHP3; TUBA4A; DCTN1; DYNC1I2; MARK4; SCLT1; CNGB1; CCT3; TCTN1; ALMS1; CCT4; RAB11A; CSNK1E; RPGRIP1L; OFD1; MAPRE1; YWHAE; C2CD3; ODF2; IQCB1; CEP164; CEP250; TCTE3; RAB11FIP3; FBF1; TRIP11; PAFAH1B1; KIF3A; EXOC2; INPP5E; EXOC4; BBS1; SFI1; PKD1; EXOC7; AKAP9; BBIP1; CEP76; TCTN3; HSP90AA1; GBF1; TCP1	23322; 582; 140735; 85302; 26005; 11020; 23059; 27031; 8766; 60412; 9814; 9321; 11127; 55770; 56623; 132320; 4957; 1454; 8481; 79600; 1258; 7203; 9727; 7277; 8655; 1639; 10142; 6991; 22919; 8729; 57787; 54903; 5518; 9657; 26123; 22897; 92482; 1781; 10575; 7531; 11190; 79959; 7840; 3320; 5310; 23265; 403; 6950; 5048	180	163
0.00825179	0.109649	Costimulation by the CD28 family	Reactome	PPP2R1A; CD4; CD247; ICOSLG; YES1; CD80; BTLA; FYN; MAPKAP1; HLA-DQB1; SRC; CD28; HLA-DRB1; HLA-DRB5; PTPN11; LCK; AKT3; MAP3K14; PPP2R5B; HLA-DPA1; CD3D; PPP2R5A; PAK2	7525; 941; 3932; 3113; 23308; 2534; 5525; 3127; 10000; 5062; 151888; 6714; 940; 920; 5518; 915; 5781; 919; 3119; 3123; 79109; 9020; 5526	75	65
0.00830905	0.109649	RNA Polymerase II Transcription Pre-Initiation And Promoter Opening	Reactome	TAF6; TAF5; TAF3; GTF2H3; GTF2H1; ERCC3; POLR2G; GTF2H5; GTF2H4; POLR2D; TAF11; TAF9; GTF2A2; POLR2L; POLR2I; ERCC2; POLR2K	5440; 6882; 2965; 5441; 2071; 5438; 2068; 404672; 2968; 5433; 6878; 2967; 2958; 6880; 83860; 5436; 6877	46	44
0.00830905	0.109649	RNA Polymerase II Transcription Initiation	Reactome	TAF6; TAF5; TAF3; GTF2H3; GTF2H1; ERCC3; POLR2G; GTF2H5; GTF2H4; POLR2D; TAF11; TAF9; GTF2A2; POLR2L; POLR2I; ERCC2; POLR2K	5440; 6882; 2965; 5441; 2071; 5438; 2068; 404672; 2968; 5433; 6878; 2967; 2958; 6880; 83860; 5436; 6877	46	44
0.00830905	0.109649	RNA Polymerase II Transcription Initiation And Promoter Clearance	Reactome	TAF6; TAF5; TAF3; GTF2H3; GTF2H1; ERCC3; POLR2G; GTF2H5; GTF2H4; POLR2D; TAF11; TAF9; GTF2A2; POLR2L; POLR2I; ERCC2; POLR2K	5440; 6882; 2965; 5441; 2071; 5438; 2068; 404672; 2968; 5433; 6878; 2967; 2958; 6880; 83860; 5436; 6877	46	44
0.00830905	0.109649	HIV Transcription Initiation	Reactome	TAF6; TAF5; TAF3; GTF2H3; GTF2H1; ERCC3; POLR2G; GTF2H5; GTF2H4; POLR2D; TAF11; TAF9; GTF2A2; POLR2L; POLR2I; ERCC2; POLR2K	5440; 6882; 2965; 5441; 2071; 5438; 2068; 404672; 2968; 5433; 6878; 2967; 2958; 6880; 83860; 5436; 6877	46	44
0.00830905	0.109649	RNA Polymerase II HIV Promoter Escape	Reactome	TAF6; TAF5; TAF3; GTF2H3; GTF2H1; ERCC3; POLR2G; GTF2H5; GTF2H4; POLR2D; TAF11; TAF9; GTF2A2; POLR2L; POLR2I; ERCC2; POLR2K	5440; 6882; 2965; 5441; 2071; 5438; 2068; 404672; 2968; 5433; 6878; 2967; 2958; 6880; 83860; 5436; 6877	46	44
0.00847232	0.111295	mRNA surveillance pathway - Homo sapiens (human)	KEGG	PPP2R1A; PPP2R3B; CSTF1; SSU72; WDR82; RNGTT; CPSF3; CPSF2; NXF1; PCF11; SMG6; SMG1; ETF1; GSPT2; GSPT1; RNPS1; NXF3; MSI2; PAPOLG; DAZAP1; PPP1CA; MAGOHB; CSTF3; UPF3B; NXT1; EIF4A3; WDR33; PPP2R5A; PPP2R5B	23049; 8732; 55339; 9775; 2107; 28227; 65109; 124540; 23708; 10921; 56000; 53981; 10482; 23293; 55110; 2935; 5499; 64895; 51585; 5518; 5525; 5526; 26528; 29101; 29107; 1477; 1479; 80335; 51692	91	87
0.00851382	0.111335	Influenza Life Cycle	Reactome	NUP88; SEH1L; NUP98; RAN; NUP210; NUP160; NUP107; NUP93; NUP85; NUP37; POLR2D; POLR2G; CANX; NUP155; HSP90AA1; NUP214; POLR2L; POLR2I; POLR2K	5901; 9688; 79902; 5440; 23279; 5441; 3320; 4927; 5438; 821; 4928; 23225; 5433; 57122; 8021; 79023; 9631; 5436; 81929	52	51
0.00927042	0.118605	ISG15 antiviral mechanism	Reactome	IRF3; EIF4E2; PPM1B; UBE2N; UBE2NL; EIF4G1; NEDD4; MAPK3; PLCG1; EIF4E; EIF4A1; EIF4A3; EIF4A2	1974; 5335; 5595; 4734; 5495; 1973; 3661; 1977; 389898; 1981; 9775; 7334; 9470	31	31
0.00927042	0.118605	Antiviral mechanism by IFN-stimulated genes	Reactome	IRF3; EIF4E2; PPM1B; UBE2N; UBE2NL; EIF4G1; NEDD4; MAPK3; PLCG1; EIF4E; EIF4A1; EIF4A3; EIF4A2	1974; 5335; 5595; 4734; 5495; 1973; 3661; 1977; 389898; 1981; 9775; 7334; 9470	31	31
0.00927042	0.118605	Rev-mediated nuclear export of HIV RNA	Reactome	NUP88; RCC1; SEH1L; NUP98; RAN; NUP160; NUP107; NUP93; NUP85; NUP37; NUP155; NUP214; NUP210	5901; 9688; 79902; 4927; 4928; 23225; 57122; 23279; 8021; 79023; 1104; 9631; 81929	32	31
0.00927042	0.118605	Transport of the SLBP Dependant Mature mRNA	Reactome	NUP88; NXF1; SEH1L; NUP98; NUP160; NUP107; NUP93; NUP85; NUP37; NUP214; NUP155; EIF4E; NUP210	9688; 79902; 4927; 23279; 4928; 10482; 23225; 1977; 57122; 8021; 79023; 9631; 81929	33	31
0.00930388	0.118605	negative regulation of TCF-dependent signaling by DVL-interacting proteins	Reactome	DVL3; CCDC88C; DVL1; CXXC4	440193; 1855; 80319; 1857	5	5
0.00931602	0.118605	Cellular response to heat stress	Reactome	NUP88; BAG3; BAG1; SEH1L; HSPA4; EEF1A1; NUP85; RPA3; HSPA1L; HSPA5; MAPK3; BAG5; NUP107; DNAJB6; HSP90AB1; CAMK2D; NUP214; CRYBA4; NUP210; YWHAE; UBB; NUP98; MRPL18; NUP160; NUP93; RPA1; NUP37; RPA2; NUP155; HSP90AA1; SERPINH1	871; 6118; 4928; 23225; 6117; 573; 57122; 3309; 29074; 3326; 9631; 79902; 4927; 817; 3305; 79023; 81929; 3308; 9531; 9688; 8021; 7314; 6119; 23279; 10049; 5595; 3320; 1915; 9529; 7531; 1413	98	95
0.00957565	0.121376	Validated targets of C-MYC transcriptional activation	PID	HSPA4; HUWE1; KAT2A; SMAD3; NDUFAF2; PEG10; CAD; GPAM; RUVBL1; UBTF; DDX18; CDCA7; MYC; MTA1; IREB2; BMI1; BAX; EIF4E; NPM1; RCC1; PTMA; EIF4G1; CCND2; KAT5; TAF9; HSP90AA1; EIF4A1; RPL11	57678; 10075; 581; 9112; 10524; 6880; 4869; 8607; 3658; 790; 2648; 8886; 4088; 83879; 1981; 7343; 3308; 5757; 648; 1977; 1104; 3320; 23089; 6135; 1973; 4609; 91942; 894	89	84
0.00988338	0.123649	Signaling mediated by p38-gamma and p38-delta	PID	EEF2K; SNTA1; STMN1; CCND1; PKN1; MAPT	3925; 29904; 595; 6640; 5585; 4137	12	10
0.00988338	0.123649	Vif-mediated degradation of APOBEC3G	Reactome	TCEB2; APOBEC3G; RPS27A; UBA52; UBB; CUL5	7311; 8065; 7314; 6233; 6923; 60489	10	10
0.00988338	0.123649	CDT1 association with the CDC6:ORC:origin complex	Reactome	RPS27A; CDT1; ORC5; ORC2; UBA52; UBB	81620; 7311; 4999; 7314; 6233; 5001	14	10

## Sheet: Genes from Table S3 A
GENE SYMBOL	FEMALES	Bcell					CDT4					Monocytes					NK							PCB153 X MONO
		PCB118	PCB153	PCB156	PCB170	PCB180	PCB118	PCB153	PCB156	PCB170	PCB180	PCB118	PCB153	PCB156	PCB170	PCB180	PCB118	PCB153	PCB156	PCB170	PCB180			p-value	q-value	pathway	source	members_input_overlap	members_input_overlap_geneids	size	effective_size
		PRKAR1A	HPS3	LEPR	LEPR	LEPR					LOC401397		RSL24D1	C20orf7	EFCAB7	EFCAB7	GRAP2							0.000831858	0.0332661	Unfolded Protein Response (UPR)	Reactome	SEC61G; MBTPS1	23480; 8720	15	14
		HPS3	FAM135A	IGHA1	GPN2	IGHA1			LOC401397		EPS8		ABI2	RSL24D1	GABPB2	POU2AF1	VIL1							0.00154807	0.0332661	tgf beta signaling pathway	BioCarta	SAR1A; SMAD2	4087; 56681	20	19
		CASD1		ATL3	IGHA1								C2orf88	EFCAB7	C2orf88	BCKDHB	CDK2AP1							0.00164318	0.0332661	Regulation of nuclear SMAD2/3 signaling	PID	NR3C1; IGHA1; SMAD2	3493; 2908; 4087	78	76
		FAM135A	DYRK1A		ATL3								POU2AF1	ABI2	POU2AF1	KIAA0125	CCDC92							0.00171675	0.0332661	Regulation of cytoplasmic and nuclear SMAD2/3 signaling	PID	MAP3K1; SMAD2	4087; 4214	20	20
			GTF2H2B	MXD4	MXD4								PDGFC	GABPB2			VCL							0.00207913	0.0332661	Inositol Metabolism	SMPDB	MINPP1; PIKFYVE	9562; 200576	22	22
		PCDHB11	NR3C1										C20orf30	C2orf88	BCKDHB	TMEM48	NRGN							0.00385505	0.0440577	ISG15 antiviral mechanism	Reactome	PPM1B; UBE2N	5495; 7334	31	30
		ACOT1	LEPR		MTF2								BCKDHB	POU2AF1	KIAA0125	MYBL1	MOBKL1A							0.00385505	0.0440577	Antiviral mechanism by IFN-stimulated genes	Reactome	PPM1B; UBE2N	5495; 7334	31	30
		DYRK1A	DNAJB6										LEPROT	HRAS		PLOD3	SYTL4							0.0081598	0.0671651	TGF-Ncore	Signalink	NR3C1; MAP3K1	2908; 4214	45	44
		ACOT2	RNF41										KIAA0125	SCRN1			GAS2L1
		C16orf45	USP46													SPOCD1	PRKAR2B
		SRSF9												CD96	ELOVL7		RAB4A
		UBE2G1	MKLN1										OSTCL	BCKDHB	TMEM48	RAB4A	SDPR
		ITGA6	MSL3L2										ZNF32	KIAA0125	CYTB	SDPR	PLA2G12A
		PTPRJ	UBE2N											UBA5	BLNK	BANK1	LOC100506779
		GTF2H2B	CSK										ELOVL7	PTK2	HDAC3		KIF2A
		NR3C1	ANKRD10										TMEM48	NCRNA00219	MYBL1	LOC401397	PPBP
		LPCAT3	ARL6IP1										ERRFI1		PLOD3	IQSEC2	PGRMC1
		FGF2	LRRC49										SATB1		KIAA0125	SNX25	CD226
		CRLF3												CAMTA1	CATSPER2	RHOBTB1	GP1BB
		PKIG	MAP3K1										MYBL1	KIAA1377		CHML	GRAP2
		KCTD18	IQCB1										PLOD3	RDH14		LOC341056	MMD
		MTM1													SPOCD1	THAP2	SLA2
		SPG21	SAR1A										GRWD1	SMYD3	NRGN	PGRMC1	PF4V1
		MAP4K4	DNAJC7										SPOCD1	OSTCL	LOC25845	C6orf114	ABCC3
		NPRL3	RBM4										NRGN	CACNA2D4	FLAD1	MTR	TUBB1
		LOC388564	IGHA1										TMSB4X	SLC12A2	LIPC	TMEM161A
		ATG13	SEC61G										LOC25845	SLFN13	GNG11	TNFAIP8L1	C5orf58
		DR1	MBTPS1										TBCD	ZNF32	MFAP3L	FCRLA	TSPAN33
			RBM3										LIPC		C1orf216	C20orf194	P2RY12
		SMS	CCDC115										GNG11		NDNL2	COX11	MLC1
		RAB8B	ARID4B										C14orf147	HECTD1			DNM3
		LEPR	ANXA7										DNAJB6	ELOVL7	CYCS	USP40	PDE5A
		SMAD4											MFAP3L	PACS2	PRKAR2B	TUBB1	ITGB3
			GOLPH3										C1orf216	AKAP1	RAB4A		CMTM5
		ARF1	ATL3										NDNL2	TMEM48	SDPR	TUBB1	CDC14B
		CUL3	AKAP7										HSPA9	C6orf125	BANK1	DNM3	ALOX12
			SH3BGR											ERRFI1		PDE5A	PF4
		DNAJB6											CYCS	SATB1	GNB5	TTC28	CLU
		RNF41											PRKAR2B	AHR	COMMD6	JUND	MYLK
			SMAD2										RAB4A	BLNK	PLA2G12A		LIMS1
		MPST	LRCH1										SDPR	HDAC3	CD9	SPRYD3	CPNE5
		MKLN1	VPS13A										LCN2	ALG9	LOC401397	ATXN7L1	MYLK
		MSL3L2	ZDHHC14										BANK1	BNIP1	MS4A1	CLU	CXCL5
		NR1D2	SRSF3										BECN1	GTPBP3	CAMSAP1	ALCAM	VIL1
		AFF1	MINPP1										GNB5	EFHA2		MYLK	RASL10B
		ANKRD10	LCOR										COMMD6	MYBL1	IQSEC2	SC5DL
		ARL6IP1	SRBD1										PLA2G12A	PLOD3		LOC100506931	MMRN1
		SLC45A3	PTMA										NR1D2	GGA2	TSR1	EPB41L2	TTC7B
		NEDD1	CTCF										CD9	KIAA0125	SNX25	MYLK	LOC340508
		SYPL1	MRPL42										LOC401397	TSHZ1	RHOBTB1	NAA15	C6orf25
		DENR	KIAA0232										CAMSAP1	CATSPER2	NIPA1	FAM169A	CTDSPL
		MAP3K1											IQSEC2		CHML	ZNF320	NCKAP1
		GAS1	C20orf11										ZNF506	FLT3	MPRIP	VIL1	F13A1
		CALM1	CNR1											APP	SLC25A26	TRAPPC5	VEPH1
		ZC3H7B											TSR1		PPBP	JAM3
			ADSS										SNX25	FOXO1	LOC341056	MRPL3
		CLINT1	LSM1											SPOCD1	THAP2	ZNF337
		ASPH											RHOBTB1	WDR11	PGRMC1		PDLIM1
		SAR1A	APLF										STRAP	NRGN		CTDSPL
		KDM3B	RMND5A										NIPA1	TMSB4X		C21orf7
		USP44	PPM1B										CHML	LOC25845		C12orf39
		RBM4	PIKFYVE										MPRIP	TBCD	C6orf114	IRF8
		LOC100508679												FLAD1	GP1BB	S1PR5
		SRSF1											TCEAL5	LIPC	MTR	PDLIM1
		NDRG2											PPBP	GNG11	RPS3A
		GPBP1L1											LOC341056		TMEM161A
		C9orf82											PGRMC1	DNM1L	ARHGAP21
		PRPF39												MFAP3L	TNFAIP8L1
		CHMP1B											LOC152217	C1orf216	LOC400987
													CCDC88A		GRAP2
		DCAF11												NDNL2	ARMCX6
		STK35											C6orf114	HSPA9	SLA2
		HMGN4											GP1BB	GAS2L1	GGA2
													NDUFA5		GOLM1
		RBM3											MTR	CNPY2	FCRLA
		XRN1											RPS3A	RPAIN	PROS1
													TMEM161A		ABCC3
		PPPDE2											ARHGAP21	CYCS	FCRLA
		ZNF219											VPS4A	PRKAR2B	MNAT1
		MAT2B											GRAP2	RAB4A	PDGFA
		C1orf25											ARMCX6	SDPR	USP31
		CCDC115											SLA2	LCN2	C20orf194
		RAB2A											GOLM1	BANK1	COX11
													ABCC3		ROBO3
		STS											RBM3	GNB5
		ARID4B											ATP1B1	COMMD6	ENKUR
		DEAF1											FCRLA	ZNF83	TCF12
		ACBD3											MNAT1	STX1A
		ANXA7											PDGFA	PLA2G12A	USP40
		HNRNPH2											C20orf194	NR1D2	CTDSPL
		ADAMTS13											COX11	CD9
		ZCCHC7											ROBO3	LOC401397	OIP5
		SELT											CCDC115	MS4A1	TUBB1
													ENKUR	CAMSAP1	ZC4H2
		UBR3											TCF12		R3HDM1
		GOLPH3											MAPRE2	TXNDC11
		NAT6											SLC2A6	BIVM	CALD1
		SH3BGR											CTDSPL	ARMC1	TUBB1
														IQSEC2	TMEM64
		CSDE1											STARD7		TSPAN33
		CD164											OIP5		C17orf86
		MTPN											TUBB1	TSR1	NDNL2
														SNX25	SLC13A2
		NBN											C11orf46		P2RY12
		ABHD2											ZC4H2	RHOBTB1
		ZEB2											R3HDM1	STRAP
		PIK3C2B											YPEL1	NIPA1	DNM3
		SEC63												CXXC5	KCNJ14
		PFAS											MTPN	CHML	PDE5A
		KIAA1143											CALD1		SREBF2
		RAB2A											CELSR2	MPRIP	TTC28
		PTP4A2											WHSC1		CHIC1
		CCDC117											TUBB1		METAP2
		DCK											TMEM64	SLC25A26	EPS8
		TRIM34											TSPAN33		CDC14B
		USP6											C17orf86	TCEAL5	PLA2G12A
		SHOC2											STK24	PPBP	LEPREL2
		LAMP2											NDNL2	XPO4
		HHAT											SLC13A2	NR2C1	GAS2
		NPTN												LOC341056
		LATS2												THAP2	CARD11
		UBE2B											DNM3	PGRMC1
		TUBB2C											PDE5A	CEP57	NOMO1
		YTHDC1											METAP2	POM121L4P	PF4
		SMAD2											EPS8		NAP1L1
		SOAT1											CDC14B	TWISTNB
		LRCH1											PLA2G12A	MATR3	TTC3
		EPS8L2												LOC152217	USP51
		LRRC47											GFER	PLCXD1	DENND5B
		DNAJB6												LOC399491	RPAP1
		VPS13A											LTBP1	MGAT3	SPRYD3
													LASS6	JAM3	STAT4
		LYRM1												TSEN54	ATXN7L1
		RAB5B											PF4	CCDC88A	CLU
		MINPP1											NAP1L1	RORA	RAD51C
		LCOR											STAT4		ALCAM
		KIAA1958											CLU	FMO4	MYLK
		SS18											RAD51C	C6orf114	AKT3
		LYRM7											ALCAM	CCDC45	CAND1
		GMCL1											MYLK	OSBPL3	OTUD4
		MORF4L1											AKT3	GP1BB
		ZNF75D											CAND1	RTN4IP1	TMSB15B
		SRBD1											TMEM45A	NDUFA5	EBF1
		SARM1											NDUFA5	SPEF2	SC5DL
		ARHGAP17											PLDN	MTR
		NENF											MORF4L1	NOB1	ATL1
		PDZD8											LOC100506931	RPS3A	LOC100506931
		PTMA											WDR70	TMEM161A	LIMS1
		TAOK1												ARHGAP21	EPB41L2
		GALNT2											MYLK	IPW	MYLK
														VPS4A
		C5orf51											PTMA	TNFAIP8L1	PTMA
		PCDH9											GTPBP4	LOC400987	C9orf30
		CASC4											C9orf30	GRAP2	NAA15
		HOPX											NAA15	ARMCX6	ENKUR
		TMEM48											LOC256021	SLA2	LOC256021
		MED23											FAM169A	GGA2	FAM169A
		ZC3HAV1												PF4V1	ZNF320
		CTCF											TTC19	GOLM1
		TUG1											CCDC90A	TGFBRAP1	TTC19
		ACAP2											ADI1		CCDC90A
		DOK7											C13orf34	FCRLA	C13orf34
		STAG3L4											VIL1	PROS1
		PPP1CB											JAM3	CCDC6	RAB40B
		MRPL42											2018-09-10	ABCC3	VIL1
		KIAA0232											GNAZ	ACVR1C	JAM3
		KDELR2												ATP1B1	SLC6A6
		SDHC												SLC25A36	GNAZ
		HIATL1												DNAJC19	ZFP82
													DDX24	FCRL1
		C20orf11											PTGS1	FCRLA
		NUDT1											DERL1	DNM1L	SLC24A3
													MRPL3	MNAT1	DDX24
		CMTM6											ZNF337	PDGFA	PTGS1
		CPLX1											BET3L	KLF8	MRPL3
		ARMC8											LOC340508		ZNF337
		ADSS												USP31	BET3L
		LYPLA1											C19orf2	THUMPD2	LOC340508
		LSM1											SIRT3	C20orf194
		ANP32A											CTDSPL	ZNF74
													KIAA1715	COX11	C19orf2
													F13A1	RTTN	HOMER1
		NPEPPS											PRICKLE3	ROBO3	CTDSPL
		KIAA1715											CMPK1	DDX21	F13A1
													VEPH1		PRICKLE3
		C4orf3											SLC25A5	ENKUR	LOC283663
		PCLO											RMND5A	SENP2	VEPH1
		RMND5A											C21orf7	TFDP2	SLC25A5
		CTDSPL2												TCF12	C21orf7
		CAPZA2											KPNA2	LRBA	AGK
		LOC100506528											AGK		UCK2
		PIKFYVE											ARID2	ACBD6	EIF4A1
		SPOPL											UCK2	USP40	C12orf39
		KDM5D											EIF4A1	SLC2A6
		RAVER1											C12orf39	CTDSPL	IRF8
													IRF8		S1PR5
		RFT1											S1PR5	PDS5A	LOC100506042
		ZFP91												TMPRSS5
		SEC62											KIAA1430	OIP5	KIAA1430
		CPNE3											PDLIM1	ZNF577	PDLIM1
		NEK7												NUDT11
		ROCK1P1												TUBB1
		SYVN1
														C11orf46
														ZC4H2
														MRPL54
														R3HDM1
														TM2D2
														YPEL1
														JMY
														C20orf12
														CALD1
														CELSR2
														WHSC1
														TUBB1
														TMEM64
														SEL1L3
														EIF2AK3
														TSPAN33
														DIS3L2
														C17orf48
														C7orf40
														C17orf86
														RBM19
														SUPV3L1
														VPS13A
														STK24
														NDNL2
														RABGAP1L
														SLC13A2
														P2RY12
														NUP155
														RP9
														ATP1B1
														DNM3
														KCNJ14
														ZNF551
														MEIS1
														SNRPD1
														PDE5A
														SREBF2
														MYO9A
														LTV1
														CHIC1
														METAP2
														BCL2L2
														ZNF644
														EPS8
														CDC14B
														WDR26
														CAND2
														PLA2G12A
														LEPREL2
														BTG3
														GAS2
														GFER
														CARD11
														COX11
														LTBP1
														LASS6
														SCML1
														WARS2
														NOMO1
														ZHX3
														PHC1
														CCDC50
														ARMC8
														PF4
														NAP1L1
														AHNAK
														NNT
														METAP1
														USP51
														INSR
														DENND5B
														RPAP1
														SPRYD3
														STAT4
														ATXN7L1
														TPD52
														LOC643837
														PDE4D
														CLU
														RAD51C
														MINPP1
														ALCAM
														MYLK
														AKT3
														CAND1
														TMEM45A
														ZNF22
														PROS1
														RIC3
														OTUD4
														TMSB15B
														EBF1
														SC5DL
														NDUFA5
														TYW3
														C1orf54
														DCTD
														PLDN
														MORF4L1
														CRYL1
														ATL1
														LOC100506931
														NLK
														LIMS1
														SLC39A3
														WDR70
														EPB41L2
														MYLK
														METTL2A
														BMS1
														KIAA0564
														PTMA
														GTPBP4
														TMEM50B
														C9orf30
														PLEKHA1
														NAA15
														LOC256021
														FAM169A
														ZNF320
														TTC19
														CCDC90A
														ASB13
														ADI1
														HLCS
														C13orf34
														TCERG1
														LMO7
														RAB40B
														VIL1
														JAM3
														DOK7
														2018-09-10
														PHLPP2
														ST7OT1
														SLC6A6
														ARID5B
														GNAZ
														ETF1
														TPCN1
														SLC24A3
														DDX24
														NR2C1
														PTGS1
														MRPL3
														ACTR1A
														ZNF337
														BET3L
														TOMM5
														CLEC1B
														PMEPA1
														TCEAL8
														LOC340508
														HNRNPA1
														C19orf2
														HOMER1
														NUCKS1
														SIRT3
														CTDSPL
														ZNF365
														SDHD
														KLHDC8B
														KIAA1715
														F13A1
														PRICKLE3
														CMPK1
														LOC283663
														VEPH1
														BCL7C
														CAMK2N1
														CAPN2
														SLC25A5
														SMCR7L
														SNRPA1
														C21orf7
														KPNA2
														AGK
														FCRL1
														ARID2
														TMEM19
														LARP1B
														MAFB
														UCK2
														EIF4A1
														NOC2L
														FGFBP3
														SLC25A36
														C12orf39
														GOLT1B
														IRF8
														PDCL3
														S1PR5
														TMEM55B
														ZNF256
														LOC100506042
														DEXI
														ZNF3
														SRFBP1
														KIAA1430
														PFDN1
														PDLIM1
														MXRA7

## Sheet: Pathways genes Table S3 A
PCB118XBCELL									PCB153XBCELL									PCB153XMONO									PCB156XMONO									PCB170XMONO
p-value	q-value	pathway	source	members_input_overlap	members_input_overlap_geneids	size	effective_size		p-value	q-value	pathway	source	members_input_overlap	members_input_overlap_geneids	size	effective_size		p-value	q-value	pathway	source	members_input_overlap	members_input_overlap_geneids	size	effective_size		p-value	q-value	pathway	source	members_input_overlap	members_input_overlap_geneids	size	effective_size		p-value	q-value	pathway	source	members_input_overlap	members_input_overlap_geneids	size	effective_size
4.86851e-05	0.0097857	Regulation of cytoplasmic and nuclear SMAD2/3 signaling	PID	SMAD4; MAP3K1; SMAD2; CALM1	801; 4089; 4087; 4214	20	20		0.000831858	0.0332661	Unfolded Protein Response (UPR)	Reactome	SEC61G; MBTPS1	23480; 8720	15	14		9.09553e-06	0.0013434	Platelet activation, signaling and aggregation	Reactome	PDGFA; GNB5; GNG11; GP1BB; TMSB4X; PPBP; AKT3; PF4; CLU; F13A1; CD9	2162; 2791; 928; 2812; 5473; 10681; 5154; 10000; 7114; 1191; 5196	229	223		1.26501e-05	0.00822778	Platelet activation, signaling and aggregation	Reactome	PDGFA; PTK2; GNB5; APP; PROS1; GNG11; P2RY12; GP1BB; TMSB4X; PPBP; AKT3; PF4; CLEC1B; CLU; F13A1; CD9	64805; 2162; 51266; 2791; 928; 2812; 5473; 10681; 5154; 5747; 10000; 351; 5627; 7114; 1191; 5196	229	223		3.81805e-07	0.000110342	Platelet activation, signaling and aggregation	Reactome	PDGFA; GNB5; PROS1; GNG11; P2RY12; GP1BB; PPBP; AKT3; PF4; CLU; F13A1; CD9	64805; 2162; 2791; 928; 2812; 5473; 10681; 5154; 10000; 5627; 1191; 5196	229	223
4.86851e-05	0.0097857	HH-Ncore	Signalink	GAS1; DYRK1A; HHAT; CUL3	2619; 1859; 8452; 55733	20	20		0.00154807	0.0332661	tgf beta signaling pathway	BioCarta	SAR1A; SMAD2	4087; 56681	20	19		1.01026e-05	0.0013434	Platelet degranulation	Reactome	PDGFA; TMSB4X; PPBP; PF4; F13A1; CLU; CD9	7114; 928; 1191; 2162; 5154; 5473; 5196	82	79		3.07678e-05	0.00822778	Platelet degranulation	Reactome	PDGFA; TMSB4X; APP; PROS1; PPBP; PF4; F13A1; CLU; CD9	7114; 928; 351; 5627; 1191; 2162; 5154; 5473; 5196	82	79		2.51064e-06	0.000362788	Hemostasis	Reactome	PDGFA; JAM3; GNB5; PROS1; GNG11; P2RY12; GP1BB; AKT3; PPBP; PRKAR2B; PF4; F13A1; CLU; RAD51C; CD9; PDE5A	83700; 5154; 5889; 8654; 10000; 5577; 2791; 2812; 1191; 2162; 928; 5627; 5473; 5196; 64805; 10681	493	480
0.000198387	0.0265838	Signaling by Hedgehog	Reactome	HHAT; SPOPL; SYVN1; PRKAR1A; GAS1; CUL3	339745; 2619; 8452; 5573; 55733; 84447	82	81		0.00164318	0.0332661	Regulation of nuclear SMAD2/3 signaling	PID	NR3C1; IGHA1; SMAD2	3493; 2908; 4087	78	76		1.22055e-05	0.0013434	Hemostasis	Reactome	PDGFA; JAM3; TMSB4X; GNG11; GP1BB; AKT3; GNB5; PPBP; PRKAR2B; PF4; F13A1; CLU; ATP1B1; RAD51C; CD9; PDE5A	83700; 5154; 5889; 8654; 10000; 5577; 2791; 2812; 1191; 2162; 7114; 928; 5473; 5196; 481; 10681	493	480		4.28343e-05	0.00822778	Hemostasis	Reactome	PTK2; PF4V1; HRAS; PROS1; AKT3; PF4; F13A1; CD9; GNG11; P2RY12; GP1BB; TMSB4X; PPBP; CLEC1B; PDE5A; PDGFA; JAM3; GNB5; ATP1B1; CLU; RAD51C; AKAP1; APP; PRKAR2B	83700; 5197; 5154; 5889; 8654; 10000; 351; 3265; 5577; 8165; 51266; 2791; 2812; 1191; 2162; 7114; 928; 5627; 5747; 5473; 5196; 64805; 481; 10681	493	480		4.60873e-06	0.000443974	Platelet degranulation	Reactome	PDGFA; PROS1; PPBP; PF4; F13A1; CLU; CD9	928; 5627; 1191; 2162; 5154; 5473; 5196	82	79
0.000436764	0.0438948	miR-targeted genes in muscle cell - TarBase	Wikipathways	SYPL1; CSDE1; PTMA; SRSF9; CD164; SEC62; PTPRJ; MTPN; SHOC2; RFT1; ARID4B; FGF2	136319; 5795; 8763; 6856; 7812; 2247; 5757; 51742; 7095; 91869; 8036; 8683	394	366		0.00171675	0.0332661	Regulation of cytoplasmic and nuclear SMAD2/3 signaling	PID	MAP3K1; SMAD2	4087; 4214	20	20		1.51797e-05	0.0013434	Response to elevated platelet cytosolic Ca2+	Reactome	PDGFA; TMSB4X; PPBP; PF4; CLU; F13A1; CD9	7114; 2162; 928; 5473; 5154; 1191; 5196	87	84		5.03999e-05	0.00822778	Response to elevated platelet cytosolic Ca2+	Reactome	PDGFA; TMSB4X; APP; PROS1; PPBP; PF4; CLU; F13A1; CD9	7114; 2162; 928; 5473; 5627; 5154; 351; 1191; 5196	87	84		6.95715e-06	0.000502654	Response to elevated platelet cytosolic Ca2+	Reactome	PDGFA; PROS1; PPBP; PF4; CLU; F13A1; CD9	2162; 928; 5473; 5627; 5154; 1191; 5196	87	84
0.000813924	0.0644286	Validated targets of C-MYC transcriptional repression	PID	SMAD4; NDRG2; SMAD2; CSDE1; ITGA6	4089; 7812; 57447; 3655; 4087	74	70		0.00207913	0.0332661	Inositol Metabolism	SMPDB	MINPP1; PIKFYVE	9562; 200576	22	22		0.00133882	0.0947884	PDGF receptor signaling network	PID	PDGFA; PDGFC	56034; 5154	6	6		0.000316476	0.0413317	mcalpain and friends in cell motility	BioCarta	PRKAR2B; HRAS; PTK2; CAPN2; MYLK	3265; 5747; 5577; 824; 4638	30	30		0.000326139	0.0188508	Formation of Fibrin Clot (Clotting Cascade)	Reactome	F13A1; PROS1; PF4; GP1BB	2162; 2812; 5196; 5627	39	39
0.00096162	0.0644286	tgf beta signaling pathway	BioCarta	SMAD4; SAR1A; SMAD2	4089; 4087; 56681	20	19		0.00385505	0.0440577	ISG15 antiviral mechanism	Reactome	PPM1B; UBE2N	5495; 7334	31	30		0.00237274	0.124807	G-protein activation	Reactome	GNB5; GNG11; GNAZ	2791; 10681; 2781	28	28		0.000921864	0.100329	Common Pathway of Fibrin Clot Formation	Reactome	PF4V1; F13A1; PROS1; PF4	5627; 5197; 2162; 5196	22	22		0.000826104	0.0341063	ADP signalling through P2Y purinoceptor 12	Reactome	GNB5; GNG11; P2RY12	2791; 64805; 10681	22	22
0.00159002	0.0731977	oleate biosynthesis	HumanCyc	ACOT2; ACOT1	10965; 641371	6	6		0.00385505	0.0440577	Antiviral mechanism by IFN-stimulated genes	Reactome	PPM1B; UBE2N	5495; 7334	31	30		0.00246793	0.124807	S1P5 pathway	PID	GNAZ; S1PR5	53637; 2781	8	8		0.00110187	0.102789	Formation of Fibrin Clot (Clotting Cascade)	Reactome	PF4V1; F13A1; PROS1; PF4; GP1BB	5197; 2162; 2812; 5196; 5627	39	39		0.000826104	0.0341063	Common Pathway of Fibrin Clot Formation	Reactome	F13A1; PROS1; PF4	5627; 2162; 5196	22	22
0.00159002	0.0731977	Spermidine and Spermine Biosynthesis	SMPDB	SMS; MAT2B	27430; 6611	6	6		0.0081598	0.0671651	TGF-Ncore	Signalink	NR3C1; MAP3K1	2908; 4214	45	44		0.00391687	0.129547	Vindesine Action Pathway	SMPDB	ABCC3; TUBB1	81027; 8714	10	10		0.00241797	0.146315	AKT-mediated inactivation of FOXO1A	Reactome	FOXO1; AKT3	2308; 10000	4	4		0.00169352	0.0611783	G-protein activation	Reactome	GNB5; GNG11; GNAZ	2791; 10681; 2781	28	28
0.00193353	0.0731977	Transcriptional regulation of pluripotent stem cells	Reactome	SMAD4; FGF2; SMAD2	4089; 4087; 2247	25	24											0.00391687	0.129547	Vincristine Action Pathway	SMPDB	ABCC3; TUBB1	81027; 8714	10	10		0.00241797	0.146315	Regulation of gene expression in beta cells	Reactome	FOXO1; AKT3	2308; 10000	4	4		0.00195584	0.0628044	S1P5 pathway	PID	GNAZ; S1PR5	53637; 2781	8	8
0.00195678	0.0731977	PI Metabolism	Reactome	MTM1; ARF1; PIK3C2B; PIKFYVE	200576; 4534; 375; 5287	51	51											0.0043117	0.129547	Regulation of insulin secretion	Reactome	GNB5; PRKAR2B; GNG11; SLC25A5	2791; 292; 5577; 10681	70	69		0.00241797	0.146315	Regulation of beta-cell development	Reactome	FOXO1; AKT3	2308; 10000	4	4		0.00228115	0.0636979	Signal amplification	Reactome	GNB5; GNG11; P2RY12	2791; 64805; 10681	31	31
0.0022108	0.0731977	palmitate biosynthesis	HumanCyc	ACOT2; ACOT1	10965; 641371	8	7											0.00451562	0.129547	Glucagon-like Peptide-1 (GLP1) regulates insulin secretion	Reactome	GNB5; PRKAR2B; GNG11	2791; 5577; 10681	35	35		0.00257867	0.146315	Overview of nanoparticle effects	Wikipathways	PTGS1; AKT3; PTK2	10000; 5742; 5747	15	14		0.00282195	0.0636979	Regulation of insulin secretion	Reactome	GNB5; PRKAR2B; GNG11; SLC25A5	2791; 292; 5577; 10681	70	69
0.0022108	0.0731977	XBP1(S) activates chaperone genes	Reactome	SEC62; SEC63	11231; 7095	8	7											0.00475739	0.129547	Vinblastine Action Pathway	SMPDB	ABCC3; TUBB1	81027; 8714	11	11		0.00268879	0.146315	G Protein Signaling Pathways	Wikipathways	AKAP1; GNB5; HRAS; GNG11; GNAZ; PRKAR2B; PDE4D	5144; 10681; 2791; 2781; 5577; 3265; 8165	92	92		0.00310855	0.0636979	Vindesine Action Pathway	SMPDB	ABCC3; TUBB1	81027; 8714	10	10
0.00240808	0.0731977	miR-targeted genes in lymphocytes - TarBase	Wikipathways	SYPL1; CSDE1; PTMA; SRSF9; CD164; SEC62; PTPRJ; MTPN; SHOC2; RFT1; ARID4B; FGF2	136319; 5795; 8763; 6856; 7812; 2247; 5757; 51742; 7095; 91869; 8683; 8036	480	446											0.00475739	0.129547	Vinorelbine Action Pathway	SMPDB	ABCC3; TUBB1	81027; 8714	11	11		0.00338357	0.169959	Apoptotic execution phase	Reactome	DNM1L; STK24; PTK2; SATB1; GAS2	8428; 6304; 5747; 2620; 10059	52	50		0.00310855	0.0636979	Vincristine Action Pathway	SMPDB	ABCC3; TUBB1	81027; 8714	10	10
0.00273126	0.0731977	nfkb activation by nontypeable hemophilus influenzae	BioCarta	SMAD4; NR3C1; MAP4K4	4089; 2908; 9448	29	27											0.00613309	0.143928	Formation of Fibrin Clot (Clotting Cascade)	Reactome	F13A1; PF4; GP1BB	2162; 2812; 5196	39	39		0.00421164	0.196443	BCR	NetPath	PTK2; CARD11; SLA2; CYCS; FOXO1; PLEKHA1; BANK1; BLNK	59338; 55024; 84174; 54205; 2308; 29760; 84433; 5747	129	126		0.0032408	0.0636979	Glucagon-like Peptide-1 (GLP1) regulates insulin secretion	Reactome	GNB5; PRKAR2B; GNG11	2791; 5577; 10681	35	35
0.00273126	0.0731977	p38 MAPK signaling pathway	PID	MAP3K1; TAOK1; CALM1	57551; 801; 4214	29	27											0.00613309	0.143928	Vasopressin regulates renal water homeostasis via Aquaporins	Reactome	GNB5; PRKAR2B; GNG11	2791; 5577; 10681	40	39		0.00552895	0.240694	Caspase Cascade in Apoptosis	PID	APP; PTK2; CYCS; SATB1; GAS2	6304; 5747; 351; 54205; 2620	57	56		0.00330612	0.0636979	G alpha (i) signalling events	Reactome	S1PR5; GNB5; GNG11; GNAZ; PPBP; P2RY12; PF4	64805; 2791; 10681; 5196; 5473; 2781; 53637	243	228
0.00313321	0.0782496	Phospholipid metabolism	Reactome	PIKFYVE; CPNE3; MTM1; ARF1; PIK3C2B; LPCAT3	10162; 375; 5287; 200576; 8895; 4534	144	137											0.00772497	0.143928	Etoposide Pathway, Pharmacokinetics/Pharmacodynamics	PharmGKB	PTGS1; ABCC3	8714; 5742	15	14		0.00594272	0.242537	Apoptotic cleavage of cellular proteins	Reactome	STK24; PTK2; SATB1; GAS2	8428; 5747; 6304; 2620	38	36		0.00377828	0.0642308	Vinblastine Action Pathway	SMPDB	ABCC3; TUBB1	81027; 8714	11	11
0.00373832	0.0782496	cd40l signaling pathway	BioCarta	MAP3K1; MAP4K4	4214; 9448	9	9											0.00772497	0.143928	Overview of nanoparticle effects	Wikipathways	PTGS1; AKT3	10000; 5742	15	14		0.00684762	0.263029	Apoptosis	Reactome	PTK2; CYCS; AKT3; STK24; SATB1; DNM1L; GAS2	8428; 54205; 6304; 5747; 10000; 2620; 10059	112	109		0.00377828	0.0642308	Vinorelbine Action Pathway	SMPDB	ABCC3; TUBB1	81027; 8714	11	11
0.00373832	0.0782496	IRE1alpha activates chaperones	Reactome	SEC62; SEC63	11231; 7095	10	9											0.00772497	0.143928	S1P4 pathway	PID	GNAZ; S1PR5	53637; 2781	14	14		0.00738106	0.267768	Regulation of cytoplasmic and nuclear SMAD2/3 signaling	PID	CTDSPL; KPNA2; TGFBRAP1	3838; 9392; 10217	20	20		0.00441546	0.0672155	Vasopressin regulates renal water homeostasis via Aquaporins	Reactome	GNB5; PRKAR2B; GNG11	2791; 5577; 10681	40	39
0.00445904	0.0782496	TGF-beta receptor signaling activates SMADs	Reactome	SMAD4; PPP1CB; SMAD2	4089; 5500; 4087	32	32											0.00772497	0.143928	Mitochondrial biogenesis	Wikipathways	SIRT3; CYCS	54205; 23410	16	14		0.0079124	0.271937	Programmed Cell Death	Reactome	PTK2; CYCS; AKT3; STK24; SATB1; DNM1L; GAS2	8428; 54205; 6304; 5747; 10000; 2620; 10059	115	112		0.00441901	0.0672155	BCR	NetPath	BANK1; SLA2; CARD11; CYCS; BLNK	55024; 84174; 54205; 29760; 84433	129	126
0.00459083	0.0782496	Endocytosis - Homo sapiens (human)	KEGG	CAPZA2; SPG21; RAB5B; ARF1; RNF41; SMAD2; ACAP2; CHMP1B	51324; 5869; 57132; 830; 375; 10193; 23527; 4087	258	249											0.00827727	0.14466	Opioid Signalling	Reactome	GNB5; PRKAR2B; GNG11; GNAZ	2791; 5577; 10681; 2781	84	83		0.00967745	0.300923	IGF-Core	Signalink	FOXO1; AKT3; INSR	2308; 10000; 3643	22	22		0.004724	0.0682618	Platelet activation - Homo sapiens (human)	KEGG	PTGS1; AKT3; MYLK; P2RY12; GP1BB	4638; 5742; 2812; 10000; 64805	131	128
0.00464101	0.0782496	eNOS activation	Reactome	LYPLA1; CALM1	801; 10434	10	10											0.00970631	0.14466	G beta:gamma signalling through PI3Kgamma	Reactome	GNB5; AKT3; GNG11	2791; 10000; 10681	48	46		0.00967745	0.300923	ADP signalling through P2Y purinoceptor 12	Reactome	GNB5; GNG11; P2RY12	2791; 64805; 10681	22	22		0.0054804	0.0725206	Opioid Signalling	Reactome	GNB5; PRKAR2B; GNG11; GNAZ	2791; 5577; 10681; 2781	84	83
0.00464101	0.0782496	Trans-sulfuration pathway	Wikipathways	MPST; MAT2B	27430; 4357	10	10											0.00970631	0.14466	G alpha (z) signalling events	Reactome	GNB5; GNG11; GNAZ	2791; 10681; 2781	46	46											0.00614812	0.0725206	Etoposide Pathway, Pharmacokinetics/Pharmacodynamics	PharmGKB	PTGS1; ABCC3	8714; 5742	15	14
0.00464101	0.0782496	Synthesis of PIPs at the late endosome membrane	Reactome	MTM1; PIKFYVE	200576; 4534	10	10											0.00970631	0.14466	Aquaporin-mediated transport	Reactome	GNB5; PRKAR2B; GNG11	5577; 10681; 2791	48	46											0.00614812	0.0725206	Overview of nanoparticle effects	Wikipathways	PTGS1; AKT3	10000; 5742	15	14
0.00467162	0.0782496	EGF-Core	Signalink	SMAD4; MAP3K1; TAOK1; SMAD2; MAP4K4	4214; 57551; 9448; 4087; 4089	105	104																													0.00614812	0.0725206	S1P4 pathway	PID	GNAZ; S1PR5	53637; 2781	14	14
0.00486792	0.0782762	Purine metabolism	Reactome	ADSS; PFAS; DCK	5198; 159; 1633	34	33																													0.00700589	0.0725206	Integration of energy metabolism	Reactome	GNB5; PRKAR2B; GNG11; SLC25A5	5577; 2791; 292; 10681	91	89
0.00563367	0.0871052	Purine ribonucleoside monophosphate biosynthesis	Reactome	ADSS; PFAS	5198; 159	11	11																													0.00702622	0.0725206	G beta:gamma signalling through PI3Kgamma	Reactome	GNB5; AKT3; GNG11	2791; 10000; 10681	48	46
0.00648509	0.0965557	Inositol phosphate metabolism - Homo sapiens (human)	KEGG	MTM1; MINPP1; PIK3C2B; PIKFYVE	200576; 4534; 9562; 5287	71	71																													0.00702622	0.0725206	G alpha (z) signalling events	Reactome	GNB5; GNG11; GNAZ	2791; 10681; 2781	46	46
0.00672579	0.0965631	Cysteine and methionine metabolism - Homo sapiens (human)	KEGG	MPST; SMS; MAT2B	4357; 27430; 6611	38	37																													0.00702622	0.0725206	Aquaporin-mediated transport	Reactome	GNB5; PRKAR2B; GNG11	5577; 10681; 2791	48	46
0.00724729	0.0990064	Hedgehog ,on, state	Reactome	GAS1; SPOPL; CUL3	339745; 2619; 8452	39	38																													0.00786426	0.0761831	G Protein Signaling Pathways	Wikipathways	GNB5; PRKAR2B; GNG11; GNAZ	10681; 2791; 2781; 5577	92	92
0.0078811	0.0990064	Signaling by Activin	Reactome	SMAD4; SMAD2	4089; 4087	13	13																													0.00790828	0.0761831	Platelet Aggregation Inhibitor Pathway, Pharmacodynamics	PharmGKB	PTGS1; P2RY12; GP1BB	64805; 5742; 2812	49	48
0.0078811	0.0990064	stearate biosynthesis	HumanCyc	ACOT2; ACOT1	10965; 641371	13	13																													0.0083727	0.0780551	G-protein beta:gamma signalling	Reactome	GNB5; AKT3; GNG11	10000; 10681; 2791	51	49
0.0078811	0.0990064	Synthesis of PIPs at the early endosome membrane	Reactome	MTM1; PIKFYVE	200576; 4534	13	13
0.0086114	0.104902	Metabolism of nucleotides	Reactome	NUDT1; ADSS; PFAS; DCK	5198; 159; 4521; 1633	80	77
0.00913207	0.107973	Unfolded Protein Response (UPR)	Reactome	SEC62; SEC63	11231; 7095	15	14

## Sheet: Genes from Table S3 B
GENE SYMBOL	MALES	Bcell						CDT4					Monocytes					NK
		PCB118	PCB138	PCB153	PCB156	PCB170	PCB180	PCB118	PCB153	PCB156	PCB170	PCB180	PCB118	PCB153	PCB156	PCB170	PCB180	PCB118	PCB153	PCB156	PCB170	PCB180
		MYO10	MYO10	NUDT12	NUDT12	NUDT12										ZDBF2
		LOC100132941	LOC100132941				STAG3				HLA-DOA					GIT1
		BLK	NUDT12	STAG3	GNAO1	STAG3	APBB2									GOLPH3
		CCDC88A	POU2AF1	MID1	STAG3	APBB2	AXIN2									ASF1A
		NUDT12	LOC100506581	APBB2	MID1	FGF2	AXIN2									BCL2L2
			ZNF629	FGF2	APBB2	AXIN2										MID2
		LOC100506581	ATF7	HIF1A		LOC100133862	IGLL1									KDM5D
		ZNF629		CMTM1	FGF2	AXIN2
		DPP4	TMEM200A		HIF1A
		ZCCHC17	ZCCHC17	DOK5	DOK5
		IL18	LARGE	AXIN2	AXIN2		GNG7
		STAG3	STAG3	LOC100133862	LOC100133862
		FOXD2	FOXD2	PPP1R9A	PPP1R9A	GNG7	OSBPL10
		ZNF780B	MID1	AXIN2	AXIN2		LOC100506171
		MID1	NUFIP1			OSBPL10
		NSDHL		GCC2	FLNB	LOC100506171	TBC1D9
		NUFIP1	FGF2	FLNB			SLC2A5
			TMPRSS13	C19orf66		TBC1D9	OSBPL10
		C20orf197	HIF1A			SLC2A5
		CDHR1	CMTM1		GNG7	OSBPL10	GNG7
		TMPRSS13		KIRREL2	IGSF22
		LRIG1	DOK5			GNG7	SH3PXD2A
		MXRA7	ADM2				DENND5B
		HIF1A	AXIN2	GNG7	OSBPL10	SH3PXD2A	LAMC1
		MRPL20	NR3C2	IGSF22	LOC100506171	DENND5B	MOXD1
		CMTM1	LOC100133862	METTL8		CNR1	CNR1
		DOK5	TTC18		TBC1D9
			PKI55		SLC2A5	CYFIP1	AXIN2
		ADM2	PPP1R9A	OSBPL10	OSBPL10	LOC283454	CYFIP1
		RHBDF2	RGS5	LOC100506171		SLC30A2
		AXIN2		TRPM3	GNG7	CA5B
		C20orf4	LPO		SP8
		NR3C2	KCNQ1	TBC1D9
			AXIN2	AKAP7	SH3PXD2A
		LOC100133862	HTR4	SLC2A5	DENND5B
		TTC18	GPR160	LOC100505619
		PKI55			HRK
		EIF1AD	GCC2		CNR1
		MRPS18B	FLNB	GNG7
		PPP1R9A	ZNF415	ZFP57	AXIN2
			IMPACT	PHGDH	CYFIP1
		KCNQ1			LOC283454
		AXIN2	C19orf66	SH3PXD2A	PPAP2B
		HTR4	FOXP1	DMKN	SLC30A2
				FAM129C
		GCC2	FAM122C	DEPDC5
		FLNB	HTATIP2	MOXD1
		ZNF415		HRK
		C7orf44	KIRREL2	CNR1
		IMPACT	TNIK	FARP1
		PLOD1
		FOXP1	LOC100290415	AXIN2
		MRPL14
			FAM110B	NKIRAS1
				SSPN
				LOC283454
		ZBTB8OS	GNG7
		FAM122C	IGSF22	BHLHE41
		MPP1	FAM169A	PPAP2B
		HTATIP2	RGPD2	CA5B
				CECR4
		KIRREL2	METTL8
		MRAS
		DBNDD1
		CR2	GCAT
			CETP
		PDE4DIP
		PRKCB	NT5E
		UCA1	OSBPL10
		PHB	LOC100506171
		IGHA1	ZNF395
		HHLA1	TRPM3
		B3GALT4	SUSD4
		FAM110B	CCRL2
			SPEN
		HOXA6	AKAP7
			MOBKL2B
		LYRM4	SLC2A5
		GNG7	SSX2IP
		IGSF22
		FAM169A	LOC100505619
		LOC100505908
		DUSP26	GNG7
		CYTIP
		DGUOK	ZFP57
		METTL8	HERC2P2
			GPR113
		FAM168B	SYBU
			SP8
			PHGDH
		NHEJ1
			PRKACB
		TXNL1	C6orf52
		GCAT	GPR56
		CETP	SH3PXD2A
			SYVN1
		TPT1	DMKN
		NT5E	FAM129C
		BOD1
		LOC100506171	FAM19A1
		ZNF395	KDSR
		RPL23A
		TRPM3	C12orf32
		BCL2L12	PRND
		SUSD4
		CCRL2	GPR65
		TCF4	CCT6B
		UQCRC2	TPCN1
		SPINT2	DOK7
		HERC2P2	KLF3
		AKAP7	DEPDC5
		FAM21C	MOXD1
		MOBKL2B	NEO1
		SLC2A5
			SLC18A3
			HRK
		CKAP5	CNR1
		LOC100505619	LOC730227
			FARP1
		SIK3
		WDFY3	PMEPA1
			AXIN2
		RNU12	SORCS2
		DCAF10
			NKIRAS1
		ZFAND2A	SSPN
		GNG7
			LOC283454
		ZFP57	NUDT4
		HERC2P2
		LOC144438
			RBM12
			BHLHE41
		GPR113	PPAP2B
		MTL5	UQCR10
		ABCA6	RFTN1
			SMPDL3A
		SYBU	SLC30A2
		SP8	CA5B
		PHGDH	CECR4
			TSPYL5
		NAV2
		KCNH2
		PRKACB
		C6orf52
		GPR56
		SH3PXD2A
		PIGK
		POLR2I
		SYVN1
		DMKN
		FAM129C
		EFCAB3
		FAM19A1
		KDSR
		C12orf32
		SETD3
		CTAGE5
		C1orf151
		ADAT1
		GPR65
		OSBPL3
		CCT6B
		TMEM179
		TPCN1
		GAB1
		FANCD2
		DOK7
		TCFL5
		KLF3
		DEPDC5
		MOXD1
		KLF8
		SLC18A3
		IKBKAP
		TEX10
		HRK
		LOC730227
		FARP1
		SARNP
		TMEM218
		AXIN2
		SORCS2
		SLC22A23
		NKIRAS1
		SSPN
		RASD1
		LOC283454
		PTAR1
		NUDT4
		TMUB2
		FAM43A
		PSMB1
		RBM12
		BHLHE41
		PPAP2B
		LOC100129196
		ZNF707
		CHST11
		OSGIN1
		RET
		UQCR10
		ZNF8
		DAZAP2
		L1TD1
		TMEM55A
		DNASE1L3
		CECR4

## Sheet: Pathways genes Table S3 B
PCB118XBCELL									PCB138XBCELL									PCB153XBCELL									PCB156XBCELL									PCB170XBCELL									PCB180XBCELL
p-value	q-value	pathway	source	members_input_overlap	members_input_overlap_geneids	size	effective_size		p-value	q-value	pathway	source	members_input_overlap	members_input_overlap_geneids	size	effective_size		p-value	q-value	pathway	source	members_input_overlap	members_input_overlap_geneids	size	effective_size		p-value	q-value	pathway	source	members_input_overlap	members_input_overlap_geneids	size	effective_size		p-value	q-value	pathway	source	members_input_overlap	members_input_overlap_geneids	size	effective_size		p-value	q-value	pathway	source	members_input_overlap
0.000186976	0.0544099	TCF dependent signaling in response to WNT	Wikipathways	TCF4; AXIN2	6925; 8313	3	3		0.000740884	0.0890061	Excitatory Neural Signalling Through 5-HTR 4 and Serotonin	SMPDB	HTR4; PRKACB	3360; 5567	8	8		0.000797802	0.0199451	Angiogenesis	Wikipathways	FGF2; HIF1A	3091; 2247	20	19		0.00038133	0.0105926	Angiogenesis	Wikipathways	FGF2; HIF1A	3091; 2247	20	19		0.00391762	0.0324924	Transport of glucose and other sugars, bile salts and organic acids, metal ions and amine compounds	Reactome	SLC2A5; SLC30A2	7780; 6518	101	99		0.00334429	0.0239396	Retrograde endocannabinoid signaling - Homo sapiens (human)	KEGG	CNR1; GNG7
0.00170045	0.178025	Excitatory Neural Signalling Through 5-HTR 4 and Serotonin	SMPDB	HTR4; PRKACB	3360; 5567	8	8		0.00276179	0.0890061	Cholinergic synapse - Homo sapiens (human)	KEGG	SLC18A3; GNG7; PRKACB; KCNQ1	3784; 2788; 6572; 5567	113	112		0.00911755	0.066777	HIF-1-alpha transcription factor network	PID	BHLHE41; HIF1A	79365; 3091	66	65		0.000481481	0.0105926	Retrograde endocannabinoid signaling - Homo sapiens (human)	KEGG	CNR1; GNAO1; GNG7	2775; 2788; 1268	103	102		0.0040741	0.0324924	Neural Crest Differentiation	Wikipathways	FGF2; AXIN2	2247; 8313	101	101		0.00398994	0.0239396	Pathways in cancer - Homo sapiens (human)	KEGG	GNG7; LAMC1; AXIN2
0.00195255	0.178025	Cholinergic synapse - Homo sapiens (human)	KEGG	SLC18A3; GNG7; PRKACB; PRKCB; KCNQ1	3784; 2788; 6572; 5567; 5579	113	112		0.00436049	0.0890061	Angiogenesis	Wikipathways	FGF2; HIF1A	3091; 2247	20	19		0.00973683	0.066777	Proteoglycans in cancer - Homo sapiens (human)	KEGG	FLNB; FGF2; HIF1A	3091; 2247; 2317	204	201		0.000836092	0.0122627	G-protein activation	Reactome	GNAO1; GNG7	2775; 2788	28	28		0.00415342	0.0324924	Retrograde endocannabinoid signaling - Homo sapiens (human)	KEGG	CNR1; GNG7	2788; 1268	103	102		0.00655833	0.0262333	BDNF signaling pathway	Wikipathways	CNR1; CYFIP1
0.00361853	0.178025	Signaling events regulated by Ret tyrosine kinase	PID	DOK5; RET; GAB1	2549; 55816; 5979	39	39		0.00473555	0.0890061	HIF-1-alpha transcription factor network	PID	BHLHE41; NT5E; HIF1A	79365; 3091; 4907	66	65											0.0013132	0.0144452	BDNF signaling pathway	Wikipathways	CNR1; CYFIP1; DOK5	1268; 55816; 23191	144	144		0.00553855	0.0324924	Pathways in cancer - Homo sapiens (human)	KEGG	GNG7; AXIN2; FGF2	8313; 2247; 2788	398	396
0.00361853	0.178025	Glycine Serine metabolism	INOH	GCAT; NSDHL; PHGDH	26227; 23464; 50814	41	39		0.00583156	0.0890061	Nicotinate and nicotinamide metabolism - Homo sapiens (human)	KEGG	NUDT12; NT5E	83594; 4907	29	22											0.00271552	0.0202547	Pathways in cancer - Homo sapiens (human)	KEGG	GNG7; AXIN2; HIF1A; FGF2	8313; 2247; 3091; 2788	398	396		0.0076925	0.0324924	Signaling pathways regulating pluripotency of stem cells - Homo sapiens (human)	KEGG	AXIN2; FGF2	8313; 2247	142	140
0.00461608	0.178025	attenuation of gpcr signaling	BioCarta	PRKCB; PRKACB	5567; 5579	13	13		0.00809544	0.0890061	3-Phosphoglycerate dehydrogenase deficiency	SMPDB	GCAT; PHGDH	23464; 26227	27	26											0.00276201	0.0202547	Ca2+ pathway	Reactome	GNAO1; GNG7	2775; 2788	51	51		0.0081231	0.0324924	BDNF signaling pathway	Wikipathways	CNR1; CYFIP1	1268; 23191	144	144
0.00525481	0.178025	Proteoglycans in cancer - Homo sapiens (human)	KEGG	PRKCB; MRAS; HIF1A; GAB1; PRKACB; FLNB	3091; 5579; 2317; 5567; 22808; 2549	204	201		0.00809544	0.0890061	Non Ketotic Hyperglycinemia	SMPDB	GCAT; PHGDH	23464; 26227	27	26											0.00340339	0.0213927	Proteoglycans in cancer - Homo sapiens (human)	KEGG	FLNB; FGF2; HIF1A	3091; 2247; 2317	204	201
0.00613994	0.178025	G Protein Signaling Pathways	Wikipathways	GNG7; AKAP7; PRKCB; PRKACB	5567; 2788; 9465; 5579	92	92		0.00809544	0.0890061	Glycine and Serine Metabolism	SMPDB	GCAT; PHGDH	23464; 26227	27	26											0.0039026	0.0214643	Rap1 signaling pathway - Homo sapiens (human)	KEGG	CNR1; GNAO1; FGF2	2247; 1268; 2775	211	211
0.00712734	0.178025	Circadian entrainment - Homo sapiens (human)	KEGG	GNG7; PRKCB; RASD1; PRKACB	5567; 2788; 51655; 5579	96	96		0.00809544	0.0890061	Dimethylglycine Dehydrogenase Deficiency	SMPDB	GCAT; PHGDH	23464; 26227	27	26											0.00684072	0.0255593	Signaling by Wnt	Reactome	GNAO1; AXIN2; GNG7	2775; 8313; 2788	278	258
0.00738962	0.178025	B Cell Receptor Signaling Pathway	Wikipathways	CR2; PRKCB; BLK; GAB1	1380; 2549; 5579; 640	98	97		0.00809544	0.0890061	Hyperglycinemia, non-ketotic	SMPDB	GCAT; PHGDH	23464; 26227	27	26											0.00716149	0.0255593	Opioid Signalling	Reactome	GNAO1; GNG7	2775; 2788	84	83
0.00770084	0.178025	Wnt Signaling Pathway Netpath	Wikipathways	TCF4; PRKCB; AXIN2	6925; 8313; 5579	51	51		0.00809544	0.0890061	Dimethylglycine Dehydrogenase Deficiency	SMPDB	GCAT; PHGDH	23464; 26227	27	26											0.00819651	0.0255593	GABAergic synapse - Homo sapiens (human)	KEGG	GNAO1; GNG7	2775; 2788	90	89
0.00812601	0.178025	Vibrio cholerae infection - Homo sapiens (human)	KEGG	PRKCB; KCNQ1; PRKACB	5567; 5579; 3784	54	52		0.00809544	0.0890061	Sarcosinemia	SMPDB	GCAT; PHGDH	23464; 26227	27	26											0.00837522	0.0255593	beta-catenin independent WNT signaling	Reactome	GNAO1; GNG7	2775; 2788	90	90
0.00843905	0.178025	SIDS Susceptibility Pathways	Wikipathways	KCNQ1; KCNH2; HIF1A; RET; PRKACB	5567; 5979; 3091; 3757; 3784	159	158		0.00809544	0.0890061	Dihydropyrimidine Dehydrogenase Deficiency (DHPD)	SMPDB	GCAT; PHGDH	23464; 26227	27	26											0.00873792	0.0255593	G Protein Signaling Pathways	Wikipathways	GNAO1; GNG7	2775; 2788	92	92
0.00856478	0.178025	EGF-Ncore	Signalink	IKBKAP; LRIG1; GAB1	26018; 8518; 2549	57	53		0.00871388	0.0890061	Sphingolipid de novo biosynthesis	Reactome	KDSR; PPAP2B	2531; 8613	33	27											0.00873792	0.0255593	Morphine addiction - Homo sapiens (human)	KEGG	GNAO1; GNG7	2775; 2788	93	92
0.00981178	0.18052	nitric oxide signaling pathway	BioCarta	PRKCB; PRKACB	5567; 5579	19	19																				0.00948427	0.0255593	Circadian entrainment - Homo sapiens (human)	KEGG	GNAO1; GNG7	2775; 2788	96	96
																											0.00986784	0.0255593	Choline metabolism in cancer - Homo sapiens (human)	KEGG	PPAP2B; HIF1A	3091; 8613	101	98
[truncated: 3 more columns]

## Sheet: Genes from Table S4 females
FEMALES	PCB153xMono	PCB156xBcell	PCB156xCD4	PCB156xMONO	PCB156xNK	PCB170xBcell	PCB170xCDT4	PCB170xMONO	PCB170xNK	PCB180xBcell	PCB180xCDT4	PCB180xMONO	PCB180xNK	PCB118xBcell	PCB118xCDT4	PCB118xMONO	PCB138xBcell	PCB138xCDT4	PCB138xMONO	PCB153xBcell	PCB153xCDT4
	MRPL34	MBOAT1	CKS1B	MRPL34	RASL10B	MBOAT1	CKS1B	MRPL34	PITRM1	FAM135A		MRPL34	RASL10B	DENND1B	CKS1B	PHEX	DENND1B	CKS1B	MRPL34	DENND1B	CKS1B
		DYRK1A	AFAP1	C16orf59	TSHZ2	LEPR	AFAP1	CKS1B	RPN2		CKS1B	CKS1B		SYNE2	AFAP1	HLA-DQB1	MDM1	AFAP1		MDM1	AFAP1
	CKS1B	GTF2H2B	POMGNT1	PHEX		ANKRD10	POMGNT1	ANKRD28	XPNPEP1	MBOAT1	AFAP1	GLYR1		SAFB2	POMGNT1		EXOC2	POMGNT1	CKS1B	EXOC2	POMGNT1
	GLYR1	MAP4K4	KRTAP6-3			IGHA1	KRTAP6-3	GLYR1	PODXL	DYRK1A	POMGNT1	SRSF10		B3GNT1	DENND1B	RPLP0	SNIP1	DENND1B	GLYR1	SNIP1	DENND1B
	SRSF10	LEPR	TEX261	CKS1B		ATL3	TEX261	SRSF10	TRAPPC1	SP140L	DENND1B	HLA-DQB1		IZUMO4	TEX261	GABPB2	STAT3	KRTAP6-3	SRSF10	STAT3	TEX261
	HLA-DQB1	GPSM2	IARS	ANKRD28		EPHB2	IARS	HLA-DQB1	LOC100506779	GTF2H2B	KRTAP6-3	POMGNT1		ZFC3H1	IARS	PLD4	PTPN11	TEX261	HLA-DQB1	PEX11B	IARS
	POMGNT1	RNF41	TRNP1	GLYR1		SLC23A2	EID1	POMGNT1	IKZF2	GAPVD1	TEX261	DENND1B		SNIP1	B3GNT1	COMMD4	PEX11B		POMGNT1	SRSF8	ZNF581
	DENND1B		ZNF581	SRSF10		MXD4	TRNP1	DENND1B	COX3	MAP4K4	TUBA4A	C20orf7		STAT3	MCM6	PRKCD	SRSF8	ZNF581	DENND1B	PRKAR1A	MCM6
	C20orf7	MKLN1	GUSB	HLA-DQB1		ZDHHC14	ZNF581	C20orf7	GRAP2	NFYC	IARS	KRTAP6-3		PTPN11	RAB21	TSPAN3	PRKAR1A	RAB21	C20orf7	MFSD8	GPR50
	KRTAP6-3	UBE2N	B3GNT1	POMGNT1		LOC401847	GUSB	KRTAP6-3	TSPAN33	LEPR	EID1			PEX11B	NOL7	CCDC155	MFSD8	GPR50	KRTAP6-3	DENND5A	LAT
	TEX261	ANKRD10	MCM6	DENND1B		GAS8	B3GNT1		PRKACB	SMAD4	TRNP1	POLR1C		KIAA1407	IZUMO4	POU2AF1	DENND5A	LAT	TEX261	MORF4L2	WDR3
	IARS	CD24	IZUMO4	C20orf7			MCM6	POLR1C	SREBF2	GPSM2	ZNF581	TEX261		NIPSNAP3B	GPR50	CCDC88A	MORF4L2	WDR3	IARS	HPS3	EXOC2
	EID1	FAM49B	GPR50	KRTAP6-3			NOL7	TEX261	HERC2	RNF41	GUSB	TUBA4A		AMMECR1	WDR3	LOC91316	HPS3	MDM1	EID1	RRN3	KLHL22
	TRNP1	SAR1A				FAM161A	IZUMO4	TUBA4A		USP46	B3GNT1			CDK9	MDM1		RRN3	EXOC2	TRNP1		RSL24D1
	LRRC59	RBM4	LAT	POLR1C			GPR50		RASL10B	MPHOSPH8	MCM6	IARS		PRKAR1A	EXOC2	TOMM34		SNIP1	LRRC59	CASD1	GCN1L1
	LARP1	IGHA1	RHOH	TEX261							NOL7	EID1		DENND5A	ERP27	IL2RB	MST4	KLHL22	LARP1	SETD1B	TMPO
	ZNF581	DTWD2	WDR3	TUBA4A			LAT	IARS	IKZF2	VOPP1	IZUMO4	TRNP1		ZSWIM6	BET1	C16orf75	CASD1	RSL24D1	ZNF581	HHEX	EFCAB7
	GUSB		KLHL22				RHOH	ACSS1		C20orf30	GPR50	LRRC59		BLK	RSL24D1	EIF3F	CDKN1B	TMPO	GUSB	FAM135A	RPLP0
	MCM6	MXRA7	RSL24D1	IARS			WDR3	EID1	PSMD5	SNX13		LARP1		IDH3B	GCN1L1		SETD1B	RPLP0	MCM6		USP22
	CTNNB1	ANXA7	GCN1L1	ACSS1				TRNP1	IRF8	MKLN1	LAT	ZNF581		MORF4L2	EFCAB7	PDGFC	HHEX	USP22	CTNNB1	ZBED1	ALX4
	PTPRU	GOLPH3	TMPO	EID1			KLHL22	LRRC59	PDLIM1	MSL3L2	C3orf63	GUSB		HPS3	FAM175A	SCRN1	MAGT1	ABI2	PTPRU		ABI2
	GPR50	ATL3	MAVS	TRNP1			RSL24D1	LARP1		UBE2N	RHOH	MCM6		RRN3	RPLP0		FAM135A	PEX3	GPR50		ALKBH2
		GAPVD1	EFCAB7	LRRC59			GCN1L1	ZNF581		CSK	WDR3	PTPRU		DNAJB14	ABI2	ABL1		C9orf89		ST8SIA4	PEX3
	LAT	EPHB2	RPLP0	LARP1			TMPO	GUSB		C5orf13		IZUMO4		TCF19	PEX3	BCKDHB	ZBED1		LAT	PCDHB11	C9orf89
	C3orf63	PSMB3	CIB1	ZNF581			MAVS	MCM6		CDKN2AIP	EXOC2	GPR50			H3F3A	TMEM200A		PTPN11	C3orf63	MBOAT1
	WDR3	SLC23A2	ABI2	GUSB			EFCAB7	CTNNB1		RIPK2	MAPK8	CDCA4		RFWD2		UBA5		PEX11B	WDR3	DIDO1	PTPN11
		EIF4E3	ALKBH2	B3GNT1			RPLP0	PTPRU		ANKRD10	MYO10			PARVG	ZZZ3	PTK2		ZNF682		DYRK1A	PEX11B
			PEX3	MCM6			CIB1	IZUMO4		ARL6IP1	RSL24D1	LAT			P2RX4	SCT	ST8SIA4			OSTCL	ZNF682
			C9orf89	CTNNB1			USP22	GPR50		CD24	GCN1L1	C3orf63		CASD1	PTPN11		PCDHB11	OPHN1		KIAA1429
	SNIP1	MXD4		PTPRU			ALX4	CDCA4		FAM49B	TMPO	RHOH		CDKN1B	PEX11B		MBOAT1	UBXN4	SNIP1	RYBP	OPHN1
	MAPK8	USP6					ABI2			SAR1A	ATP2B4	WDR3		SETD1B			DIDO1	GSPT2	MAPK8		GSPT2
	KLHL22	YTHDC1	PEX11B	NOL7			ALKBH2	LAT		RAD17	EFCAB7			ASB7		PITRM1	DYRK1A	PASK	KLHL22	SLC2A8
		LRCH1	ZNF682	IZUMO4			MIF	C3orf63		RBM4	RAD50	ZFC3H1		HHEX	OPHN1	RDH14	OSTCL			FKBP7	COMMD4
	RSL24D1	PRKRIR		GPR50			PEX3	RHOH		IGHA1	RPLP0			FAM135A	TNFRSF18	CTSA	KIAA1429	COMMD4	RSL24D1	KIAA1324	ARF6
	GCN1L1	ZDHHC14	OPHN1	CDCA4			C9orf89	WDR3			CIB1	SNIP1		PPP4C	UBXN4		RYBP	ARF6	GCN1L1		CDK9
	TMPO	LOC401847	PASK				PDSS2			DTWD2	USP22	MAPK8		FAM126B	GSPT2			CDK9	TMPO
	ATP2B4	MINPP1		LAT			PTPN11				ALX4	POGLUT1			PASK	GTPBP4	SLC2A8		ATP2B4	PGRMC2
	MAVS	ATG3	GABPB2	C3orf63			PEX11B	ZFC3H1		SSFA2	ABI2					SERPINB6	FKBP7	PRKAR1A	MAVS	PTPRJ	RAE1
	EFCAB7	TMEM165		RHOH						OTUD4	ALKBH2	RSL24D1		HNRNPK		KIR2DS4	KIF1B		EFCAB7	SP140L	LSG1
	FAM175A	GAS8	AGPAT6	WDR3			ZNF682	SERPINE1		C5orf44	MIF	GCN1L1				SERGEF	KIAA1324	RAE1	FAM175A	CUL4B	STX18
	RPLP0	SRBD1	COMMD4				SECISBP2L	SNIP1		CDK12	PEX3	TMPO		GNAO1	COMMD4	KIAA0319L		LSG1	RPLP0	GTF2H2B	WDR34
	SNRPA							MAPK8		MPHOSPH8	C9orf89	ATP2B4		IGF2R	ARF6			STX18	SNRPA	NR3C1	LIX1L
	CIB1	CTCF	LOC100132941				OPHN1	POGLUT1		MTRF1L	LUC7L2	MAVS				KCNMB1	PGRMC2	LIX1L	CIB1	SEC24D	TPCN1
	USP22		TCEA2	BET1			UBXN4			NFAT5	PDSS2	EFCAB7			GNPAT		ALKBH5		USP22	ARPP19
	ALX4	RMND5A	ZNF234	SERPINE1			ZNF488	RSL24D1		PMEPA1	ZZZ3	RAD50		ST8SIA4			PTPRJ		ALX4	CRLF3	TSPAN3
	ABI2	PIKFYVE	VCP	SNIP1			PASK	GCN1L1		CELF2	P2RX4	FAM175A		PCDHB11	RAE1	FUNDC1	CUL4B	TSPAN3	ABI2	UBE2W	SDC4
	ALKBH2	FAM161A		MAPK8				TMPO		MXRA7	PTPN11	RPLP0			LSG1	ZNF32	GTF2H2B	SDC4	ALKBH2	GAPVD1	C2orf88
	MIF	HPS3	RAE1	POGLUT1			GABPB2	ATP2B4		CRTAP	PEX11B	CIB1		ACOT1	STX18	DYRK2	NR3C1		MIF	MYC	MORF4L2
	PEX3		LSG1					MAVS			ZNF682	USP22		MBOAT1	ITK		PAIP1	UBE2Q1	PEX3	KCTD18	NBPF22P
	C9orf89		STX18	RSL24D1			AGPAT6	EFCAB7		ANXA7		ABI2		LOC399881		COPS4	SEC24D	C2orf88	C9orf89	KDM5B	HPS3
	LUC7L2		WDR34	GCN1L1			LOC374491	RAD50		HNRNPA3	OPHN1	ALKBH2		DIDO1	LIX1L	PROC	ARPP19	MORF4L2	LUC7L2	ERRFI1
	PDSS2		ITK	TMPO			COMMD4	FAM175A		FBXO46	UBXN4	MIF		DYRK1A	RPL19	FOXD2	STARD3NL	NBPF22P	PDSS2	MTM1	HNRNPH1
	CEL			ATP2B4				RPLP0		RRM2B	ZNF488	LDLRAP1		OSTCL		AIM1L	CRLF3	HPS3	CEL	SPG21
	ZZZ3		TPCN1	MAVS			TCEA2	CIB1			PASK	PEX3		ELK1		RPN2	UBE2W		ZZZ3	HNRNPC	POU2AF1
	KCTD10		PABPN1	EFCAB7			CDK9	USP22		GOLPH3		C9orf89		STAG3	TSPAN3	WDR24	GAPVD1	HNRNPH1	KCTD10		RRN3
	PTPN11			RAD50			ZNF234	ALX4		ATL3	BBS12	LUC7L2		OSTM1	KLRC1	PRNP			PTPN11	MAP4K4
				FAM175A				ABI2		GAPVD1	GABPB2	PDSS2		ACOT2	LOC440104	DSC1	MYC	POU2AF1		TEF	ZNF71
	WAC		TSPAN3	RPLP0			VCP	ALKBH2		CPEB4		CEL		ALKBH2	C2orf88	COG2	HELZ	RRN3	WAC	ATG13
	PEX11B		LOC440104	CIB1				MIF		IFNA4		ZZZ3		KIAA1429	HPS3	CS	KCTD18	APH1A	PEX11B		EIF5B
			C2orf88	USP22			RAE1	LDLRAP1		PSMB3		KCTD10		C16orf45		NCAPD3	KDM5B			VHL	UTP20
	ZNF682		DPM3	ALX4			LSG1	PEX3		SLC23A2	C1orf135	PTPN11			RRAGA	SYNCRIP	MTM1	ZNF71	ZNF682	DR1	TRMT2A
	SRSF8			ABI2			STX18	C9orf89		ZMYM2	AGPAT6	PEX11B		PGS1	TMEM177		CCDC115		SRSF8	BRWD3	HSPH1
	DAAM1		POU2AF1	ALKBH2			WDR34	LUC7L2		EIF4E3	LOC374491			RYBP		TUFT1	SPG21	TRMT2A	DAAM1	CTDNEP1	CCDC88A
	2018-09-10		TMEM177	MIF			ITK	PDSS2		CCNG2	COMMD4	ZNF682			EIF5B		HNRNPC	HSPH1	2018-09-10	SIK3	MTHFR
	CCDC93			LDLRAP1			PMS2P1	CEL			ARF6	RANBP3		WDR44	TRMT2A		SATB1	MTHFR	CCDC93	FAM65B	RAD17
	OPHN1		ZNF71	PEX3			SHC1	ZZZ3		FLJ14186		SECISBP2L		SLC2A8	HSPH1	GK5		RAD17	OPHN1	ARID4A	LOC440104
	UBXN4						TPCN1	DTWD1			TCEA2	DAAM1		FKBP7	CCDC88A		MAP4K4	LOC440104	UBXN4	MDM2
	ZNF488		EIF5B	C9orf89			PABPN1	SNN		ZFAND6	GNPAT	CCDC93		ATAD5	PSMC1	RNF121	TEF		ZNF488	NFYC	PCNA
	GSPT2		UTP20	LUC7L2				KCTD10		DCK	CDK9	OPHN1		KIF1B	MTHFR	ZNF544	ATG13	KANK3	GSPT2	RIF1	KANK3
	FOXI3		TRMT2A	PDSS2				PTPN11		MXD4	ZNF234	UBXN4		KIAA1324	RAD17	ZNF551	TMEM62	AGTRAP	FOXI3	RNPS1	AGTRAP
	KLHL24		HSPH1	CEL			TSPAN3	PEX11B		USP6		ZNF488		SRSF9	PCNA	C1QTNF5	NRIP1	IL2RB	KLHL24	LOC399744	IL2RB
	HTR6		CCDC88A	ZZZ3			SDC4			TRERF1	VCP	GSPT2		UBE2G1	KANK3	OR10J3		MRPL3	HTR6	PIGY	MRPL3
	AGPS		MTHFR	DTWD1				ZNF682		SMAD2		FOXI3		PPM1B	AGTRAP	ZNF22	VHL	EIF3F	AGPS	RPL30	TPM4
	ATM		RAD17	SNN			LOC440104	RANBP3		YTHDC1	ZNF251	KLHL24		RB1CC1	IL2RB	ELOVL7	DR1	LOC100505474	ATM	ARF5	EIF3F
	NOS3			KCTD10			BLK	SECISBP2L		LRCH1	RAE1	AGPS		ITGA6	C18orf1	TBC1D22A	BRWD3		NOS3	SMS	LOC100505474
	ACAD8		PCNA	PTPN11				DAAM1		PRKRIR	LSG1	ATM			MRPL3	MED20	CTDNEP1	NAA11	ACAD8	CREBZF	NAA11
			KIAA1310	PEX11B			C2orf88	2018-09-10		VPS13A	STX18	NT5DC3		HERC4	ZBTB38	DIS3L2	SIK3	ZNF589		TNRC18	ZNF589
	BMS1		KANK3				DPM3	OPHN1				NOS3		PGRMC2	EIF3F	AKAP1	FAM65B	GTF2H5	BMS1	RAB8B	GTF2H5
	GABPB2		AGTRAP	DIAPH2			LOC401127	UBXN4		TRANK1	WDR34	ACAD8		ALKBH5	ZNF589	TMEM48	ARID4A	MAP9	GABPB2	LMAN2	MAP9
			IL2RB	ZNF682			NBPF22P	ZNF488			C5orf50			ATP6V1A	GTF2H5	C11orf83	MDM2	RELA		PKN2	RPA1
	COL5A1		MRPL3	RANBP3			HNRNPH1	GSPT2		FCHSD2	ITK	BMS1		PTPRJ	MAP9	BZRAP1	NFYC	RPA1	COL5A1		SYNJ2BP
	PLD4		TPM4	SECISBP2L				FOXI3		RAB5B	PMS2P1	GABPB2		CUL4B		PACSIN1	SLC16A7	MST4	PLD4	UHMK1	ARPC1B
	C1orf135		TPM4	DAAM1			HAND1	KLHL24		ZDHHC14	LIX1L			GTF2H2B	HRAS	SUMO3	RNPS1	SYNJ2BP	C1orf135	LEPR	PDGFC
	AGPAT6		ZBTB38	2018-09-10			POU2AF1	HTR6		SRSF3	SHC1	COL5A1		POM121L4P	SYNJ2BP	BZRAP1	NCOA5	PDGFC	AGPAT6	SMAD4	PPP1CC
	LOC374491		HPS4	UBXN4			RRAGA	AGPS		LOC401847	RPL19	PLD4		NR3C1	PDGFC	C6orf125	LOC399744	CDKN1B	LOC374491	ERMAP	FAM127B
			SLX1A	ZNF488			RAD51L3	ATM		MINPP1	TPCN1	C1orf135		LPCAT3	PPP1CC	RRP36	PIGY	PPP1CC		ORC5	AES
	ESM1		EIF3F	GSPT2			TMEM177	NT5DC3		ATG3	PABPN1	AGPAT6		CAMSAP1	FAM127B	ZNF25	RPL30	FAM127B	ESM1	RMI1	C20orf30
	PREX2		FAM108A1	FOXI3				NOS3		TMEM165	PRKRIP1	LOC374491		FGF2	ATRN	TMPRSS13	ARF5	AES	PREX2		NICN1
	SMARCA4		LOC100505474	KLHL24			ZNF71	ACAD8		GAS8	NDUFS6	PREX2			ADAL	PTCD3	SMS	C20orf30	SMARCA4	STAG2	SCRN1
	COMMD4		NAA11	SAP18						SRBD1		SMARCA4		ARPP19	C20orf30		CREBZF	SCRN1	COMMD4	ZYG11B	FAM102A
	DBF4		ZNF589	HTR6			EIF5B	BMS1		CSNK1E		COMMD4		STARD3NL	CLTA	BLNK	TNRC18	FAM102A	DBF4	FAR1
			GTF2H5	AGPS			UTP20	GABPB2		BOD1L	TSPAN3	DBF4		CRLF3	SCRN1	ALG9	RAB8B			GLUL	HAUS3
	NFKB2		MAP9	ATM			TRMT2A			PDZD8	SDC4			CYCS	FAM102A	NOS2	LMAN2	HAUS3	NFKB2	GPSM2	FRAS1
	TCEA2			SUGP2			HSPH1	COL5A1				NFKB2		UBE2W		MAPK8IP2		FRAS1	TCEA2	TPM3	ALG1
	CDK9		RPA1	NOS3			CCDC88A	PLD4			LOC440104	TCEA2		GAPVD1	HAUS3	XPNPEP1	PKN2	C9orf9	CDK9	TNPO1	C9orf9
			HLA-DPA1	ACAD8			MTHFR	C1orf135		DENND5B		ZNF234			ALG1	MTR	TOB2			PABPC4	LOC100293539
	VCP		SYNJ2BP	PASK			RAD17	AGPAT6			C2orf88			MYC	C9orf9	TMEM64		BCKDHB	VCP
	ZNF251		ARPC1B				LOC440104	LOC374491		MED23	DPM3	VCP		PKIG		CDYL	UHMK1	STAB2	ZNF251	UBE2T	GAPDH
			PDGFC	BMS1			PCNA			CTCF	LOC401127	ZNF251		ZNF703	BCKDHB	CYCS	LEPR	TCF12		DNAJB6
	STX18		ARHGAP18	GABPB2			KIAA1310	ESM1		LRIG2	MORF4L2			SVIL	STAB2		NSD1		STX18	ARHGAP24	BCKDHB
			PPP1CC				KANK3	PREX2		KRCC1	NBPF22P	STX18		HSPA4	TCF12	MYBL1	SMAD4	LEPROT			STAB2
	NFATC3		FAM127B				AGTRAP	SMARCA4		KIAA0232	HPS3			KCTD18	RAB7L1	DYNLT3	RACGAP1	COX7A1	NFATC3	RNF41	TCF12
			ATRN	TMEM87A			IL2RB	COMMD4			HNRNPH1			KDM5B	TATDN3	BCS1L	ERMAP	UPF3A		GIT2
	WDR34		AES				MRPL3	DBF4		INTS3		NFATC3		EXOC8		NDUFC1	ORC5	C16orf63	WDR34	USP46	LEPROT
	C5orf50		C20orf30	COL5A1			TPM4	NFE2L3		C20orf11	HAND1	WDR34		MTM1	UPF3A	PLOD3	RMI1		C5orf50	MPHOSPH8	TATDN3
	PRKCD		NICN1				TPM4	PCDHB4		CNR1	POU2AF1	C5orf50		EXOC5	VMA21	GGA2		IDH2	PRKCD		MAGEC1
	C20orf3		PRMT7	PLD4			ZBTB38	KLHDC7A			RRAGA	SMEK2		SPG21	C16orf63	COIL	STAG2	ZBED1	C20orf3	RASA1	COX7A1
	ITK		SCRN1	C1orf135			HPS4			VAPA	RAD51L3	PRKCD		HNRNPC	ARL6IP5	C14orf80	ZYG11B	KIAA0125	ITK	AP1AR	UPF3A
	ASRGL1		FAM102A	AGPAT6			SLC24A6	NFKB2		SMG1	PSMD1	ITK		C9orf131	KIAA0125	C17orf50	FAR1	FAM36A	ASRGL1	SACS	VMA21
	SERP1			EBNA1BP2			SLX1A	LOC100132941		DCK	NDUFB7	ASRGL1		BLNK	UBA5	TSHZ1		UBA5	SERP1	KIAA1919	C16orf63
	JOSD2		HAUS3	LOC374491			EIF3F	TCEA2		PLEKHG1	TMEM177	SERP1			PTK2		TTLL5	MRRF	JOSD2	API5	RPA3
	CENPB		FRAS1				FAM108A1	CDK9		RICTOR		CENPB		MAP4K4	MRRF	CCT8	GLUL		CENPB	TMX4
	PMS2P1		ALG1	ESM1			LOC100505474			PDLIM5	ZNF71	PMS2P1		NPRL3	C11orf21	SLC25A32	GPSM2	GRAP2	PMS2P1	C10orf26	IDH2
	LMOD1		C9orf9	PREX2			LRRC37A4	ZNF234		KIAA0174		SHC1		RPL23A	NCRNA00219		TPM3	NCRNA00219	LMOD1	VOPP1	ZBED1
	RPL19		LOC100293539	SMARCA4							EIF5B	LMOD1		GPKOW		ITLN2	TNPO1	HNRNPK	RPL19	C20orf30	CRAMP1L
	C4orf23			COMMD4			NAA11	VCP		FYB	UTP20			SSU72		TRIM44	PABPC4		C4orf23	SNX13	KIAA0125
			FANCE	DBF4			ZNF589	ZNF251		RMND5A	TRMT2A	PSMB1		HIPK3	CAMTA1	SLC5A6		PITRM1		MKLN1	FAM36A
	PSMB1		BCKDHB	NFE2L3			GTF2H5			NCRNA00174	HSPH1	TPCN1			GRHL1	SMYD4	UBE2T	RB1	PSMB1	SEC62	UBA5
	TPCN1		STAB2				MAP9	STX18		TARDBP	CCDC88A	PABPN1		ATG13	KIAA1377	TRUB2	DNAJB6	CAMTA1	TPCN1	MSL3L2	PTK2
	PABPN1		ZNF480	NFKB2			ITIH1				HR			TMEM62	MLLT10	APP	LIN9	KIAA1377	PABPN1		MRRF
	PRKRIP1		TCF12	ZNF681						ATP2C1	SPATA22	PRKRIP1		NRIP1	GNAO1	CBY1	ARHGAP24	RDH14	PRKRIP1	BECN1	GRAP2
	NDUFS6		RAB7L1	LOC100132941			RELA	NFATC3		PIKFYVE	MTHFR	NDUFS6		DR1	RDH14	C13orf15		CCDC69	NDUFS6	PCGF5	NCRNA00219
				TCEA2			RPA1	WDR34			RAD17			BRWD3	ACTR3BP2	SRP68	RNF41	SESN1		MOBKL3
	HEATR6		LEPROT	GNPAT			HLA-DPA1	C5orf50		C2CD3	LOC440104			FAM65B	CCDC69	PODXL	USP46		HEATR6	RPN1
			TATDN3	CDK9			MST4	SMEK2		FAM161A		HEATR6		DDX3X	SESN1	PTPN2	MPHOSPH8	EIF5A2		CEP135	PITRM1
	TSPAN3		COX7A1				RPL24	PRKCD		ZFP91	PCNA			TMBIM4		SPOCD1		RECQL5	TSPAN3	UBE2N	RB1
	SDC4		UPF3A	ZNF234			SYNJ2BP	C20orf3		HPS3	KIAA1310	TSPAN3		ATP6V1A	PAK6	IMMT		CTSA	SDC4	GNAI3	CAMTA1
	DNAJC30		VMA21				ARPC1B	ITK			SDF2L1	SDC4		ARID4A	DCAF13	WDR11	RASA1		DNAJC30	CSK	KIAA1377
			C16orf63	VCP			PDGFC	ASRGL1			KANK3	DNAJC30		NFYC	C19orf25	NRGN	AP1AR				GNAO1
	C1orf21		RPA3	ZNF251			ARHGAP18	SERP1			AGTRAP			VPS4B	NIP7	C9orf130	SACS	PRKCQ	C1orf21	C5orf13	RDH14
	CCDC155		IDH2				PPP1CC	JOSD2			IL2RB	C1orf21		RNPS1	EIF5A2	ZNF121	KIAA1919	EXD3	CCDC155	NR1D2	CCDC69
	LOC440104		KIAA0125	LSG1			FAM127B				MRPL3	CCDC155		NCOA5	TTC37	ZFP161	API5	TMSB15A	LOC440104	CLN8
	BLK		UBA5	STX18			ATRN	CENPB			TPM4	LOC440104		LOC399744		ZNF783	TMX4		BLK	AIDA	PAK6
			PTK2				AES	PMS2P1			C16orf75	BLK		SLC30A7	DHX15	DUSP8	C10orf26	GTPBP4			C19orf25
	DNTTIP2		MRRF				NICN1	SHC1			TPM4			IFT74	EXD3	LOC25845	VOPP1	C10orf2	DNTTIP2	CDKN2AIP	EIF5A2
	DPM3						NCR3	LMOD1			ZBTB38	DNTTIP2		CLN3	OLFM2	PCM1	C20orf30	RNPEP	DPM3	RIPK2	RECQL5
			GRAP2	C2orf67			PRMT7	RPL19			HPS4	C2orf88			TMSB15A	GTF3C4	SNX13	IMPDH2		ZNF280C	CTSA
	MORF4L2		NCRNA00219	NFATC3			SCRN1				SLC24A6	DPM3		LTC4S	DDX28	PHPT1	MKLN1	CAB39	MORF4L2	ATF2
	HPS3			WDR34			FAM102A	PSMB1			SLX1A	MAP3K14		ARF5		ASCC3	SEC62	SNRPG	HPS3		PRKCQ
	EMD		HKR1	C5orf50				TPCN1			EIF3F			CHERP	GTPBP4	LIPC	MSL3L2	FIGNL1	EMD	TRIM8	EXD3
				SMEK2			LOC84989	PABPN1			FAM108A1	LOC401127		SMS	SERPINB6	GNG11		LOC399881		TCEB3	TMSB15A
	HNRNPH1		PITRM1	PRKCD			HAUS3				LOC100505474	CD163L1		CREBZF	SMYD3	DNM1L	BECN1		HNRNPH1	C3orf52
	NPBWR1		CAMTA1	C20orf3			FRAS1	PAIP1				MORF4L2		TNRC18	IMPDH2	C14orf147	PCGF5	FUCA2	NPBWR1	ANKRD10	DDX28
	POU2AF1		KIAA1377	ITK			ALG1	PRKRIP1			NAA11	HPS3		RAB8B	C21orf59	MIA3	MOBKL3	SUN1	POU2AF1	ARL6IP1	KIAA1310
	RRN3		GNAO1	ASRGL1			C9orf9	NDUFS6			ZNF589	EMD		LMAN2	MAS1L	GPR124	CEP135	PREB	RRN3	RPL22	GTPBP4
	KCNQ3		RDH14	SERP1			LOC100293539				GTF2H5			PKN2	ZNF828	C1orf216	F11R	LCN15	KCNQ3	MSL3	RNPEP
	PSMD1		CCDC69	JOSD2							ZNF629	HAND1				NDNL2	UBE2N	TMEM64	PSMD1	LRRC49	SMYD3
			SESN1				GAPDH	HEATR6			MAP9	POU2AF1		STX7	CAB39	DLAT	GNAI3	DPYSL2			IMPDH2
			PAK6	CENPB							ITIH1	RRAGA		LEPR	SNRPG	ELP2	CSK	DIDO1		SMAD2	MAS1L
	TRMT2A		C19orf25	PMS2P1			FANCE	TSPAN3				RRN3		NSD1	FIGNL1	HSPA9		DYRK1A	TRMT2A	CBFB	RPS3A
	HSPH1		EIF5A2	SHC1			BCKDHB	SDC4				BACE2		SMAD4		GAS2L1	C5orf13	PHACTR4	HSPH1	ARF4	CAB39
	CCDC88A		CTSA	LMOD1			STAB2	DNAJC30			RELA	KCNQ3		PIK3R3	FUCA2		NR1D2	SEH1L	CCDC88A	SENP2	SNRPG
	LOC91316		LPHN1	RPL19			ZNF480				RPA1	RAD51L3		RHOT1	PREB	RPAIN	CLN8	OSTCL	LOC91316		FIGNL1
				TRIM62			TCF12	C1orf21			HLA-DPA1	PSMD1		LARP4B	FEZ1	TMEM203	AIDA			DDX3X	LOC399881
	HR		PRKCQ	C4orf23			RAB7L1	CCDC155			MST4			TRIM21	LCN15	CYCS		MTERFD2	HR	ATP8B5P	ALOX15
	C17orf75		CNR2				SOX10	SUN1			PDXK	PRKAR2A			TMEM64	RALGAPA1	CDKN2AIP	LOC100506571	C17orf75	TNRC6B
	MTHFR		EXD3	PSMB1				BLM			HRAS	EIF5B		RMI1	DPYSL2	PRKAR2B	EBPL	ERMAP	MTHFR		FUCA2
			TMSB15A	RHOC			LEPROT	LOC440104			RPL24	TRMT2A			PHACTR4	GRSF1	RIPK2	SLFN13		CD24	SUN1
	RAD17		DDX28	TPCN1			TATDN3	BLK			SYNJ2BP	HSPH1			USP14	PLBD2	ZNF280C		RAD17	NMT2	PREB
	LOC440104			PABPN1			COX7A1				ARPC1B	CCDC88A		STAG2	SEH1L		LOC100133161	RSL1D1	LOC440104	TMPO	LCN15
			KIAA1310				UPF3A				PDGFC			ARF1	OSTCL	RAB4A	ATF2	ZNF32		TGFBR2	TMEM64
			GTPBP4	CD69			C16orf63	DNTTIP2			ARHGAP18	HR		ZYG11B	KCNMB1	MON1A		ALG1L		POLK	DPYSL2
			RNPEP	PRKRIP1			RPA3	C2orf88				C17orf75		CUL3	LOC100506571	CYB561	C2orf49	DYRK2			PHACTR4
	TOMM34		SERPINB6	NDUFS6				DPM3			TMEM178	MTHFR		FAR1		SDPR	TRIM8	DDX18	TOMM34	SLC25A12	SEH1L
	KIAA1310		SMYD3				IDH2	MAP3K14			PPP1CC	RAD17		CEP192	RPL28	NARG2	TCEB3	COPS4	KIAA1310	MAP3K1	OSTCL
	SDF2L1		IMPDH2				L3MBTL2				FAM127B	LOC440104		LRRC1	ERMAP	LCN2	TAF11	GTF2H3	SDF2L1	KLHDC1	KCNMB1
	GGTLC2		C21orf59	HEATR6			CRAMP1L	C2CD4C			ATRN	LUC7L3		GLUL	SLFN13	CUL1	C3orf52	KIAA1429	GGTLC2	NR2C1
	KANK3		MAS1L				KIAA0125	LOC401127			AES			VIPR1	RSL1D1	BANK1	ANKRD10	LOC400027	KANK3	PLDN	LOC100506571
	AGTRAP		SERGEF	TSPAN3			FAM36A	CD163L1			C20orf30	ITGB1		GPSM2	ZNF32	ATP1A4	ARL6IP1		AGTRAP	PTP4A2
	HEMK1		CD52	SDC4			UBA5	MORF4L2			CLTA			ASPM	ALG1L	BECN1	RPL22	GRLF1	HEMK1	ZBTB2	RPL28
	IL2RB		RPS3A	DNAJC30			GGN	HPS3			NICN1	PCNA			ZNF57		MSL3	LOC730091	IL2RB	IKZF5	ERMAP
	MIER3		SNRPG					EMD			PRMT7	TOMM34		RSF1	TTC19	GZMB	LRRC49	ALG13	MIER3	BCKDHB	SLFN13
	NLRP1		FIGNL1	C1orf21			PTK2				SCRN1	KIAA1310		TNPO1	DPYSL2	NHLH2		RPN2	NLRP1	SLC4A2
	C16orf75			CCDC155			MRRF				FAM102A	SDF2L1		PABPC4	DYRK2	EID2	SMAD2	CNOT6L	C16orf75	CALM1	RSL1D1
	BAZ1A		FUCA2	SUN1				NPBWR1				GGTLC2		ZFP161	DDX18		CBFB		BAZ1A	ZC3H7B	ZNF32
	ZBTB38		SUN1	BLM			GRAP2	HAND1			LOC84989	TCF19			ACOT2	GNB5		RYBP	ZBTB38	CELSR1	ALG1L
	HOMER3		PREB	LOC440104			NCRNA00219	POU2AF1			HAUS3	KANK3		UBE2T	COPS4	KIAA0408	ARF4	KLHDC5	HOMER3	FAM48A	ZNF57
	HPS4		LCN15	BLK				RRAGA			HOXB3	AGTRAP		DNAJB6	LOC400027	STK39	SENP2	IGF2AS	HPS4	IQCB1	TTC19
	SLC24A6		TMEM64				ZNRF3	RRN3			FRAS1	HEMK1		LIN9	GRLF1			LOC100129361	SLC24A6		DYRK2
	SLX1A		DPYSL2				HKR1	KCNQ3				IL2RB		IDH1	LOC100505805	ZNF83	ATG16L1	FOXJ1	SLX1A	CDR2	DDX18
	EIF3F		PHACTR4	DNTTIP2			UAP1L1	RAD51L3			SDR9C7	MIER3		RNF41	LOC730091	STX1A	DDX3X		EIF3F	FAM49B	COPS4
	PLAC2		SEH1L	C2orf88				GNPTAB			ALG1	POPDC2		GIT2	ALG13		TNRC6B	HMGB1	PLAC2	ASPH	GTF2H3
	FAM108A1		OSTCL	MAP3K6			PITRM1	PSMD1			C9orf9	MRPL3		USP46	RPN2	TBC1D19			FAM108A1	SAR1A	KIAA1429
	OR8U1		KCNMB1	DPM3			RB1				LOC100293539	TPM4			ZNF618	SLC2A11	CD24		OR8U1	PLCL1	LOC400027
				MAP3K14			CAMTA1	HSP90AA1				C16orf75		MPHOSPH8	WDR67	PTPLAD1	PHF20L1	ZMAT3		PGAP2	GRLF1
	CD44		MTERFD2				KIAA1377	NDUFB7			GAPDH	BAZ1A			SIRT5	RALGAPA1	NMT2	COG2	CD44	RAD17	LOC730091
	MATN1		LOC100506571	C2CD4C			GNAO1				HSD17B1	TPM4			CNOT6L	TULP4	TMPO		MATN1	MTMR1	ALG13
	NAA11			LOC401127				PRKAR2A						POLD3	C17orf59	LOC401397	TGFBR2	C17orf70	NAA11	OSBPL8	RPN2
	CHP		RPL28	MORF4L2				EIF5B			FANCE	ZBTB38		AP1AR	WDR24	DAZAP1	POLK	C1orf162	CHP	KDM3B	CNOT6L
	GTF2H5		ERMAP				RDH14	TRMT2A			BCKDHB	HPS4		ABP1	KLRB1	CAMSAP1			GTF2H5
	ZNF629		KDM2B	HPS3			CCDC69	HSPH1			STAB2	SLX1A		KIAA1919		TXNDC11	CARD8	ITGA2	ZNF629	DNAJC7	C17orf59
	MAP9		SLFN13	EMD			SESN1	CCDC88A			ZNF480	EIF3F		API5	DNAJA3	ZNF506	SLC25A12	CS	MAP9	RBM4	WDR24
	ITIH1						PAK6	LOC91316			TCF12	PLAC2		TMX4	KLHDC5	MRPL14	MAP3K1	NCAPD3	ITIH1	PNRC2
			RSL1D1	HNRNPH1			C19orf25				RAB7L1	FAM108A1		BRI3BP	IGF2AS		KLHDC1	SYNCRIP		DYNC1LI2	DNAJA3
			ZNF32				EIF5A2	HR			SMARCE1	REXO4		C10orf26	PRNP		NR2C1	DSCR6		GK5	RYBP
	LOC729991		ALG1L	NPBWR1			MEA1	C17orf75			SOX10	PPIL2		PHF20	FOXJ1	SERBP1	NEK9	ZNF544	LOC729991	IGHA1	KLHDC5
	PRMT2		ZNF57	POU2AF1			CTSA	MTHFR				CD44		AGPAT5	HMGB1	SNX25	PLDN		PRMT2		IGF2AS
	RELA		TTC19	RRN3			LPHN1	RAD17				MATN1		VOPP1	E2F6	NAV1	PTP4A2	ZNF781	RELA		PRNP
	TBC1D2B		DYRK2	KCNQ3				LOC440104			LEPROT	NAA11		C20orf30			ZBTB2		TBC1D2B	NDRG3	FOXJ1
	CPA4		DDX18	RAD51L3			PRKCQ				TATDN3	GTF2H5		ROCK2	COG2	UBE3A	IKZF5	KIAA1324	CPA4	KIAA0182
	RPA1		COPS4	GNPTAB			CNR2	LUC7L3			C1orf53	ZNF629		SNX13	TIPIN	RHOBTB1	BCKDHB	STIP1	RPA1	PJA2	HMGB1
	HLA-DPA1		LOC400027	PSMD1			SPATA3					MAP9		MKLN1	GCHFR	NT5E	SLC4A2	DDOST	HLA-DPA1	SMNDC1	E2F6
	MST4		GRLF1				EXD3	ITGB1			COX7A1	ITIH1		SEC62	HSPA8	CCNA2	CALM1	NUS1	MST4	DTWD2
	PDXK		CENPE	HSP90AA1			TMSB15A	FAM105A			UPF3A			OAT	C1orf162	TMEM80	ZC3H7B		PDXK	EIF2C4
	OSBPL5		ALG13	NDUFB7							VMA21	DKFZp779M0652		MSL3L2		LOC100506779	FAM48A	KIAA0114	OSBPL5	SRSF1	ZMAT3
	LOC149703			TMEM177			DDX28	PCNA			C16orf63	RELA		BECN1	ITGA2	ADCY9	IQCB1		LOC149703		COG2
	HRAS		RPN2					TOMM34			RPA3	CPA4		PCGF5	MARVELD1	ATAD2		LYRM2	HRAS	SSFA2	C17orf70
	TP53TG5		C2orf56	PRKAR2A			KIAA1310	KIAA1310				RPA1		MOBKL3	CS	PPIA	CDR2	UBE2G1	TP53TG5	ZRANB2	GCHFR
	RPL24		C17orf59	EIF5B			GTPBP4	SDF2L1			IDH2	HLA-DPA1		PRKDC	NCAPD3		FAM49B	NPM1	RPL24	EAPP	C1orf162
	DPP4		WDR24	UTP20			RNPEP	GGTLC2			ARL6IP5	MST4		LRRFIP2	C22orf40	CHML	ASPH	SLC25A1	DPP4	ERCC4
	CNR1		AHCY	TRMT2A			SERPINB6	TCF19			L3MBTL2	PDXK		BBS10		ASH1L	SAR1A	APEX1	CNR1		ITGA2
	SYNJ2BP			HSPH1			SMYD3	SNRNP200			CRAMP1L	OSBPL5		CEP135	FMO5	NDFIP2	PLCL1	MAT1A	SYNJ2BP	PRKRIR	CS
	ARPC1B		DNAJA3	CCDC88A			IMPDH2	KANK3			KIAA0125	LOC149703		F11R	ETV3		PGAP2	RNF121	ARPC1B	MGAT2	NCAPD3
	PDGFC		KLHDC5	LOC91316			C21orf59	AGTRAP			FAM36A	HRAS		UBE2N	SYNCRIP	KRBA1	MTMR1	SGIP1	PDGFC	GPBP1L1	C22orf40
			IGF2AS				MAS1L	HEMK1			UBA5	TP53TG5		THTPA	DSCR6		OSBPL8	KCTD15
	CDKN1B		PRNP				ZNF828	IL2RB			GGN	RPL24		CCDC41	NSDHL	SLC25A26	KDM3B	ZNF551	CDKN1B	OTUD4	ETV3
	CDKN2A		FOXJ1	HR			SERGEF	MIER3				CNR1		RNF34	HMGB1	PPP1R8		GLYATL1P4	CDKN2A	NUPL1	SYNCRIP
	TMEM178			C17orf75			CD52	POPDC2			PTK2	SYNJ2BP		SLC7A6		KCTD10	DNAJC7	IGLON5	TMEM178	METTL7A	DSCR6
			HMGB1	MTHFR			RPS3A	MRPL3			MBP	ARPC1B		ALKBH5	FSCN1	TBC1D9B	USP44	LPP		PHF21A	CLN8
	C1orf27		VEGFA	RAD17			SNRPG	TPM4			MRRF	PDGFC		CSK	C20orf46	CCT6A	RBM4		C1orf27	ACTG1	ZNF544
			E2F6	LOC440104			KIAA0319L	NLRP1			C11orf21				ZNF781	TCEAL5	DYNC1LI2	COPA		CHMP1B
	AES						LOC100505771	C16orf75			GRAP2	ARHGAP18		NR1D2	TUFT1	HADH	SLC33A1	PTPRJ	AES	C5orf44	ZNF781
	C20orf30			LUC7L3			FIGNL1	BAZ1A			NCRNA00219	CDKN2A		CLN8		PPBP	GK5	CCDC85B	C20orf30
	CLTA		COG2					TPM4				TMEM178		IFNGR2	ATP13A3	NF2	FAM133B	HECTD1	CLTA	ATP2A3	DDOST
	NICN1		C17orf70	ITGB1			FUCA2				ZNRF3			TRIM36	SENP5	FAM160B2		ZNF22	NICN1	ZNF207	C21orf122
	PRMT7		TIPIN	FAM105A			SUN1	ZBTB38			HKR1	C1orf27			C21orf122	APOL6		HPS5	PRMT7	SEC61G	NUS1
	SCRN1		GCHFR				PREB	MAPK3			UAP1L1				NUS1	FCGR2B	NDRG3	RDH10	SCRN1	PUM2	TMTC4
	FAM102A		C1orf162	PCNA			LCN15	HOMER3				ATRN		IGLL1	TMTC4	C9orf24	KIAA0182	ARPC1A	FAM102A	KIAA0907
				TOMM34			TMEM64	C2orf69			PITRM1	AES		CDKN2AIP		PTBP1	PJA2	WBSCR22		TNRC6B	KIAA0114
	HUWE1		ITGA2	KIAA1310			DPYSL2	XAB2			RB1	C20orf30		EBPL	KIAA0114	THAP2		ELOVL7	HUWE1	CDK12
	LOC84989		CS	SDF2L1			PHACTR4	HPS4			CAMTA1	CLTA		PHACTR2	C13orf23	PGRMC1	HERC4	LOC100506075	LOC84989	MBTPS1	LYRM2
			NCAPD3	GGTLC2			SEH1L	SLX1A			KIAA1377	NICN1		RIPK2	MLANA	PDXDC2P	SMNDC1	SP140L		MPHOSPH8	UBE2G1
	CD96		C22orf40	TCF19			OSTCL	EIF3F			MLLT10	COPS5		ZNF280C	WDR12	GINS3	DTWD2	CSRP1	CD96	LOC441016	NPM1
	HOXB3			SNRNP200			KCNMB1	PLAC2			GNAO1	PRMT7		CIRBP	GK5	HERC2P7	EIF2C4	CUL4B	HOXB3	SRPK2	TP53RK
	MAGT1		ETV3	KANK3				FAM108A1				SCRN1		AFF1		KCNV2	SRSF1	GTF2H2B	MAGT1	ASB3	APEX1
	UBXN1		SYNCRIP	AGTRAP			MTERFD2	LOC100505474				DENND1B		USP34	UBE2G1	ZNF683	SSFA2	ACADSB	UBXN1	SMARCA2	MAT1A
	NOSIP		DSCR6	HEMK1			LOC100506571	REXO4			RDH14			KBTBD7	NPM1		ZRANB2	ZNF469	NOSIP	MYO9A	RNF121
	DHX38		CTSH	IL2RB							CCDC69	HUWE1		ABCB10	SLC25A1	HIPK2	EAPP	SREK1	DHX38	LEMD3	SGIP1
	ALG1		CLN8	MIER3			RPL28	LRRC37A4			SESN1	LOC84989		ATF2	TP53RK	TBX21	ERCC4		ALG1	MTRF1L	KCTD15
	C9orf9		ZNF544	POPDC2			ERMAP	PPIL2			PAK6				APEX1	TTC3			C9orf9	NFAT5	ZNF551
	LOC100293539			MRPL3			KDM2B	CD44			DCAF13	ATF7		USP8	MAT1A	KIAA1652	PRKRIR	NR3C1	LOC100293539	RBM3	GLYATL1P4
	GAPDH		C20orf46	MAGEA6			SLFN13	MATN1			C19orf25	CD96		MS4A1	SLC27A5	TMEM200C	RCBTB1		GAPDH	NHEDC2	SOX4
			ZNF781	TPM4				NAA11			NIP7	HOXB3		TRIM8	RNF121	C10orf95	MGAT2	UBE2V2		CELF2	IGLON5
	BCKDHB		TUFT1	NLRP1			RSL1D1	ZNF589			EIF5A2	FRAS1		TCEB3	SGIP1	TWISTNB	GPBP1L1	FAM63A	BCKDHB	ATP2A2	LSM7
	STAB2			C16orf75			ZNF32	GTF2H5			MEA1	MAGT1		RPN1	KCTD15	ANKMY1	DARS2	HSD3BP3	STAB2	YIPF5	CCDC85B
	TMEM200A		C21orf122	BAZ1A			ALG1L	ZNF629			CTSA	UBXN1		C3orf52	ZNF551	PSTPIP2		PAIP1	TMEM200A	PPPDE2	HECTD1
	ZNF480		NUS1	TPM4			ZNF57	MAP9			LPHN1	NOSIP		ANKRD10	GLYATL1P4	EIF5A2	OTUD4	CDV3	ZNF480	FLJ14186	ZNF22
	SMARCA4		TMTC4				TTC19	ITIH1			TTC37	DHX38		ARL6IP1	IGLON5	GGTA1	NUPL1	PACS2	SMARCA4	HEATR5A	HPS5
	LOC100505808		C15orf17	ZBTB38			DYRK2					ALG1		RPL22	TGS1	PRSS23	FAM169A		LOC100505808		RDH10
	FAM69B			MAPK3			DDX18				DHX15	C9orf9		MSL3	LSM7	LOC152217	METTL7A	EEF1B2	FAM69B	SIRPA	FAIM
	RAB7L1		KIAA0114	HOMER3			COPS4	DKFZp779M0652			PRKCQ	LOC100293539		LRRC49	ZNF485	SPON2	PHF21A	ITGB3BP	RAB7L1		WBSCR22
	TCEB1		GK5	C2orf69			KIAA1429	PRMT2			LOXL4	GAPDH		SMAD2	SLC30A1		ACTG1	MRPS35	TCEB1	ZNF219	ELOVL7
	SMARCE1			HPS4			LOC400027	RELA			CNR2			SLC45A3	CCDC85B	FAM91A1		LACTBL1	SMARCE1	EIF4E	LOC100506075
	CHML		LYRM2					TBC1D2B			SPATA3			PLGLB1	HECTD1	LOC399491	CHMP1B	PIGM	CHML	KDM6A	SP140L
	WDTC1			SLX1A			LOC100505805	CPA4			EXD3	BCKDHB		FUK	ZNF22	GREM2	DUSP11	DHCR24	WDTC1	C1orf25	NUDT7
	LEPROT		NPM1	EIF3F				RPA1			TMSB15A	STAB2		SENP2	RDH10	TPRXL	C5orf44	MED22	LEPROT	TMOD3	CSRP1
	FAM182B		CAPN10	PLAC2			CENPE	HLA-DPA1				TMEM200A		ATG16L1	DUSP2	TSEN54		MTRNR2L6	FAM182B	CCDC115	SKA2
	TRIB3		SLC25A1	FAM108A1			ALG13	MST4			DDX28	ZNF480		DDX3X	FAIM	COQ9	ATP2A3	PLXND1	TRIB3	MXRA7	PWP1
	GUSBP1		TP53RK	REXO4			RPN2	PDXK				SMARCA4		C12orf32			ZNF207	DIS3L2	GUSBP1	CRTAP	ACADSB
	TATDN3		APEX1	OR8U1			C17orf59	OSBPL5			KIAA1310	LOC100505808		EZR	ARPC1A	CCDC88A	SEC61G	ARPP19	TATDN3	RAB2A
	MAGEC1		MAT1A	LRRC37A4			TRIM59	LOC149703			GTPBP4	TCF12		TMEM41B			PUM2	GGA1	MAGEC1	ARID4B
	C1orf53		RNF121	PPIL2			WDR24	HRAS			RNPEP	FAM69B		TNRC6B	WBSCR22	GSTM2		STARD3NL	C1orf53	G3BP2	HTR1D
	COX7A1		SGIP1	CD44			AHCY	TP53TG5			SERPINB6	RAB7L1		ERLIN2	ELOVL7	GCOM1	WDR1		COX7A1	SRF	RPL39L
	ZCCHC17		KCTD15	MATN1				RPL24			NR6A1	TCEB1			GMEB1	F2	TNRC6B		ZCCHC17	TCF12
	UPF3A		ZNF551	NAA11			DNAJA3	SMC6			SMYD3			PHF20L1	LOC100506075	HIST1H3F	CDK12	TMEM48	UPF3A	MAPRE2	TMEM187
	VMA21		GLYATL1P4	ZNF589			RYBP	DPP4			IMPDH2	CHML		TMSL3	ZFP62	HHLA1	GOLGA6L9	PAPD5	VMA21	NFYC	UBE2V2
	C16orf63		SOX4	CASP3			KLHDC5	CNR1			C21orf59	LEPROT		FBXO10	RPTOR	RORA	MBTPS1	NDUFAF2	C16orf63	ADPGK	HSD3BP3
	RPA3			POLH			IGF2AS	SYNJ2BP			MAS1L	FAM182B		TMSL3	NUDT7		MPHOSPH8		RPA3	TAF2	PAIP1
			IGLON5	GTF2H5			PRNP	ARPC1B			ZNF828	TRIB3		TMPO	CSRP1		LOC441016	RGMB		ACBD3	CDV3
			LSM7	ZNF629			FOXJ1				SERGEF	GUSBP1		GPX7	SKA2		SRPK2	C3orf10		SKIL	PACS2
	IDH2		ZNF485	MAP9				PDGFC			CD52	MTO1		TGFBR2	PWP1	NGFRAP1	ASB3	ANAPC16	IDH2
	ARL6IP5		PWP2	ITIH1			HMGB1				RPS3A	TATDN3		FRA10AC1	ACADSB	FMO4	SMARCA2	BIN1	ARL6IP5	FXN	EEF1B2
			CCDC85B				VEGFA	CDKN1B			SNRPG	C1orf53		RFWD2	ZNF469	C6orf114	MYO9A			ANXA7	ITGB3BP
	ZBED1		HECTD1				E2F6	ARHGAP18			KIAA0319L	COX7A1				SFTPD	LEMD3	TSTD2	ZBED1	HNRNPH2	MRPS35
	MAP3K3		ZNF22	DKFZp779M0652				CDKN2A			FIGNL1	ZCCHC17		B4GALT5	CMKLR1	CCDC91	MTRF1L	ABHD14B	MAP3K3	HNRNPA3	LACTBL1
	ZEB2		HPS5	PRMT2				TMEM178			LOC285708	UPF3A		ATP6V1B2	GLYCTK	TMEM8B	NFAT5	RG9MTD1	ZEB2	STX16	PIGM
	CRAMP1L		DUSP2	RELA			ZMAT3					VMA21		ROD1	RPL39L		CYLD	MYC	CRAMP1L	L3MBTL3	DHCR24
	KIAA0125		FAIM	CPA4			PRPF8	C1orf27			FUCA2	C16orf63		MAP3K1		AANAT	RBM3	VIL1	KIAA0125	YWHAZ	MED22
	CAMK2D		LMF1	RPA1			COG2				SUN1	RPA3		KLHDC1			NHEDC2	ZNF706	CAMK2D	FGFR1OP	MTRNR2L6
	FAM36A		WBSCR22	HLA-DPA1			C17orf70	ATRN			PREB			INCENP	TMEM187	FAM115C	CELF2	GVINP1	FAM36A	SOS2	PLXND1
	UBA5		ELOVL7	MST4			TIPIN	AES			FEZ1	IDH2		PTP4A2	UBE2V2		ATP2A2	BZRAP1	UBA5		DIS3L2
	GGN		LOC100506075	PDXK			GCHFR	C20orf30			LCN15	ARL6IP5		IFNGR1	FAM63A	CALM1	YIPF5	C6orf125	GGN	ZCCHC7	GGA1
	PTK2		ZFP62	OSBPL5			C1orf162	CLTA			TMEM64	L3MBTL2		ZBTB2	ZNF623		PPPDE2	PEX14	PTK2	SELT	STARD3NL
	SCT		RPTOR	LOC149703			HINFP	NICN1			DPYSL2	ZBED1		PPFIA1	HSD3BP3	PARK2	FLJ14186		SCT	RNF217	AKAP1
	MRRF		NUDT7	HRAS				COPS5			PHACTR4	MAP3K3		IKZF5	PAIP1	PLLP	HEATR5A	KANK1	MRRF	PGK1
	KHSRP		CSRP1	TP53TG5			ITGA2	PRMT7			SEH1L	CRAMP1L		BCKDHB	CD53	LOC100131650		ALG10B	KHSRP
			PWP1	RPL24			CS	SCRN1			OSTCL	SLC37A4		TAF2	CDV3	RPL13	SIRPA	HSPA4		FBXO46	TMEM48
	SYPL1			SMC6			NCAPD3	DENND1B				KIAA0125		CYP2U1	PACS2	NDUFA5		HELZ	SYPL1	RRM2B	PAPD5
	NCRNA00219		CMKLR1	DPP4			C22orf40	FAM102A			KCNMB1	CAMK2D		UPF2		NPHS1	ZNF219	RRP36	NCRNA00219	SP3	NDUFAF2
	HNRNPK			CNR1										CALM1	EEF1B2	MTR	EIF4E	ZNF25	HNRNPK	PHF2	RGMB
				SYNJ2BP			ETV3	HUWE1			MTERFD2	FAM36A			MRPS35	PUS1	KDM6A	ZNF25		UBR3	C3orf10
	RPS4X		HTR1D	ARPC1B			SYNCRIP	LOC84989			LOC100506571	UBA5		ZC3H7B	LACTBL1	PRICKLE4			RPS4X		ANAPC16
	MAPK8IP1						DSCR6	LMBRD2				GGN		FAM53B	LDHB	ND6	C1orf25	TBC1D13	MAPK8IP1	TAP2	BIN1
	SYT15			PDGFC			CTSH				RPL28	PTK2		UNC119	PIGM	NOB1	TMOD3	SMARCAL1	SYT15	SPAST
	DNM2		TMEM187	ATAD2			ZNF544	ATF7			ERMAP	PEX1		TPM3	LOC100505622	DHX35	CCDC115	HPRT1	DNM2	GOLPH3
	HKR1		HSD3BP3					CD96			KDM2B	SCT		FAM48A	ZCCHC4	RPS3A	MXRA7	IPO9	HKR1	HS3ST3B1	HPX
	UAP1L1		PAIP1	CDKN1B			C20orf46	HOXB3			SLFN13	MRRF		PTEN	DHCR24	HSD17B7	CRTAP	SLC22A23	UAP1L1	ATL3	TSTD2
				ARHGAP18			ZNF781	FRAS1			FOXP3	KHSRP		IQCB1	PSMA1	MTDH	RAB2A			GAPVD1	EVL
	PITRM1		CDV3	RBL2			TUFT1	MAGT1				C11orf21			MED22	TMEM161A	ARID4B	PRMT2	PITRM1	AKAP7	ABHD14B
	RB1		PACS2	CDKN2A			TBL1XR1	SDR9C7			RSL1D1	EEA1		SLC6A6	PLXND1	CCNC	G3BP2	SYNE1	RB1	DCAF4	RG9MTD1
	ZNF440		ZNF813	TMEM178				UBXN1			ZNF32	GRAP2		CCNG2	STARD3NL	ARHGAP21	SRF	LMNB2	ZNF440	SH3BGR	MYC
	NAV1						DDOST	NOSIP			ALG1L				AKAP1	IPW	TCF12	EXOC5	NAV1	CHP	LYRM4
	CAMTA1		EEF1B2	C1orf27			SENP5	DHX38			ZNF57	NCRNA00219		HSP90AB3P	ZNF234	EEF1A1	MAPRE2	ATP5SL	CAMTA1	AEBP2	VIL1
	KIAA1377		ITGB3BP				C21orf122	ALG1			TTC19					POU3F4	PRMT2	FAM109B	KIAA1377	CPEB4	ZNF706
	MLLT10		NAPSA	PPP1CC			NUS1	C9orf9			DPYSL2	RPS4X		FAM49B		GRAP2	NFYC	SPG21	MLLT10	IFNA4	FAM115C
	PIGT		MRPS35	ATRN			INADL	LOC100293539			DYRK2	HKR1		TRIM5	TMEM48	MMD	KLHL2	MGST3	PIGT	PSMB3	GVINP1
	CMTM3		LACTBL1	NEK4			TMTC4				DDX18			CLINT1	NDUFAF2	ARMCX6	TAF2	FNIP2	CMTM3	R3HDM1	BZRAP1
			PIGM	AES			C15orf17	GAPDH			ACOT2	UAP1L1			ZNF75D	TRIM44	LYPLA1	SATB1		SLC23A2	C6orf125
	RDH14		ZCCHC4	C20orf30							RHOF			ASPH		RAP1B	ACBD3	PLXNA1	RDH14
	CCDC69		DHCR24	CLTA			KIAA0114				COPS4	PITRM1		SAR1A	RGMB	SRSF7	SKIL	ABCF2	CCDC69	CSDE1	KANK1
	RRP7B		MED22	NICN1			GK5	BCKDHB			KIAA1429	RB1		PLCL1	C3orf10		FXN	CYTB	RRP7B	SIN3A	ALG10B
	LOC100505643		MTRNR2L6	COPS5				STAB2			LOC400027	NAV1			ANAPC16	GGA2	ANXA7	SNRPE	LOC100505643	ZMYM2	RRP36
	C4orf49		PLXND1	PRMT7			LYRM2	TMEM200A			FRMD4B	KIAA1919		CRLF3	BIN1		SFMBT2	GOLGA2P2Y	C4orf49	CD164	ZNF25
	TAGLN2		DIS3L2	SCRN1				ZNF480				CAMTA1		LOC100132356		SOLH	HNRNPH2		TAGLN2	EIF4E3	ZNF25
	EIF5A2		GGA1	DENND1B				SMARCA4			LOC100505805	KIAA1377		C1orf109	HPX	GOLM1	HNRNPA3		EIF5A2	MTPN
	ITGA5			FAM102A			NPM1	LOC100505808			LOC730091			EIF4EBP2	VANGL1	ZKSCAN4	STX16		ITGA5		TBC1D13
	CTSA		AKAP1				SYNRG	PRLH				MLLT10		GNB1	ABHD14B	OR7E156P	GNPNAT1		CTSA	NBN	HPRT1
	ZFR		ZNF234	HUWE1			SLC25A1	TCF12			CENPE	PIGT		MTMR1	RG9MTD1	CCDC6	L3MBTL3	VGLL4	ZFR		IPO9
	LPHN1			LOC84989			TP53RK	FAM69B			ALG13	CMTM3		MAP3K12	ITIH5L	ITM2C	YWHAZ		LPHN1	ABHD2	SLC22A23
	TTC37			LMBRD2			APEX1	RAB7L1				GNAO1		OSBPL8	CENPBD1	RRS1	RNF168	AES	TTC37	TJAP1
			TMEM48				MAFA	TCEB1			RPN2			SRRM1	MYC	ABCC3	FGFR1OP	ZNF778		SEC63	PRMT2
			MLLT10	ATF7			MAT1A	SMARCE1			ZNF618	KIAA0748		KDM3B	LYRM4	ATP1B1	SOS2	MAST4		PFAS	PTCD3
	PRKCQ		NDUFAF2	CD96			RNF121				WDR67	RDH14		DNAJC7	VIL1			TUBB	PRKCQ	KIAA1143	LMNB2
	LOXL4		ZNF75D	HOXB3			SOD1	UBE4A			IL7R	CCDC69		USP44	ZNF706	SLC25A36	INTS6	ADHFE1	LOXL4	PLEKHA2	ATP5SL
	EXD3		RGMB	FRAS1			SGIP1				C2orf56			LOC100129831	FAM115C		ZCCHC7	XPNPEP1	EXD3	EP300	FAM109B
	GLIS1		AEBP1	MAGT1			LOXL2	CHML			C17orf59	RRP7B			GVINP1	TBC1D9B	SELT	MZT2B	GLIS1	CCNG2
			C3orf10	SDR9C7			KCTD15	WDTC1			TRIM59	LOC100505643		RBM4	SUMO3	PLXNB2	RNF217	C1orf123			MGST3
	DDX28		ANAPC16	UBXN1			ZNF551	LEPROT			WDR24	C4orf49			C6orf125	IBTK	PGK1	SH3TC2	DDX28	FLJ14186	FNIP2
	ZFAND1		BIN1	NOSIP			GLYATL1P4	FAM182B			IDH3B			UBE2MP1		DDX21		MTR	ZFAND1		SATB1
				DHX38			SOX4	TRIB3			AHCY	TAGLN2		IGF1R	KANK1	FCRLA	FBXO46			EIF4B	PLXNA1
	HIST1H4F		BZRAP1	ALG1				GUSBP1				DCAF13		DMXL2	RPL35	LOC100509040	RRM2B	TPMT	HIST1H4F	ZFAND6	ABCF2
	KIAA1310			C9orf9			IGLON5	MTO1			DNAJA3	EIF5A2		RPL21	EIF3E	LOC388796	SP3	SSU72	KIAA1310	PTP4A2	CYTB
	GTPBP4		HPX	LOC100293539				TATDN3			TLR7	ITGA5		BOLA3	ALG10B	MNAT1	PHF2	LPAR5	GTPBP4	MTA1	SNRPE
			TSTD2				LSM7	MAGEC1			RYBP	CTSA		RPL21	HSPA4	SH2D1B	UBR3	TMEM64		SLC35A5	GOLGA2P2Y
	RNPEP		EVL	GAPDH				C1orf53			KLHDC5			DYNC1LI2	HELZ	EHD3		CDYL	RNPEP	2018-03-06
	SERPINB6		ABHD14B				PWP2				IGF2AS	LPHN1		GK5	RRP36	GPD1	TAP2	UBE2I	SERPINB6	RPL30	MRPL20
	NR6A1		RG9MTD1				MYO1G	COX7A1			PRNP	TTC37		MYH9	HUS1B	SEC31A	SPAST	NOL3	NR6A1	ELAVL1
	SMYD3		MYC	BCKDHB			DDX46	ZCCHC17			FOXJ1			FAM133B	ZNF25		GOLPH3	RHBDD1	SMYD3	HEATR5B
	C21orf59		LYRM4	STAB2			C20orf30	UPF3A						FAM123B	ZNF25		HS3ST3B1	RPL6	C21orf59	DCK	BLNK
	MTMR11		VIL1	TMEM200A			CCDC85B	VMA21			OR8B8	DHX15		MSL2	DEFA6		GAPVD1		MTMR11
	KIR2DS4		ZNF706	ZNF480			HECTD1	C16orf63			HMGB1	PRKCQ			TBC1D13		AKAP7	IKZF1	KIR2DS4		VGLL4
	NFRKB		SLC25A22	SMARCA4			ZNF22	RPA3			VEGFA	LOXL4			SMARCAL1		DCAF4	ATG13	NFRKB	USP6
	PIK3R1		FAM115C	LOC100505808			HPS5	LOC645513			E2F6	SPATA3		CNOT6L	HPRT1	PANK3	SH3BGR	TRIB2	PIK3R1	MRPS27	AES
	SERGEF		GVINP1	TCF12			RDH10					EXD3		SRRM1		BMI1	CHP	NRIP1	SERGEF		ALG9
			BZRAP1	FAM69B			DUSP2							RNF141	PRMT2	C3orf1	TTC38	NDUFA8		C1orf96	ZNF778
	CD52		C6orf125	RAB7L1			FAIM	IDH2			ZMAT3			NDRG3	PTCD3	C20orf194	AEBP2	SRP9	CD52		MAST4
	RPS3A		ADNP	TCEB1			RPS27L	ARL6IP5			PRPF8	GLIS1		PJA2	DUSP12	ZNF74	CPEB4		RPS3A	TRERF1	GTPBP3
	SNRPG		PEX14	SMARCE1			LMF1	L3MBTL2			COG2	TMSB15A			CCDC115	COX11	PSMB3	STIM1	SNRPG	BPTF	TUBB
	LOC100290566						WBSCR22				C17orf70	DDX28		SMNDC1	HUWE1	ROBO3	R3HDM1	BSCL2	LOC100290566	TMEM41B	ADHFE1
	KATNA1		KANK1	UBE4A			ELOVL7	ZBED1			RPS3A			DTWD2	LMNB2	PIF1	SLC23A2	CDK2AP1	KATNA1	LSS	XPNPEP1
	LOC100505771		RPL35	LOC100505915			GMEB1	MAP3K3			TIPIN	LOC100505537		EIF2C4	ATP5SL	FIZ1	CSDE1	MYBL1	LOC100505771	TUBGCP3	MZT2B
			ALG10B	CHML			LOC100506075	ZEB2			GCHFR	HIST1H4F			MGST3	MMP14	SIN3A	PUM1		KCTD5	LARS
	LOC399881		RRP36	WDTC1			ZFP62	CRAMP1L			C1orf162	KIAA1310		C16orf62	C3orf21	SLC7A4	ZMYM2	NUDCD1	LOC399881	UBE2B	C1orf123
			ZNF25	LEPROT			RPTOR	SLC37A4			HINFP	GTPBP4		SRSF1	FNIP2	TFDP2	CD164	LRRC8C		SPIN3	MTR
	FUCA2		ZNF25	FAM182B			KBTBD8	SETDB2				FAM187B		UBR2	SATB1	PIGP	EIF4E3	C8orf33	FUCA2	SMAD2
	SMPD1		TBC1D13	TRIB3			NUDT7	KIAA0125			ITGA2			SSFA2	AHR	TCF12	MTPN	LIN7C	SMPD1	YTHDC1	ABL2
			SMARCAL1	GUSBP1				CAMK2D			MARVELD1	MBTD1		EAPP	PLXNA1	LRBA		COX4I1		SOAT1	TPMT
	SUN1		HPRT1	MTO1			CSRP1				CS	RNPEP		ERCC4	ABCF2	ACBD6	NBN	CTDNEP1	SUN1	UTRN	SSU72
	PREB		IPO9	TATDN3			G3BP2	FAM36A			NCAPD3	SERPINB6			CYTB	SLC2A6		HIST1H2BK	PREB	TUBGCP3	TMEM64
	XPR1		SLC22A23	MAGEC1			SKA2	UBA5			C22orf40	NR6A1		EIF2B2	SNRPE	KIAA1430	ABHD2	SIK3	XPR1	ARHGAP17	CDYL
	FEZ1			C1orf53			PWP1	GGN				SMYD3		NHS	MRPL20		TJAP1		FEZ1	H3F3A	EIF3M
	LCN15		PRMT2	COX7A1			CCHCR1	PTK2			PITPNC1	C21orf59		TOPORS			SEC63	CRYZ	LCN15	TMEM200A	UBE2I
				ZCCHC17				PEX1			ETV3	KIR2DS4		PRKRIR	BLNK	VCL	PFAS	PLOD3		LRCH1	PDCD2
	TRIAP1		PTCD3	UPF3A			CMKLR1	SCT			SYNCRIP	NFRKB		RCBTB1		KPNA5	KIAA1143	CCDC92	TRIAP1	GCC2	GSG2
	TMEM64		SYNE1	VMA21				MRRF			DSCR6	PIK3R1			RANBP2		PLEKHA2		TMEM64	PSMB2	NOL3
	DPYSL2		C19orf56	C16orf63				KHSRP			CTSH	MAS1L		MGAT2	C12orf62	TRIM16L	EP300	NOTUM	DPYSL2		RHBDD1
	LOC642236		LMNB2	RPA3			HTR1D	C11orf21			RNF125	SERGEF		RNF169	HSPA8	TMPRSS5	CCNG2	P2RY1	LOC642236	PRR14	RPL6
	CCDC99		ATP5SL				RPL39L	EEA1			NSDHL			GPBP1L1	SDCCAG8	STARD7		NME2P1	CCDC99		IKZF1
	DYRK1A		APEH	RPS10				GRAP2			CLN8	CD52		C9orf82	GLTSCR2		RAB2A	ANGPT1	DYRK1A	TAS2R19	ATG13
	KIAA0368		MXRA7					FXC1			ZNF544	RPS3A			AES	MLH3	FLJ14186	TARBP1	KIAA0368	TRIM58	NDUFA8
	PHACTR4		MGST3	IDH2			TMEM187					EDC3		PRPF39	BNIP1	TNFSF4		FUT8	PHACTR4	DNMT3B	SRP9
	SEH1L		FNIP2	ARL6IP5			UBE2V2	SYPL1			C20orf46	SNRPG		IGSF22	ZNF778	TRIM47	EIF4B	TMBIM4	SEH1L	ZNF28
	OSTCL		SATB1	L3MBTL2			HSD3BP3	NCRNA00219			ZNF781	KIAA0319L		OTUD4	GTPBP3	ZNF395	ZFAND6	KIAA0125	OSTCL	DNAJB6	STIM1
	KCNMB1		AHR								TUFT1	GATC		CSGALNACT2	TUBB	DLG1	PTP4A2	C1orf162	KCNMB1	PLRG1	BSCL2
			PLXNA1	ZBED1			CDV3	RPS4X			TBL1XR1	ZNF124		XYLT1	ADHFE1	DSTN	MTA1	NAA35		DPAGT1	CDK2AP1
			ABCF2	ZEB2			PACS2	SYT15				KATNA1		NUPL1		CYP4V2	SLC35A5	MLEC		SNRPN	MYBL1
	TP53I13		CYTB	CRAMP1L			ZNF813	HKR1			TERT				MED4	TUBB1	2018-03-06		TP53I13	EIF1B	PUM1
	TBPL1		SNRPE	SLC37A4			NUDT9P1				DDOST	CADPS2		PRRC2C	XPNPEP1		RAB8B	SLC16A7	TBPL1	PRKRIR	NUDCD1
	STBD1		CDC14B	ITGB2			EEF1B2	UAP1L1			SENP5	PPP1R14A		FAM169A	LARS	KLRC3	SYCN	KHDRBS1	STBD1	ZNF498	DYNLT3
	MTERFD2		FBXL14	SETDB2			ITGB3BP				C21orf122	FIGNL1		PHF21A	C1orf123	GORASP2	RPL30	FGF21	MTERFD2	FCHO2
	LOC100506571		GOLGA2P2Y	KIAA0125			NAPSA	PITRM1							SH3TC2	DNAJC10	ELAVL1	COX6C	LOC100506571	VPS13A	BCS1L
				CAMK2D			MRPS35	RB1			NUS1	FUCA2		CHMP1B	EFHA2	TBRG4	HEATR5B	HOOK1			SMPD2
	RPL28		MRPL20				LACTBL1	ZNF440			TMTC4	SMPD1		LOC100510093	MTR	MSX2P1	DCK	RNF6	RPL28	SPICE1	C8orf33
	CACNA2D4			FAM36A			PIGM	NAV1			C15orf17			C5orf44		POP7		ADCK5	CACNA2D4	RBBP4	LIN7C
				UBA5			ZCCHC4	KIAA1919				SUN1		GALNT1	ABL2	KIAA0368		ZNF37A		KIAA1109	COX4I1
			PPAP2A	GGN			DHCR24	CAMTA1			KIAA0114				TPMT	SEC11C	USP6	HYAL2		ATXN7L1	CCDC76
	ERMAP		BLNK	PTK2			MED22	KIAA1377			SLC25A46	LCN15		TMEM49	SSU72	CHODL	MRPS27	GSTA2	ERMAP	TRANK1	RBMX
	CPSF3L			PEX1			MTRNR2L6	MLLT10			GK5			STAMBP	RIOK2	C11orf46		RBM23	CPSF3L		C10orf2
	SLC12A2		HDAC3	SCT			PLXND1	TAF6				TRIAP1		PSAP	TMEM64	IQCF2	FAM134A	HDAC2	SLC12A2	ZBTB7A	SDAD1
			C15orf41	MRRF			DIS3L2	PIGT			LYRM2	TMEM64		RAB28	SKP2		C1orf96			FCHSD2	PAK1IP1
	KDM2B		VGLL4	KHSRP			GGA1					DPYSL2		GRB2	RPA2	LIAS		RNPS1	KDM2B	SLC25A17	PLOD3
	RNF166		HSPA8	C11orf21				CMTM3				CCDC99		SR140	CDYL	MFNG	ZNF721	DNAH12	RNF166	RAB5B	CCDC92
	SLFN13			EEA1			AKAP1	GNAO1			UBE2G1	LOC100133319		MTDH	ZNF347	DPH2	TRERF1	MRPL42	SLFN13	ACTG1
	PSMA6			GRAP2							NPM1	KIAA0368		ZNF207	EIF3M	C17orf101	BPTF	HNRNPUL1	PSMA6	ZDHHC14	P2RY1
	B4GALT4		GLTSCR2	FXC1				KIAA0748			SYNRG	PHACTR4			GLIPR1	ACAT2	XPO1	NCOA5	B4GALT4	ARFGEF1	UTP14A
			AES				ANGEL2	RDH14			SLC25A1	SEH1L		SEC61G	UBE2I	TTC38	KIAA0495			SRSF3	NME2P1
	FOXP3		ALG9	SYPL1			TMEM48	CCDC69			TP53RK	OSTCL			PDCD2	EIF3M	TBC1D20	SLC11A2	FOXP3	CEPT1	ANGPT1
			ZNF778	NCRNA00219			MLLT10				APEX1			CYP4V2	GSG2		TMEM41B	ANKRD13C		PUM2	TARBP1
	FUNDC1		MAST4	C2orf3			DLX1	RRP7B			MAFA	KCNMB1		PUM2	RHBDD1	ZC4H2	LSS	NUDT15	FUNDC1	LOC401847	FUT8
	RSL1D1		GTPBP3				NDUFAF2	LOC100505643			MAT1A			EDEM3	RPL6	FAN1	TUBGCP3	CCR4	RSL1D1	MINPP1	KIAA0125
	ZNF32		GALNS	RPS4X			RGMB	C4orf49			SLC27A5	TP53I13		DCAF11	IKZF1	PDE4A	KCTD5	UQCR11	ZNF32	LCOR
	BRSK2		TUBB	SYT15			C3orf10				RNF121	TBPL1		JRKL	ATG13		UBE2B	KIAA1147	BRSK2	ADAM29
			ADHFE1	HKR1			ANAPC16	TAGLN2			SOD1	STBD1		EPS15	NDUFA8	IBTK	SPIN3	PIGY		ATG3	C1orf162
	TTC19						BIN1	DCAF13			GANAB	MTERFD2		STK35	SRP9	R3HDM1	SMAD2	GPR137B	TTC19	BAT1	DNAJC11
	C17orf79		XPNPEP1	UAP1L1				NIP7			SGIP1	LOC100506571		KRAS			YTHDC1		C17orf79	TMEM165	MLEC
	DPYSL2		MZT2B				TMEM52	EIF5A2			LOXL2			CASP8	CDK2AP1	ZFYVE20		NR3C2	DPYSL2	VPS41
			EFCAB7	PITRM1			TCTA	ITGA5			KCTD15	RPL28		TNRC6B	MYBL1	KCTD13	SOAT1	FAM175A		LANCL1	SLC16A7
	KRT19		LARS	RB1			BZRAP1	CTSA			ZNF551	CACNA2D4		CDK12	ERGIC3		UTRN	TRIB2	KRT19	FBXO3	KHDRBS1
	DYRK2		C1orf123	ZNF440				COPS8			GLYATL1P4			IL1F6	NUDCD1	SLC25A5	TUBGCP3	SLC2A13	DYRK2	GAS8	PFDN6
	CHAD		MTR	NAV1			HPX	LOC100507625			SOX4			TMEM184B	CREBL2	CALD1	ARHGAP17	RAB7L1	CHAD	PCMTD2	FGF21
	DDX18			KIAA1919			TSTD2					HARS		DDX3X	DYNLT3	WHSC1	NEAT1	LOC100499466	DDX18	LOC25845	COX6C
	ACOT2		ABL2	CAMTA1			EVL	ZFR			IGLON5	PDE2A		MBTPS1	BCS1L	TUBB1	H3F3A	PACSIN1	ACOT2	SRBD1	TSHZ1
			VAC14	PRR3				LPHN1				ERMAP		MPHOSPH8	CCL27	TMEM64	TMEM200A	POMP		CCNY	RNF6
	RHOF		TPMT	KIAA1377			ABHD14B	TTC37			LSM7	SLC12A2		LOC441016		VAV2	LRCH1		RHOF	CSNK1E	ADCK5
	COPS4		AIFM2											SRPK2	C8orf33		GCC2	POLE	COPS4		KMO
	GTF2H3		SSU72	MLLT10			RG9MTD1				PWP2	KDM2B		TIGIT	COX4I1		PSMB2		GTF2H3	BOD1L	ZNF37A
	KIAA1429		LPAR5	TAF6			MYC	DHX15			DDX46	RNF166		ZNF217	CPA5	TSPAN33		ACER3	KIAA1429	RNGTT	HYAL2
	LOC400027		RIOK2	PIGT			LYRM4	PRKCQ			SLC30A1	SLFN13		ASB3	IAH1	ZFYVE26	EPS8L2	CALML3	LOC400027	ARHGAP17	GSTA2
			TMEM64				VIL1	LOXL4			C20orf30	PSMA6		CHDH	CCDC76	GEMIN4	VPS8			CUL4A	RBM23
	MDK		ADAT2	CMTM3			ZNF706	SPATA3			CCDC85B	B4GALT4		SMARCA2	HIST1H2BK	SHQ1	PRR14	ZNF501	MDK	NCRNA00174	METTL13
	GRLF1		RPA2	GNAO1			SLC25A22	POLR2A			HECTD1				SIK3	DTYMK		SVIP	GRLF1	PDZD8	SLC25A25
	WRN		MZT1				GVINP1	EXD3			ZNF22			MYO9A	SLC5A6	C17orf86	TRIM58		WRN	UBFD1
	SORCS3		CDYL	RDH14			BZRAP1				HPS5	FOXP3		LEMD3		RBM19	DNMT3B	ARF5	SORCS3	PTMA	RNPS1
	MBTPS1		EIF3M	CCDC69			C6orf125				RDH10			NFAT5	RBMX	ZNF142	ZNF28	TRIM44	MBTPS1		MRPL42
	FOXD2		DHX30				ADNP	GLIS1			DUSP2	FUNDC1		CYLD			DNAJB6	SLC5A6	FOXD2	TAOK1	COMMD1
			UBE2I	RRP7B			PEX14	TMSB15A			FAIM	RSL1D1		PRKAR1A	C10orf2	VPS13A	PLRG1	PMP22		GALNT2	HNRNPUL1
	CENPE		PDCD2	LOC100505643							RPS27L	ZNF32		HLA-DPB1	CRYZ	B3GNT9	ARF5	NCRNA00116	CENPE	RCAN1
	ALG13		RHBDD1	C4orf49			KANK1	DDX28			LMF1	PSPC1		RBM3	SDAD1	EIF4B	DPAGT1	MUC7	ALG13		SLC11A2
	ATP1A3		RPL6				RPL35	IRAK2			MACROD1	BRSK2		NHEDC2	PAK1IP1	SYT6	SRD5A1	SMS	ATP1A3		CABIN1
	RPN2		CD2BP2	TAGLN2			TRAF3IP1	HAR1A			WBSCR22			CELF2	PLOD3		EIF1B	MTAP	RPN2	BCL10	ACAD9
	TMEM198		NDUFA8	DCAF13			ALG10B	ZFAND1			ELOVL7			ATP2A2	NOTUM	DNAJC11	ARMC8	NID1	TMEM198	ARCN1	ANKRD13C
	ZNF506		PTER	NIP7			RRP36				GMEB1	ZNF57		PTPN9	P2RY1	SMCR7L	PRKRIR	C4orf32	ZNF506	SNX6	CCR4
	SHKBP1			EIF5A2			ZNF335	HIST1H4F			LOC100506075	TTC19			OPRK1	NDNL2	ZNF498	TRUB2	SHKBP1	CASC4	SLC25A32
	C17orf59		STIM1	ITGA5			ZNF25	KIAA1310			ZFP62	C17orf79		MTHFD1L	NME2P1	DDX3X	FCHO2	SPIN1	C17orf59	DENND5B	KIAA1147
	TRIM59		ELAC2	CTSA			SMARCAL1	GTPBP4			RPTOR	DPYSL2		CLN8	ANGPT1		PRDX1	APP	TRIM59	KLF2	PIGY
	SH3BGRL		BSCL2	COPS8			HPRT1	FAM187B			KBTBD8			OTUD1	TARBP1		VPS13A		SH3BGRL	DNAJC14	GPR137B
	WDR24			LOC100507625			IPO9				NUDT7	KRT19		YIPF5	DZIP3	SLC13A2		RAB8B	WDR24	NONO
	KLRB1		CDK2AP1				SLC22A23	MBTD1				ESPNL			GLA	SPDYE3	SPICE1	LMAN2	KLRB1	STAU1	NR3C2
	C22orf32		MYBL1	ZFR				RNPEP			CSRP1	DYRK2		SDCBP		COQ10A	RBBP4		C22orf32		FAM175A
	IDH3B		DYNLT3	LPHN1			PRMT2	SERPINB6			LOC493754	DDX18		PPPDE2		LOC100505619	KIAA1109	GABPB1	IDH3B	FLJ14186	SLC2A13
	TRNAU1AP		LOC100505990	TTC37				NR6A1			G3BP2	ACOT2		FLJ14186	C1orf162	EEF1A1	ATXN7L1	TOMM40	TRNAU1AP	FLCN	RAB7L1
	AHCY		BCS1L				PTCD3	SMYD3			SKA2			HEATR5A	EXOSC8		TRANK1	FAM162A	AHCY	MED23	LOC100499466
	PGS1		CD99				SYNE1	C21orf59			PWP1	RHOF		ELP3	NAA35	COL11A2		SPCS2	PGS1	ZC3HAV1	ARHGEF6
				DHX15			C19orf56	MTMR11			CCHCR1	COPS4		SIRPA	MLEC	AKR1B1	ZBTB7A	TBL2		PARP8	PACSIN1
	DNAJA3		SMPD2	PRKCQ			TMEM106C	KIR2DS4			ACADSB	GTF2H3			PTGIR	KCNJ14	FCHSD2	TEX261	DNAJA3	ZNF236	POMP
	RYBP		C8orf33	LOXL4			LMNB2	PYCR2			CACYBP	KIAA1429		ZNF219		ZNF551	SLC25A17		RYBP	S100A4	SLC25A3
	EAF2			CNR2			LDLR	NFRKB			ZNF469	RPH3AL		KLF8	SLC16A7	MZB1	RAB5B	ALS2CL	EAF2	SLC38A1
	IGF2AS		LIN7C	SPATA3			ATP5SL	PIK3R1				LOC400027			KHDRBS1	DHODH	ACTG1	ZKSCAN4	IGF2AS	CTCF	HNRPDL
	PRNP		NDUFC1	POLR2A			APEH	MAS1L			CMKLR1	FRMD4B		IRF9	PFDN6	PDE5A	ZDHHC14		PRNP	CGGBP1	POLE
	AGR2		COX4I1	EXD3			FAM109B	SERGEF				GRLF1		FLJ90757		PLAG1	PPP6R3	UHMK1	AGR2	CTDSP2	KIAA1324L
	LOC100129361		IAH1				MXRA7					LOC100505805		CCDC85C	FGF21	SREBF2	ARFGEF1	LEPR	LOC100129361	ZDHHC17
	TOR3A		CCDC76					CD52			HTR1D	CEP250		MAT2B	COX6C	MYO9A	SRSF3	ASGR1	TOR3A	LRIG2
	CHCHD3		HIST1H2BK	GLIS1			MGST3	RPS3A			RPL39L	WRN		KDM6A	TSHZ1	LTV1	CEPT1	NSD1	CHCHD3	FBXO34	ZNF501
	TGFBR3		SLC5A6	NFATC1			FNIP2	EDC3				SORCS3		C1orf25	RNF6	TTC28	PUM2	FOXO1	TGFBR3	DDX17	SVIP
	FOXJ1			TMSB15A			TMEM61	SNRPG			CATSPERG	FOXD2		CCDC115	ADCK5	PATZ1	MINPP1	RNF41	FOXJ1	COPS7B	RIMKLA
			C10orf2				SATB1	KIAA0319L				AIM1L		CRTAP	ZNF37A	PHB				C15orf29
			CRYZ	DDX28			ARF3	GATC			TMEM187			RAB2A	HYAL2	C10orf28	LCOR	KRI1		ACAP2	ARF5
			SDAD1	IRAK2			AHR	ZNF124			UBE2V2	CENPE		STS	RBM23	CHIC1	ADAM29	PEMT		OSTC	TRIM44
	DSC1		PAK1IP1	HAR1A			PLXNA1	KATNA1			ZNF623	ALG13		FBXW7	HDAC2	COX11	ATG3	SPOCD1	DSC1	STAG3L4	PMP22
			PLOD3	ZFAND1			ABCF2				HSD3BP3	ATP1A3		ARID4B	SLC25A25	PRKCA	BAT1	RAD54L2		PPP1CB	CYGB
	OR8B8		CCDC92				CYTB	CADPS2			PAIP1	RPN2		G3BP2	GTF3C3	METAP2		SMAD4	OR8B8	MRPL42
				HIST1H4F			SNRPE	PPP1R14A				WDR67		SNX15		ZNF607	CHCHD3	TIA1		LAMC1	PROCR
	HMGB1		NOTUM	KIAA1310			CDC14B	FIGNL1			CDV3	TMEM198		SRF	MRPL42	EPS8	TMEM165	IMMT	HMGB1	DYRK2	OLFML1
	VEGFA		P2RY1	GTPBP4			FBXL14	ALOX15			SFTPB	ZNF506		DEAF1	COMMD1	MTMR2	VPS41	CUL2	VEGFA	KRCC1	SMYD4
			UTP14A	FAM187B			GOLGA2P2Y				PACS2			TCF12	SEMA4C	ZSWIM7	LOC93622	WDR11		KDM1B	NCRNA00116
	RPLP0		NME2P1	MBTD1				FUCA2			ZNF813	SHKBP1		MAPRE2		SIPA1L1	LANCL1	NRGN	RPLP0	KIAA0232	TBCA
	PRPF8		TARBP1	RNPEP			MRPL20	SMPD1				C17orf59		ACBD6	ACAD9	LRPPRC	C14orf1	ZNF562	PRPF8	TMEM123	MUC7
	COG2		FUT8	SERPINB6							NUDT9P1	TRIM59		NFYC	ANKRD13C	HMG20A	FBXO3		COG2	FLJ13224	MTAP
	GSDMA		DZIP3	NR6A1				SUN1			EEF1B2	SH3BGRL		ADPGK	CCT8	PLA2G12A	GAS8		GSDMA	CHTF8	NID1
	C17orf70		GGA2	SMYD3			PPAP2A				ITGB3BP	WDR24			CCR4		PCMTD2		C17orf70		TRUB2
	RPS3A		KIAA0125	IMPDH2			BLNK	NUDT8			NAPSA	KLRB1		USP19	UQCR11	LEPREL2	LOC25845		RPS3A	MYO15B	SPIN1
	PPM1J		CCL2	C21orf59							MRPS35	C22orf32		SLC4A8	KIAA1147	LOC84989	SRBD1		PPM1J	INTS3	UQCC
	GCHFR			MTMR11			HDAC3	FEZ1			LACTBL1	IDH3B		KLHL2	PIGY	SRF	CCNY	UBE2S	GCHFR	ITCH	COG6
	MTCH1			KIR2DS4			VGLL4	LCN15			LDHB	TRNAU1AP		LYPLA1	GPR137B	KLRF1	CMAH		MTCH1	C20orf11	ZFP82
	HSPA8		CSRP2BP	PYCR2							PIGM	AHCY		ACBD3		SH2D1B	CSNK1E	PTPN18	HSPA8		APP
	C1orf162			NFRKB				TRIAP1			ZCCHC4			BIN3	NR3C2				C1orf162	AHCYL1
	CRIP1		ZNF518B	TARSL2				TMEM64			DHCR24	DNAJA3		SKIL	FAM175A		ASCL2		CRIP1	CNR1
	RHPN1		C1orf162	PIK3R1			GLTSCR2	DPYSL2			MED22	RNMT		BTBD10	RAB7L1	CARD11	BOD1L	STAG2	RHPN1		GABPB1
			DNAJC11	MAS1L			AES	CCDC99			MTRNR2L6	TLR7		SRSF1	LOC100499466	NME2	RNGTT	ZNF783			PPARA
	SYT13		EXOSC8	ZNF828			ALG9	KIAA0368			PLXND1	RYBP		ANXA7	PACSIN1	ABCB8	ARHGAP17	PDE6G	SYT13	CCNY	TOMM40
	MARVELD1		MLEC	SERGEF			ZNF778	CCDC61			RBPJL	EAF2		SFMBT2	POMP	AKR7A2	CUL4A	PKLR	MARVELD1	SS18L1	LCK
	CS		PTGIR				MAST4	PHACTR4			DIS3L2	KLHDC5		HNRNPH2	SLC25A3		NCRNA00174	ARF1	CS	TOR1AIP1	FAM162A
	MCOLN3		SLC16A7				GTPBP3	SEH1L			GGA1	IGF2AS		PUM1		LASS6	PDZD8	FYN	MCOLN3		SPCS2
	NCAPD3		LOC653075	FAM188A			GALNS	OSTCL				PRNP		HNRNPA3		VDAC3	ZNF786	LOC25845	NCAPD3	VAPA	TBL2
	SRP68		PRR13	CD52			MRPL43	MORC4			STARD3NL	LOC100129361		NT5E	POLE		UBFD1	MOBKL1A	SRP68	ARMC8
				RBL2			TUBB				AKAP1	TOR3A		CLASP1		RNF168	PTMA	TBCD		BTG1	ZKSCAN4
	PITPNC1		BCR	RPS3A				RPS10				CHCHD3		L3MBTL3	GIMAP4	CNIH	TMEM50B		PITPNC1	SMG1
	ATAD5		PFDN6	EDC3			ILK	KCNMB1				TGFBR3		YWHAZ	ACER3	NOMO1	SPTLC1		ATAD5	DCK	MOV10
	ETV3		C17orf50	SNRPG			ADHFE1				ANGEL2	FOXJ1		RNF168		DHRS3		FAR1	ETV3	ERO1LB	UHMK1
	SYNCRIP		CACNA2D3	KIAA0319L				TP53I13			TMEM48	ZNF780B		HIPK2	FLT3	GPRC5D		HSD17B12	SYNCRIP	UBE2K	ASGR1
	DSCR6		FGF21	GATC			XPNPEP1	TBPL1			MLLT10			ADAMTS13			TAOK1	BCL2	DSCR6	MYO6	FOXO1
	CLN8		COX6C	ZNF124			MZT2B	DMWD			DLX1			ACOX1	TRIM44	CCDC50	GALNT2		CLN8	PLEKHG1	PODXL
			TSHZ1	LOC100290566			EFCAB7				PAPD5	DSC1		FGFR1OP	PMP22	NAP1L1	RCAN1	C12orf75		RICTOR	FGFR2
	RNASEH2C		ADCK5	KATNA1			LARS	STBD1			NDUFAF2			SLAIN2			IRF2BP2		RNASEH2C	PDLIM5	NOLC1
	C20orf46		KMO	LOC100505771			C1orf123	MTERFD2			ZNF75D			CYP4V2	CRTAP	PGAM2		SDAD1	C20orf46	RTF1
	PRPF4B		ZNF37A					LOC100506571			RGMB			SOS2	PROCR		CRTC3	MZT1	PRPF4B	ADSS
	ZNF781		HYAL2	CADPS2			MTR				C3orf10	OR8B8			OLFML1	ZNRF1		PLEKHF2	ZNF781	LSM1	KRI1
			RBM23	PPP1R14A				RPL28							SMYD4			FAM108A1		DNAJC10	PEMT
	PRMT10		SLC25A25	FIGNL1			GPKOW	CACNA2D4			ANAPC16	HMGB1		ZCCHC7	DRG1	IER3IP1	BCL10	LIPC	PRMT10	ANP32A	SPOCD1
	POU5F1P3		AIRE				ABL2				BIN1	VEGFA		SELT	NCRNA00116		ARCN1	ZBTB41	POU5F1P3	RBM4B	RAD54L2
	PGLS		MT1X	FUCA2			TPMT							PGK1	C2orf44		SNX6	GPSM2	PGLS	KIAA0174	SMAD4
			C21orf2	RHOA			AIFM2	HARS			CHMP7	RPLP0			MTAP	POLR3D	CASC4	GNG11			IMMT
	ANK2		TNFAIP8L1	SMPD1			SSU72	PDE2A			TMEM52	PRPF8		FBXO46	C4orf32	AHNAK	DENND5B	MAPK1IP1L	ANK2		CUL2
	DDOST						LPAR5	ERMAP			TCTA	COG2		RRM2B	TRUB2	VDAC1	KLF2	VEGFC	DDOST	ZNF558	WDR11
	ATP13A3		RNPS1	SUN1			RIOK2	SLC12A2			BZRAP1	C17orf70			SPIN1	NNT	DNAJC14	SCAI	ATP13A3	FYB	NRGN
	SENP5		DNAH12	ZSCAN20			TMEM64					RPS3A		TBC1D9	UQCC	KLHL32	NONO	SYTL4	SENP5	ZMAT3	ZNF562
	C21orf122		MRPL42	PREB				KDM2B			HPX	PPM1J		PARP3	COG6	ASTN2	STAU1	TNPO1	C21orf122	PPP1CA
			CATSPER2	NUDT8			ADAT2	RNF166			TSTD2	GCHFR		SPEN	ZFP82		FLJ14186	PABPC4		ESCO1
	CORO7		COMMD1				RPA2	SLFN13				MTCH1		SP3	APP	RPAP1	FLCN	DNM1L	CORO7	PACSIN2
			SEMA4C	XPR1			MZT1	PSMA6			HNRNPD	ZNF429		C16orf58		SPRYD3	SEC24B	C14orf147		NPEPPS	SIRT5
	NUS1			FEZ1			CDYL	B4GALT4			EVL	HSPA8		PHF2		STAT4	MED23	ZNF134	NUS1		CKS1B
	TMTC4		CABIN1	LCN15				STAG3				CRIP1		LOC100510704	GABPB1	PIGO	ZC3HAV1	DNAJB6	TMTC4	RAP2C	CCDC132
			ANKRD13C				FAM164A							UBR3	PPARA	KDM4C	PARP8	CHI3L2		NMD3	UBE2S
	KIAA0114		CCT8	TRIAP1			EIF3M				ABHD14B	ARL5B			FAM162A	PSMC5	ZNF236	CASP8AP2	KIAA0114	ARRDC3
	SLC25A46		ABLIM3	TMEM64			DHX30	FOXP3				RHPN1		TRRAP	SCAND2	ALG10	S100A4	MFAP3L	SLC25A46	STAM2	ZNF121
			CCR4	DPYSL2			UBE2I				RG9MTD1	ITGA2		SPAST	TBL2	CBLB	SLC38A1	MLLT3		SMARCD2	PTPN18
			SLC25A32	CCDC104			PDCD2	FUNDC1			HMGN2	SYT13		ACTR2	TEX261	ICMT	CTCF	KLF11
	GK5		UQCR11	CCDC99			NOL3	RSL1D1				MARVELD1		GOLPH3		CLU	CGGBP1	NOC3L	GK5	APLF	ZFP161
	NISCH		KIAA1147	KIAA0368			RHBDD1	ZNF32			MYC	ZNF254		HS3ST3B1	NR1D1	DDX19B	CTDSP2	CYFIP2	NISCH	RMND5A
	APEH		GPR137B	CCDC61			RPL6	PSPC1			LYRM4	CS			ALS2CL		ZDHHC17		APEH	PGGT1B	STAG2
	STK38			PHACTR4			HSD17B12	BRSK2			VIL1	MCOLN3		KIAA2026	MRPS18B	FBXL18	LRIG2	GPR124	STK38	CAPZA2	ZNF783
	RINT1		SLC2A13	SEH1L							ZNF706	NCAPD3		GAPVD1	MOV10	ZNF75A	FBXO34	C1orf216	RINT1		PDE6G
				OSTCL			ATG13				SLC25A22			NAT6	STX7	CFD	DDX17			NCRNA00174	KCNH8
	LYRM2		CYB5R1	MORC4			TRIB2	ZNF57			FAM115C	PITPNC1		AKAP7	ASGR1	ALCAM	COPS7B	APEX1	LYRM2		FYN
			RAB7L1				CD2BP2	TTC19			GVINP1	ATAD5		CNOT8	FOXO1	GPR56	C15orf29	CAPRIN1		RALGAPB	LOC25845
	NPM1		LOC100499466	RPS10			NDUFA8	C17orf79			BZRAP1	C1orf174		AGRP	ZNF689	PTBP2	ACAP2	SRSF6	NPM1	TIA1	MOBKL1A
	MBNL2		ARHGEF6	KCNMB1			PTER	DPYSL2			C6orf125	KNDC1		TM9SF1	CD48	MYLK	OSTC	CDKN2AIPNL	MBNL2	FAM18B1	NDUFS8
	CAPN10		PACSIN1								ADNP	ETV3		SH3BGR	PODXL	AKT3	STAG3L4	RNF41	CAPN10	PPM1B	TBCD
	SYNRG		SLC25A3					KRT19			PEX14	SYNCRIP		TTC38	NOLC1	ITPR3	PPP1CB	TPST2	SYNRG	EI24
	SLC25A1			TP53I13			STIM1	ESPNL				DSCR6		UBE2W	TRMT6	OR2A20P	MRPL42	RAC1	SLC25A1	TARDBP	KLHDC5
	APEX1		HNRPDL	TBPL1			ELAC2	DYRK2			KANK1	NSDHL		MPP6			LAMC1	TBXA2R	APEX1	LOC100506528
	MAFA		POLE	DMWD			BSCL2	CHAD			RPL35	NUFIP1				MALL	DYRK2	NSUN5P2	MAFA	ASB8	BCL2
	FCN1		NMB	RXRB				DDX18			TRAF3IP1	CLN8		AEBP2	PEMT	ZZEF1	STK38		FCN1		PHPT1
	SYTL3		TCF7					ACOT2			ALG10B	ZNF544		ATP11A	SPOCD1		KRCC1	NDNL2	SYTL3
	MAT1A			STBD1			CDK2AP1				HSPA4			CPEB4	RAD54L2	VANGL1	KDM1B	LIN7B	MAT1A	STAMBP	C12orf75
	SLC27A5		ITLN2	MTERFD2				RHOF			RRP36	RNASEH2C		PSMB3	IMMT	SC5DL	KIAA0232	ELP2	SLC27A5	ATP2C1	SDAD1
	RNF121		ACER3	LOC100506571			MYBL1	COPS4			ZNF335	C20orf46		FAM160B1	CUL2	CYBA	TMEM123	UBTF	RNF121	PIKFYVE	MZT1
	ZNF544						PUM1	GTF2H3			ZNF25	ZNF781		HLA-DOA	WDR11	NDUFA9	FLJ13224		ZNF544		ASCC3
	SOD1		ZNF501	RPL28			NUDCD1	KIAA1429			ZNF25	TUFT1		TXNDC9	NRGN		CHTF8	ACCN3	SOD1	2018-09-07	PLEKHF2
	GANAB		SVIP	CACNA2D4				LOC400027			SMARCAL1	TSG101		CSDE1	CNOT7	DCTD	CAMTA1	GAS2L1	GANAB	C2CD3
	DENND1A		SAGE1				VHL				HPRT1			SIN3A	ZNF562	C17orf28		LINS	DENND1A	FAM161A	LIPC
	SGIP1						DYNLT3	MDK			IPO9	PRMT10		C6orf225	HCST	CRYL1	MYO15B	MPHOSPH8	SGIP1	LSM14A	ZBTB41
	LOXL2		GPRASP1				LOC100505990	LOC100505805			SLC22A23	POU5F1P3		ZMYM2		KLHL3	INTS3		LOXL2	USP32	GNG11
	KCTD15		TRIM44	HARS			BCS1L	CEP250				PGLS		CD164		LOC100506931	ITCH	PCYOX1	KCTD15	C9orf72	MAPK1IP1L
	ZNF551		SLC5A6	PDE2A			CD99	ZNF492			PRMT2			LITAF	SIRT5	HLA-DPA1	ARPC4	EPN1	ZNF551	CAPRIN1
	SOX4			ERMAP				WRN			LOC100506687	TERT		MTPN	CKS1B	TUFM	C20orf11		SOX4	SP2	VEGFC
	RAB3IP		PROCR	C10orf116			SMPD2					ANK2		JMY	CCDC132	TEF		AASDHPPT	RAB3IP		SCAI
	AGAP3		OLFML1	SLC12A2			C8orf33	FOXD2			PTCD3	DDOST			UBE2S		AHCYL1	TMEM203	AGAP3	ARID4B	SYTL4
			SMYD4	IL18RAP				AIM1L			GLRX2	ATP13A3		NBN		SLC39A3	CNR1	MUTYH		HNRNPM	GNPTAB
	NCALD		NCRNA00116				LIN7C				SYNE1	SENP5			PTPN18	CSHL1		C6orf70	NCALD	POLR3F	TNPO1
			TBCA	KDM2B			NDUFC1	CENPE			C19orf56	NFATC4		ZBTB44	ZFP161	WDR70				LMAN2	CCDC22
			MUC7	RNF166			COX4I1	ALG13			TMEM106C	C21orf122		MAT2A	FAM189B	C12orf73	CCNY	HINT1		ANKHD1	QPRT
	HRASLS5		C2orf44	SLFN13			IAH1	GM2A			LMNB2			ABHD2			SS18L1	PRKAR2B	HRASLS5		DNM1L
	C1QTNF5		MTAP	PSMA6			CCDC76	ATP1A3			LDLR	CORO7		CELSR2	ZNF783	MYLK	TOR1AIP1	PIGK	C1QTNF5	SUB1	C14orf147
	CDC16		NID1	B4GALT4			HIST1H2BH	RPN2			WEE1			ZEB2	HOOK2	FCN3		ZNF664	CDC16	MED14	ZNF134
	LPP		TRUB2	TFCP2			HIST1H2BK	PDCD6IP			ATP5SL	NUS1		PIK3C2B	LOC494150		VAPA	KIAA1919	LPP	ASCC1	CHI3L2
	LSM7		SPIN1	STAG3				WDR67			APEH	TMTC4		TJAP1	ATP5H	POGK	TMEM168	SNCAIP	LSM7	ZFP91	FARSA
			OAS3				ARHGAP31	TMEM198			FAM109B	C15orf17		SEC63	KCNH8		SRSF1	FANCF		SLMO2	MFAP3L
	OR10J3		UQCC				RBMX	ZNF506			MXRA7			PFAS	CAPRIN1	PTMA	ARMC8	API5	OR10J3	SEC62	MLLT3
			COG6	FOXP3				IL7R				KIAA0114		ZBTB6	FYN	CLDN5	BTG1			CPNE3	KLF11
			ZFP82				C10orf2				MGST3	SLC25A46		KIAA1143	DHX33	PTCD1	SMG1	GRSF1		HPS3	NOC3L
	PSMG2		APP	FUNDC1			CRYZ	SHKBP1			FNIP2	CSDE1		PLEKHA2	LOC25845	RRP1B	DCK	PYGB	PSMG2	ROCK1P1	CYFIP2
	COPA		XYLT2	RSL1D1			SDAD1	C17orf59			TMEM61			EP300	MOBKL1A	NUP54	ERO1LB		COPA	SMG7
	PWP2			ZNF32			PAK1IP1	TRIM59			SATB1	GK5		MRFAP1	TBCD	PLEKHA1	UBE2K	KAT5	PWP2		GPR124
			PPARA	PSPC1			PLOD3	SH3BGRL			ARF3	NISCH				TMED10P1	MYO6	RAB4A			C1orf216
	MYO1G		TOMM40	BRSK2			CCDC92	WDR24			AHR	STK38		CCNG2	KLHDC5	LOC645722	PLEKHG1	C9orf103	MYO1G
	DDX46		LCK					NPEPPS			PLXNA1	RRAD				NAA15	RICTOR	CHMP7	DDX46		APEX1
	UBE2D2		FAM162A				NOTUM	KLRB1				RINT1		RAB5B	BCL2		PDLIM5	HOXD13	UBE2D2		CAPRIN1
	SLC30A1		TBL2	ALG1L			P2RY1	C22orf32			ABCF2			USP15	PHPT1	C8orf31	RTF1	NOB1	SLC30A1		KIFAP3
	C20orf30			ZNF57			UTP14A	IDH3B			CYTB	LYRM2		RAB2A	C12orf75	PIGL	ADSS	MON1A	C20orf30		SRSF6
	CCDC85B		ALS2CL	TTC19			NME2P1	TRNAU1AP			SNRPE				SDAD1		LSM1	MTHFR	CCDC85B		IL18BP
	HECTD1		DDX54	C17orf79			TARBP1	AHCY			CDC14B	NPM1			C15orf44	LOC256021	DNAJC10	FAM70B	HECTD1		CDKN2AIPNL
	ZNF22		CCDC42B	DPYSL2			FUT8	PGS1			FBXL14	MBNL2		CD1A	MZT1	PRSS23	ANP32A	MRPS33	ZNF22		RNF41
	RDH10		ZKSCAN4				DZIP3				GOLGA2P2Y	CAPN10		NDEL1	ASCC3		RBM4B	SDPR	RDH10		TPST2
	SEC16A		MRPS18B	KRT19			GGA2	DNAJA3				SYNRG				FAM169A	KIAA0174	C17orf81	SEC16A		TBXA2R
	FAIM		ITPRIPL2	ESPNL			KIAA0125	RNMT			MRPL20	TP53RK		FLJ14186		ZNF320		C19orf52	FAIM		WDR4
	HIST1H2AL		MOV10	DYRK2			CCL2	TLR7				LOC641746		USP25	LIPC	TTC19	ZNF558	NARG2	HIST1H2AL		NSUN5P2
	ASB16		UHMK1	CHAD				RYBP				APEX1		UBE2E2	ZBTB41	CCDC90A	DBNL	MTG1	ASB16
	RPS27L		ASGR1	DDX18				EAF2			PPAP2A	MAFA			GNG11	SPN	FYB	LCN2	RPS27L		NDNL2
	LMF1		ZNF689	ACOT2			CSRP2BP				BLNK	MAT1A		EIF4B		ASB13		PRKX	LMF1		TRAF5
	NOL8		CD48	TOR3A				KLHDC5						CUL5	SCAI	ADI1	ZMAT3	CLCN3	NOL8
	MACROD1		HIST1H2AM				ZNF518B	IGF2AS			HDAC3	RNF121		STRBP	SYTL4	HLCS	PPP1CA	BANK1	MACROD1		COX5A
			PODXL	RHOF			C1orf162	PRNP			C12orf62	ZNF544		ZFAND6	PUS1	TCERG1	ESCO1	ARHGAP6			DLAT
	WBSCR22		FGFR2	COPS4			DNAJC11	AGR2			VGLL4	SOD1		GALNT3	NDFIP1	XBP1	CUL4A	INO80C	WBSCR22		LIN7B
	ELOVL7		NOLC1	GTF2H3			EXOSC8	LOC100129361			HSPA8	GANAB			GNPTAB	VIL1	PACSIN2	FLNA	ELOVL7		ELP2
	LOC100506075			KIAA1429			MLEC	TOR3A				SGIP1		PTP4A2	TNPO1		NPEPPS	ATP1A4	LOC100506075		HSPA9
	ZFP62		KRI1	LOC400027				CHCHD3				LOXL2		MYL6B	QPRT	SLC25A5		C2	ZFP62		UBTF
	COPE		PEMT				SLC16A7	TGFBR3				KCTD15		NSMCE1	DUSP2	PRDX4	ATP6V0A2	MKLN1	COPE
			PTPN2	MDK			LOC653075	FOXJ1			GLTSCR2	ZNF551		ATRX	DNM1L	TWISTNB	RAP2C	AXIN2			ACCN3
	RPTOR			LOC100505805			PRR13	ZNF780B			AES	SOX4		NFYA	C14orf147	IMPAD1	HIPK2		RPTOR		GAS2L1
	ACAD9		SPOCD1	CEP250							ALG9	RAB3IP		SLC35A5	SMYD2	TMC4	NMD3	BECN1	ACAD9		MPHOSPH8
	SNX21		RAD54L2	ZNF492							BNIP1			2018-03-06	ZNF134	SNRPB2	ARRDC3	LOC100290006	SNX21
	TNFRSF13B		IMMT	WRN			BCR				ZNF778	NCALD		ELAVL1	CHI3L2		SMARCD2	ZDHHC21	TNFRSF13B		PCYOX1
			QRSL1	GPR65			PFDN6	DSC1			MAST4			FBXO30	CASP8AP2	TMEM205		FLJ32255			EPN1
	BNIP2		CUL2	MBTPS1			C17orf50				GTPBP3	HRASLS5		RAB8B	FARSA	JAM3	APLF	HSCB	BNIP2
	C8orf40		STMN3	FOXD2			FGF21				GALNS	C1QTNF5		SYCN	MFAP3L		RMND5A	SMG6	C8orf40		AASDHPPT
	AP3M2		WDR11	AIM1L			COX6C				MRPL43	CDC16		CCDC117	PGM3	PON2	WDR45L	SERPINI1	AP3M2		RPAIN
	LOC493754		NRGN				TSHZ1	OR8B8			KRTAP4-12	LPP		SMEK1	NOC3L	ANAPC5	KCNRG	AHI1	LOC493754		TMEM203
	G3BP2		ENDOD1	CENPE			RNF6				TUBB			IRAK1BP1	CYFIP2	DOK7	PGGT1B	RPL29P2	G3BP2		MUTYH
	PWP1		ZNF562	ALG13			ADCK5	HMGB1				LSM7		RPL30		KIAA0776	CAPZA2	PRKDC	PWP1		C6orf70
	CCHCR1						KMO	VEGFA			ILK			MCM9	GPR124	RNF125		PPP3CB	CCHCR1
	GTF2H2B			GM2A			ZNF37A				ADHFE1	OR10J3		SEC24A	C1orf216	CAPN14	NCRNA00174	TMEM185A	GTF2H2B		RALGAPA1
				ATP1A3			HYAL2	BRMS1L							SEZ6L	KCNG4		ATP2C1			HINT1
	ACADSB		SIRT5	RPN2			RBM23	RPLP0			XPNPEP1			DCK		EEF1A1	RALGAPB		ACADSB		PRKAR2B
	C6orf204		PAIP2B	PDCD6IP			METTL13	PRPF8			MZT2B	PSMG2		TRIM34	MSRB2	SLC6A6	TIA1	MTR	C6orf204		PIGK
	SGSM1		CKS1B	WDR67			SLC25A25				EFCAB7	PWP2		RNF149	APEX1	CPSF4	FAM18B1	DNAJC9	SGSM1		ZNF664
	SREK1		CCDC132	CNOT6L			AIRE	COG2			LARS	MYO1G		DZIP3	CAPRIN1	GNAZ	PPM1B		SREK1		SNCAIP
	ABCC10		UBE2S	TMEM198			C14orf167	C17orf70			C1orf123	DDX46		FAM8A1	KIFAP3		EI24	TCF3	ABCC10		FANCF
	KLF5			ZNF506			MT1X	RPS3A				SLC30A1			N4BP2	CSH1	TARDBP	ZNF264	KLF5		API5
	BSPRY		ZNF121	IL7R			C21orf2	PPM1J			MTR	C20orf30		RP9	CCT6A		LOC100506528	2018-09-01	BSPRY
			PTPN18	C2orf56			TNFAIP8L1	GCHFR				CCDC85B			RAC1	LDOC1L		MAGED1			GRSF1
	LOC100506268		ZFP161					MTCH1			RPL23A	HECTD1		SSH1	WDR4	SLC22A1	ASB8	MYEOV2	LOC100506268		PYGB
	CMKLR1		FAM189B	SHKBP1			PMS2	ZNF429				ZNF22		USP6	COX5A	HIBADH		GNB5	CMKLR1
				C17orf59			RNPS1	HSPA8			GPKOW	SEC16A		RCOR3	DLAT	HNRNPAB		BTBD7			KAT5
			ZNF783	TRIM59			MRPL42	C1orf162			ABL2	FAIM		CWF19L1	LIN7B	TMEM220	ABHD2	ZNF584			RAB4A
	C2orf67		ISOC2	SH3BGRL			CATSPER2	CRIP1			TPMT	HIST1H2AL		TRAPPC2L	C16orf53	DDX24	STAMBP	SMU1	C2orf67		C9orf103
	HTR1D		KRTAP5-9	WDR24			COMMD1	ARL5B			AIFM2	RPS27L		THRAP3	TAF9	C9orf5	ATP2C1	CUZD1	HTR1D		CHMP7
	NR3C1			KLRB1			HNRNPUL1	RHPN1			SSU72	LMF1			ELP2	PTGS1	MT1F	UBE2N	NR3C1		HOXD13
	NEDD4		LOC728613	C22orf32							LPAR5	ACY1		ZNF219	ACCN3	CLIP4	PIKFYVE	MAP3K7	NEDD4		NOB1
	TBC1D22A		MRPL9	IDH3B			SLC11A2	ITGA2			RIOK2	MACROD1		GNA13	GAS2L1	CCDC50		CHCHD10	TBC1D22A		MON1A
	SPDYE3		FYN	TRNAU1AP			CABIN1	SYT13			TMEM64			DPYD		POLE4	2018-09-07	FLNB	SPDYE3		TCHP
			LOC25845	AHCY			DERA	MARVELD1				WBSCR22		MRPS27	RRAS	NOLC1	C2CD3	FAM60A			MTHFR
	LYZL6		MOBKL1A				ANKRD13C	ZNF254			GNB1L	ELOVL7			LINS		FAM161A	COMMD6	LYZL6		FAM70B
	AKT1		NDUFS8	DNAJA3			CCT8	CS			ADAT2	LOC100506075		SHOC2	ZNF738	MRPL3	LSM14A	FRS2	AKT1		MRPS33
	UBE2V2		TBCD	RNMT			ABLIM3	MCOLN3			RPA2	ZFP62		AKIRIN1		ZNF337	USP32	GNAI3	UBE2V2		SDPR
	HSD3BP3			TLR7			LEF1	C17orf60			MZT1	COPE		C1orf96	HIVEP3	MIF4GD	C9orf72	TAF5L	HSD3BP3
	N4BP2		KLHDC5	RYBP			CCR4	NCAPD3			CDYL	RPTOR		C10orf118	DMC1	RAP1GDS1	SLTM	IKBKE	N4BP2		C17orf81
	HEMK1			EAF2			SLC25A32					ACAD9		SPIN2B	PCYOX1	TCEAL8	CAPRIN1		HEMK1		GPAM
	SERTAD2		ADORA2A				PPARGC1B	PITPNC1			FAM164A	SNX21		WDFY1	EPN1	LOC340508	SP2	STK39	SERTAD2		C19orf52
	PAIP1		BCL2	KLHDC5			PSG2	ATAD5			EIF3M	TNFRSF13B		RGP1		SCARF2			PAIP1		NARG2
			PHPT1	IGF2AS			STK19	C1orf174			C2orf76	NUDT7		TRERF1	AASDHPPT		ARID4B	TSPYL1			MTG1
				PRNP			KIAA1147	KNDC1			NAA38			CIRBP	RPAIN	ABHD15	HNRNPM	ZNF83			LCN2
	PACS2		C12orf75	AGR2			GPR137B	ETV3			DHX30	C8orf40		BPTF	TMEM203		POLR3F	STX1A	PACS2		PRKX
	ANKRD11			LOC100129361				SYNCRIP			UBE2I	CSRP1		PKNOX1	MUTYH	EDNRA	LMAN2	EXOSC8	ANKRD11		GFM1
	APOL6		ARL6IP4	CHCHD3			FAM175A	DSCR6			PDCD2	LOC493754		ZNF530	RALGAPA1	TAF9B	ANKHD1	ISCA2	APOL6		CLCN3
	ZNF813		C15orf44	TGFBR3				CTSH			GSG2	2018-09-06			HINT1	C19orf2		LOC100287628	ZNF813		MAP2K5
			MZT1	FOXJ1			SLC2A13	OR6M1			NOL3	G3BP2		KIAA0495	PRKAR2B	PLIN3	SUB1	ZNF706			BANK1
	NUDT9P1		ASCC3				CYB5R1	NSDHL			RHBDD1	PWP1		CEP164	PIGK	ZNF500		CSK	NUDT9P1		ATP1A4
	EEF1B2						RAB7L1	NUFIP1			RPL6	CCHCR1		TBC1D20	ZNF664	HSD17B6	MED14	AAK1	EEF1B2		C2
	HAND2		FAM108A1				LOC100499466	CLN8			HSD17B12			GTPBP5	SNCAIP	TTC17	RDX	AGPAT3	HAND2		AXIN2
	NAPSA		LIPC	DSC1			ARHGEF6	ZNF544				ACADSB		TMEM41B	FANCF	SUPT7L	ASCC1	TPM3	NAPSA
	MRPS35		ZBTB41				PACSIN1				IKZF1	C6orf204		LSS	API5	KCTD19	ZFP91		MRPS35		BECN1
	SECISBP2		GNG11	SF3A1			SLC25A3	RNASEH2C			ATG13			APAF1	GRSF1	WHSC1	SLMO2	PLA2G12A	SECISBP2		LOC100290006
	LACTBL1		MAPK1IP1L				ADAM17	EBF2			TRIB2	SGSM1		HHAT	HSPE1	SIRT3	SEC62	NR1D2	LACTBL1		C3orf17
	LDHB							C20orf46			TMEM39A	SREK1		TUBGCP3	PYGB	AAGAB	CPNE3	TSPAN14	LDHB		TRIO
	PIGM		VEGFC	OR8B8			HNRPDL				TMEM62			KCTD5	KAT5	CTDSPL	HPS3	ZNF441	PIGM		ZDHHC21
	PTK2B		LRRC56				NMB	ZNF781			CD2BP2	ABCC10		EPS8	RAB4A	TBC1D10A	ROCK1P1	C5orf28	PTK2B		FLJ32255
	SPSB3		SCAI	HMGB1			TCF7	TUFT1			NDUFA8	KLF5		NPTN	GPR114		PEX11B	RBX1	SPSB3		HSCB
	DISP2		SYTL4	VEGFA			SPTBN4	MRPL45			PTER	BSPRY			C9orf103		SMG7	IMMT	DISP2		LOC439949
			GNPTAB	E2F6			AHSA1	TSG101						LATS2	NOB1	MGC13053	RAB3C	MAPK6			SMG6
	ABHD1		ARL1				TRMT11					LOC100506268		MLL3	C19orf12	COMMD7			ABHD1		EFTUD1
	PPP1CC		CCDC22	BRMS1L			TP53AIP1	PRMT10			STIM1	CMKLR1		RPUSD4	MON1A	LOC100128822		LOC645427	PPP1CC		SERPINI1
	MTRNR2L6		QPRT	RPLP0				POU5F1P3			PPIA			UBE2B	SAMD3	KLHDC8B		MAPRE2	MTRNR2L6		AHI1
	PLXND1			PRPF8			ITLN2	PGLS			ELAC2			ACSL4	TCHP	ACD			PLXND1		RPL29P2
	RBPJL		DUSP2				CNIH2				BSCL2	C2orf67			MTHFR	C7orf49		MGC12982	RBPJL		PPP3CB
	DIS3L2			COG2			ACER3	TERT						YTHDC1	MRPS33	F13A1		ARHGAP10	DIS3L2		EID2
	STK11IP		DNM1L	C17orf70				ANK2				HTR1D		SMAD2	SDPR			SLC2A11	STK11IP		ZDHHC21
			C14orf147	RPS3A				STIP1			CDK2AP1	TBC1D22A		YTHDC1	DOLK	PRICKLE3					TMEM185A
	STARD3NL		SMYD2	PPM1J			ZNF501	DDOST				SPDYE3		SOAT1	C17orf81	NUDCD2		PTPLAD1	STARD3NL		ATP2C1
	AKAP1		ZNF134	GCHFR			SVIP	ATP13A3			MYBL1	CATSPERG		UTRN	GPAM	CMPK1		DLX4	AKAP1
	SLTM		CHI3L2	MTCH1			SAGE1	SENP5			ERGIC3	MTDH		TUBGCP3	C19orf52			TRAPPC1	SLTM		GOLGB1
			FARSA	ZNF429			RIMKLA	NFATC4			PUM1			C1orf50				TULP4			MTR
			MFAP3L	HSPA8				C21orf122			NUDCD1	UBE2V2		ARHGAP17	NARG2	BCL7C		CD9			DNAJC9
	ANGEL2		PGM3	C1orf162			ARF5					ZNF623			SUCLG2	SLC25A5		LOC401397	ANGEL2
	TMEM48		NOC3L	CRIP1			GPRASP1	CORO7			VHL	HSD3BP3		H3F3A	MTG1			CANX	TMEM48		TCF3
	STAG3L2		CYFIP2	ARL5B			TRIM44				DYNLT3	N4BP2		ACAP2	LCN2			SMAD5	STAG3L2		ZNF264
	SNED1			RHPN1			SLC5A6	NUS1			LOC100505990	SERTAD2			PRKX	YIPF5		DAD1	SNED1		2018-09-01
	PAPD5		GPR124				CYGB	TMTC4				PAIP1		LRCH1	GFM1	IL1F7			PAPD5		MAGED1
	NDUFAF2		C1orf216	ITGA2				C15orf17			BCS1L			GCC2	CLCN3	TNNC1		IMPACT	NDUFAF2
	MRPL32			SYT13			PROCR				CD99	PACS2		C14orf104	BANK1	SNRPA1		CLCN6	MRPL32		MYEOV2
	OR52K2		APEX1	MARVELD1			OLFML1	KIAA0114				ANKRD11		PSMB2	CISD3	C21orf7			OR52K2		GNB5
	C3orf10		CAPRIN1	ZNF254			BUB3	SLC25A46			SMPD2	ZNF813			API5	KPNA2		DAZAP1	C3orf10		BTBD7
			SRSF6	CS			SMYD4	CPAMD8			C8orf33			EPS8L2	ATP1A4	RAI1		USP8			ZNF584
	KATNB1		IL18BP	MCOLN3			DRG1	CSDE1				ZBTB24		STRBP	SYS1	KIAA1908		C2orf49	KATNB1		SMU1
	ANAPC16		CDKN2AIPNL	C17orf60			NCRNA00116				LIN7C	MFSD10			BECN1	SMPD4		CAMSAP1	ANAPC16		CUZD1
	C11orf83		TPST2	NCAPD3			TBCA	GK5			NDUFC1	NUDT9P1		KRTAP13-2	LOC100290006	AGK		YWHAG	C11orf83		UBE2N
	BIN1		CCT6A	C22orf40			MUC7	NISCH			COX4I1	EEF1B2		LRRC47	C3orf17	MRPS7		NDUFC2	BIN1		CHCHD10
			TBXA2R				C2orf44	STK38			IAH1	HAND2		CANT1	TRIO	C16orf5		RAB11A			FLNB
	TMEM52		WDR4	PITPNC1			MTAP	RRAD			CCDC76	MRPS35		PRR14	FLJ32255	C6orf97		DNAJC4	TMEM52		FAM60A
	IKBKB		NSUN5P2	C1orf174			NID1	RINT1			HIST1H2BH	SECISBP2			HSCB	PCSK5		CD160	IKBKB		COMMD6
	TCTA			KNDC1			TRUB2				HIST1H2BK	MED20		C10orf26	LOC439949	RNH1		ITGB5	TCTA		FRS2
	LIX1		NDNL2	ETV3			SPIN1	LYRM2			SLC5A6	LACTBL1			SMG6	KLRD1		C4orf43	LIX1		TAF5L
	BZRAP1		TRAF5	SYNCRIP			UQCC					LDHB		TAF4B	NUDT9	MMP24		HIST1H2BG	BZRAP1		IKBKE
	GMFB			DSCR6			COG6	NPM1			ARHGAP31	PIGM		DHTKD1	TRAPPC4	OSTCL		ARMC1	GMFB
			COX5A	CTSH			ZFP82	LOC728449			RBMX				GZMB	LOC388152		TAF11			STK39
	RPL4		ALG1	OR6M1			APP	TBC1D2				HNRNPU		RPS2P32	EFTUD1	MRPL19			RPL4
	MYADML		DLAT	NSDHL			XYLT2	MBNL2			C10orf2	SPSB3		FCGBP	RPL29P2	C19orf48		C3orf52	MYADML		TSPYL1
	HPX		LIN7B	NUFIP1				CAPN10			CRYZ	DISP2		NEFL	PPP3CB	DPP7		ANKRD10	HPX		ZNF83
	CCDC106		C16orf53	CLN8				SYNRG			SDAD1	DPY19L2P3		ZNF28	EID2	YWHAQ		IQSEC2	CCDC106		STX1A
	GRAMD4		EDC3	ZNF544			GABPB1	TP53RK			PAK1IP1			SYCP2	GPANK1	PKM2		WRB	GRAMD4		EXOSC8
	PKD1		ELP2				PPARA	LOC641746			PLOD3	LOC100505622		HOOK3	RIMBP3	ZNF280B		ZNF410	PKD1		ISCA2
	TSTD2		UBTF	SLC2A9			TOMM40	APEX1			CCDC92	ZCCHC4		DNAJB6	TMEM185A			ZNF506	TSTD2		BOLA2B
			ABCA3	RNASEH2C			LCK	MAFA				MTRNR2L6		PLRG1	XCL1	UCK2		TM2D2			LOC100287628
	HNRNPD		CCDC102A	C20orf46			FAM162A	FCN1			NOTUM	PLXND1		DDX59	ATP2C1	EIF4A1		TMEM41A	HNRNPD
	EVL		ACCN3	PRPF4B			SCAND2	MAT1A			P2RY1	RBPJL		SYNGR2	ATXN10	NOC2L		GART	EVL		ZNF706
			GAS2L1				SPCS2	SLC27A5			UTP14A	DIS3L2		ARF5	GOLGB1	DHFRL1		CPNE3			CSK
			LINS	ZNF781			KIF3B				NME2P1	STK11IP		LASS4	MTR	CPNE8		ARL6IP1			AAK1
	ABHD14B		RPL3	TUFT1			TBL2	RNF121			TARBP1			ZNF503	DNAJC9	C12orf39		ZDBF2	ABHD14B		AGPAT3
	C19orf50		MPHOSPH8	TBL1XR1				ZNF544			FUT8	AKAP1		DPAGT1	FBXW8	GOLT1B		HSD17B8	C19orf50		TPM3
	RG9MTD1		MCM3	ZNF514				SOD1			DZIP3	SLTM		APOL1	ZNF264	IRF8		TPP1	RG9MTD1
	PACSIN1		ZNF738	MRPL45			ALS2CL	GANAB			GGA2			TANK		RFTN1		SDCCAG3	PACSIN1		PLA2G12A
	PRKCSH			TSG101			DDX54	SGIP1			KIAA0125			PRKRIR	KYNU	S1PR5		RRP1	PRKCSH		NR1D2
	HMGN2		ISG15				RAB3GAP2	LOXL2				ANGEL2		APLP2	MYEOV2	DNAJC30			HMGN2		TSPAN14
	TEKT5		HIVEP3	PRMT10			SLC37A1	KCTD15				TMEM48			GNB5			TSR1	TEKT5		ZNF441
	MYC		CNPY2	POU5F1P3			CCDC42B	ZNF551			CSRP2BP	STAG3L2		SPTLC2	BTBD7	IRF4		ELMO2	MYC		C5orf28
	LYRM4		PCYOX1	PGLS			ZKSCAN4	SOX4				SNED1		TGIF1	SMU1	C9orf116		CLIC5	LYRM4		IMMT
	SERP2		EPN1					RAB3IP			ZNF518B	MYO6		RASGRP3	CUZD1	SNX12			SERP2		MAPK6
	EIF1AX		RPAIN	TERT			MRPS18B				C1orf162	PAPD5		FCHO2	LOC100507100	ACAA2			EIF1AX		TBC1D19
	ZNF706		TMEM203	ANK2			ITPRIPL2	NCALD			DNAJC11	NDUFAF2		PRDX1	UBE2N			SMAD2	ZNF706		DNTTIP1
	SLC25A22		MUTYH	DDOST			MOV10				EXOSC8	ARHGEF10L		IPO5	CHCHD10	KIAA1430		FAM120C	SLC25A22
	SLC26A11		C6orf70	ATP13A3			UHMK1	RRN3			MLEC	TNFAIP1			FLNB	SMCR7L		HAVCR2	SLC26A11		LOC645427
	SUMO3		RALGAPA1	SENP5			ASGR1							C20orf117	ZNF442	SPAG7		SNX25	SUMO3		PGC
			HINT1	NFATC4			ZNF689	HRASLS5			SLC16A7	MRPL32		CAMKK2	COMMD6	ZNHIT6		TRUB1			POU3F2
	BZRAP1		PRKAR2B	C21orf122			CD48	C1QTNF5			LOC653075	OR52K2		VPS13A	PXMP2	ZNF789		GNL3	BZRAP1		MAPRE2
	C6orf125		PIGK				PLEKHA3	CDC16			PRR13	C3orf10		SPRYD3	GNAI3	NMNAT1			C6orf125		COQ4
	PEX14		ACRBP	CORO7			HIST1H2AM	LPP							TAF5L	EHBP1		UBE3A	PEX14		YWHAQ
			C2orf18				PODXL					KATNB1		SPICE1	IKBKE	PFDN1		TH1L			PSMB2
			ZNF664	NUS1			FGFR2	LSM7			BCR	ANAPC16		BAIAP2	STK39	PDLIM1
	KANK1		SNCAIP	TMTC4							PFDN6	PAIP2		IGLL5				ZNF593	KANK1		MGC12982
	RPL35		FANCF	C15orf17			KRI1	OR10J3			C17orf50	C11orf83		KIAA1109	ZNF83	FOXI1		RHOBTB1	RPL35		ARHGAP10
	EIF3E						PEMT				CACNA2D3	BIN1		ATXN7L1	STX1A	MXRA7		SYNCRIP	EIF3E		SLC2A11
	TRAF3IP1		GRSF1	KIAA0114			PTPN2				FGF21			TRANK1	EXOSC8	OVCA2		ATG16L1	TRAF3IP1
	ALG10B		RHOF	C13orf23				PSMG2			COX6C	TMEM52		HNRNPUL2	ISCA2	PPIAL4A			ALG10B		PTPLAD1
	RRP36		HSPE1	SLC25A46			SPOCD1	PWP2			TSHZ1				BOLA2B			C12orf76	RRP36		DLX4
	ZNF335		PYGB	CSDE1			RAD54L2				RNF6	TCTA		ANO10	LOC100287628			DNAL1	ZNF335		RRP15
							TIA1	MYO1G			ADCK5	BZRAP1		LYRM1				DDX3X			TRAPPC1
	ZNF25		KAT5	GK5			IMMT	DDX46			KMO	GMFB		C6orf64	ZNF706			DLG3	ZNF25		MRPL30
	PCGF5		RAB4A	NISCH			OR3A3	GRID2				THBS3		ZBTB7A	AGPAT3			LOC100506779	PCGF5		TULP4
	KIAA1143		C9orf103	STK38			QRSL1	SLC30A1			ZNF37A			FCHSD2	TPM3			LSM5	KIAA1143		CD9
	TMPRSS13		HOXD13	CYP3A43			CUL2	C20orf30			HYAL2	RPL4		RAB5B				GABPA	TMPRSS13		LOC401397
	TBC1D13		NOB1	RINT1			STMN3	CCDC85B			GSTA2	MYADML		TEPP	PLA2G12A			ATP1A1	TBC1D13		TXNDC5
	CASS4		C19orf12				WDR11	HECTD1			RBM23	HPX		ZDHHC14	TSPAN14			ATP8B5P	CASS4		CANX
	LOC100128139		MON1A	LYRM2			NRGN	ZNF22			METTL13	GRAMD4		PPP6R3	ZNF441				LOC100128139		SMAD5
			PMS2L2				ENDOD1	RDH10			SLC25A25	TSTD2		LNPEP	C5orf28			SCN3B			DAD1
	HPRT1		TCHP	NPM1			ZNF562	SEC16A			C14orf167	HNRNPD		NCR3				ADCY9	HPRT1		IMPACT
	SLC22A23		MTHFR	LOC728449				C2orf79			MT1X			ARFGEF1	RBX1			RPL13A	SLC22A23		CLCN6
			FAM70B	TBC1D2				FAIM			C21orf2			SRSF3	IMMT			C3orf39			DAZAP1
	EIF2S2		MRPS33	MBNL2				HIST1H2AL				ABHD14B			MAPK6			PUS7L	EIF2S2		LAS1L
	RASIP1		SDPR	CAPN10				RPS27L			RNPS1			PUM2	TBC1D19			C3orf26	RASIP1		CAMSAP1
				SYNRG			SIRT5	LMF1			MRPL42	C19orf50		MINPP1	DNTTIP1			TNRC6B
	RPS6KA3		CCR6	TP53RK			PAIP2B	NOL8			CATSPER2	RG9MTD1						CTSL1	RPS6KA3		YWHAG
	PTCD3		DOLK	LOC641746			CKS1B	MACROD1			COMMD1	PRKCSH		LCOR	PIBF1			FLJ10038	PTCD3		NDUFC2
	DUSP12		C17orf81	APEX1			CCDC132				HNRNPUL1	TEKT5		ATG3	EBPL			PRMT6	DUSP12		RAB11A
	FMNL2			MAFA			UBE2S	ELOVL7			SEMA4C	MYC		BAT1	TGFBRAP1			AGAP1	FMNL2		DNAJC4
	KCNH3		GPAM	MAT1A			ZNF121	GMEB1				LYRM4			MAPRE2			EEF1E1	KCNH3		ITGB5
	SYNE1		C19orf52	SLC27A5			PTPN18	LOC100506075			SLC11A2	SERP2		IQGAP1	YWHAQ			RCCD1	SYNE1		C4orf43
			NARG2				ZFP161	ZFP62			CABIN1	EIF1AX		KIAA1958	PSMB2			PPIA			STARD4
	SUN5		SUCLG2	RNF121				COPE			DERA	VIL1						TMED7-TICAM2	SUN5		HN1L
			MTG1	ZNF544			ZNF783				ANKRD13C	ZNF706		SH3PXD2A	MGC12982			NIPA1			HIST1H2BG
	ERRFI1		LCN2	SOD1			PDE6G	RPTOR			CCT8	TPM4		SS18	ARHGAP10			HNRNPU	ERRFI1		COPS4
	SLC35B2		PRKX	GANAB			PKLR	ACAD9			CGRRF1	SLC25A22		TMEM165	SLC2A11			PLEKHG5	SLC35B2		ARMC1
	CCDC115		GFM1	SGIP1			LOC494150	SNX21			LEF1	SLC26A11		C11orf54					CCDC115		FTSJ1
	RPS6KA2		CLCN3	LOXL2			ISOC2	TNFRSF13B			CCR4	SUMO3		VPS41	PTPLAD1			SPIN3	RPS6KA2		C3orf52
	HUWE1		MAP2K5	KCTD15			KRTAP5-9	NUDT7			SLC25A32			TSHZ2	DLX4			CHML	HUWE1		IQSEC2
	TUBB		BANK1	ZNF551							PPARGC1B	BZRAP1			RRP15			RTKN2	TUBB		WRB
	LMNB2		ARHGAP6	SOX4			MRPL9				PSG2	C6orf125		LANCL1	TRAPPC1			NMT2	LMNB2		ZNF410
	ZAK		LUC7L2	RAB3IP			KCNH8	C8orf40			STK19	ADNP		C14orf1	MRPL30			TMSL3	ZAK		ZNF506
	LDLR		ICA1				FYN	CCDC50			KIAA1147	PEX14			TULP4			FAM102B	LDLR		TMEM41A
	UBE2L3		DVL2	NCALD			LOC25845	CSRP1			PIGY			FBXO3	SLC44A1			USP22	UBE2L3		GART
	WEE1		FLNA				MOBKL1A	LOC493754			GPR137B			C3orf10	CD9			HS6ST1	WEE1		CPNE3
	ATP5SL		ATP1A4	RRN3			NDUFS8	2018-09-06				KANK1		TP53INP1	LOC401397			AAK1	ATP5SL		ZDBF2
	LDHA		CTPS				TBCD	G3BP2			KCNJ12	RPL35		ZNF48	SMAD5			RUNDC2C	LDHA		HSD17B8
	APEH		MDH2	IGLON5				SKA2			FAM175A	EIF3E		MORF4L1	DAD1			TMSL3	APEH		TPP1
	FAM109B		C2	HRASLS5			KLHDC5	PWP1				TRAF3IP1		PDE6B	IMPACT			MPRIP	FAM109B		SDCCAG3
	SPG21			C1QTNF5				CCHCR1			TRIB2	ALG10B		ZNF75D	CLCN6			NDFIP2	SPG21		ZNF302
			BECN1	CDC16			ADORA2A				SLC2A13	RRP36		SRBD1	LAS1L			KIF2A			SYT17
	MGST3		LOC100290006				BCL2	SMAD3			CYB5R1	ZNF335		CCNY	CAMSAP1			HSP90AA1	MGST3		RRP1
			C3orf17	LPP			PHPT1	ACADSB			RAB7L1			CSNK1E				TMPO
	FNIP2		TRIO					C6orf204			LOC100499466	ZNF25		TNFRSF9	YWHAG			BDH2	FNIP2		TSR1
	AGGF1		ZDHHC21	LSM7			C12orf75				ARHGEF6	PCGF5		ABI1	NDUFC2			PSMB2	AGGF1		CLIC5
	SEC23B		FLJ32255					SGSM1			PACSIN1	KIAA1143		SOBP	RAB11A			ZNF570	SEC23B
	SATB1		HSCB	OR10J3			SLC22A2	SREK1			SLC25A3	TMPRSS13		SARM1	C9orf41				SATB1		NBEA
	ARF3		LOC439949				ARL6IP4				ADAM17	LOC100128139		BOD1L	CD160			CCDC53	ARF3		FAM120C
	AHR		SMG6				SDAD1	ABCC10				HPRT1			SCP2			ANKZF1	AHR		RAB11FIP3
			EFTUD1	PSMG2			C15orf44	KLF5				SLC22A23		ZBTB24	ITGB5			MALT1			SNX25
	PLXNA1		AHI1	PWP2			MZT1	BSPRY			HNRPDL			GCA	BIVM			KRBA1	PLXNA1		TRUB1
			RPL29P2				ASCC3				NMB	EIF2S2		ARHGAP17	STARD4			GTF3C3			NAV1
	ABCF2		PPP3CB	LTA4H				LOC100506268			TCF7	RASIP1		CNN2	HN1L			EXTL2	ABCF2		GNL3
	CYTB		EID2	DDIT4			FAM108A1	CMKLR1			SPTBN4			CUL4A	COPS4				CYTB
	SNRPE		ZDHHC21	MYO1G			LIPC				AHSA1	RPS6KA3		BEND5	ARMC1				SNRPE		UBE3A
	FBXL14		RIMBP3	DDX46			ZBTB41				TRMT11	PTCD3		GNA13	FTSJ1			CCDC14	FBXL14		TH1L
			TMEM185A	SLC30A1			TGFB1	C2orf67			TP53AIP1	DUSP12		PDZD8	FRG2						FTSJ2
			XCL1	C20orf30			GNG11					FMNL2		C5orf15	C3orf52			SLC25A26			ZNF593
			ATP2C1	CCDC85B			MAPK1IP1L	HTR1D			ITLN2	KCNH3		RTN3	IQSEC2						RHOBTB1
	SLC6A18			HECTD1				TBC1D22A			CNIH2	SYNE1		ZNF786	WRB			KIAA1191	SLC6A18
			GOLGB1	ZNF22			VEGFC	SPDYE3			ACER3			UBFD1	ZNF410			KCTD10			NT5E
	PPAP2A		MTR	HPS5			PRELP					C19orf56		PTMA	ZNF506			DENR	PPAP2A		SYNCRIP
	YME1L1		DNAJC9	RDH10			LRRC56	CATSPERG						TMEM50B	TM2D2			TMTC3	YME1L1
	DPEP1			SEC16A			SCAI	MTDH			JAK3	SUN5		SPTLC1	TIMD4				DPEP1		OR2B6
	BLNK		ZNF264	CD72			SYTL4				ZNF501	ERRFI1		CCND2	TMEM41A			TRNAU1AP	BLNK		C12orf76
			2018-09-01	C2orf79			CTU2	AKT1			FLT3	CCDC115		TAOK1	GART						DNAL1
	CCDC7		MAGED1	SEC31B			GNPTAB	UBE2V2			SVIP	RPS6KA2		MTHFD1	RNF2			PDS5A	CCDC7		DLG3
				FAIM			LOC100129637	ZNF623			SAGE1	HUWE1		SMAD3	HFE			LOC145783			LOC100506779
	HDAC3		AFAP1L2	HIST1H2AL			ARL1	HSD3BP3			RIMKLA	LMNB2		GALNT2	ZDBF2			LOH12CR1	HDAC3		LSM5
	C15orf41		KYNU	RPS27L			TNPO1	N4BP2				ZAK		GPR153	HSD17B8			COMMD6	C15orf41		GABPA
			MYEOV2	LMF1			CCDC22	HEMK1			ARF5	LDLR		RCAN1	TPP1			ZNF490			ATP1A1
	C12orf62		GNB5	NOL8			QPRT	SERTAD2			GPRASP1	UBE2L3		IRF2BP2	SDCCAG3			PACRGL	C12orf62		PPRC1
	VGLL4		CUZD1	MACROD1			DUSP2	PAIP1			TRIM44			C2orf68	UPF3A			HADH	VGLL4		ATP8B5P
			PPA2				CNKSR1				SLC5A6	WEE1			ZNF302			ITGB1
			UBE2N	ELOVL7				PACS2			RUSC1	ATP5SL		PIGL	SYT17			PPBP			SCN3B
			CHCHD10	GMEB1			SNAI1	ANKRD11			CYGB	LDHA		PNPT1	TSR1			PRSS30P			NAA30
	AES		WDR89	LOC100506075			DNM1L	APOL6				APEH			ELMO2			STYX	AES		ADCY9
	HNRNPC		FLNB	ZFP62			C14orf147	ZNF813			DPM3			LRRC20	CLIC5			NF2	HNRNPC		RPL13A
	ALG9		ZNF442				ST3GAL5				PROCR	C3orf21			FAM120C			LINS	ALG9		C3orf39
	BNIP1		FAM60A				SMYD2				OLFML1	FNIP2		BCL10	FAM83F			CCDC85C	BNIP1		PUS7L
	DUS1L		EFHC1	RPTOR			ZNF134	ZBTB24			TRIM68	SEC23B		ARCN1	RAB11FIP3			CWC27	DUS1L		C3orf26
	ZNF778		COMMD6	ARHGDIA			CHI3L2	MFSD10			BUB3	SATB1		EHD4	SNX25			ME2	ZNF778		FLJ10038
	MAST4		FRS2	ACAD9			FARSA	NUDT9P1			C1orf43	AHR		C5orf51	TRUB1			2018-09-05	MAST4		PRMT6
	FAM76B			SNX21			MFAP3L	EEF1B2			SMYD4	PLXNA1		PCDH9	NAV1			ZNRF4	FAM76B		AGAP1
	CHRD		SDR39U1	TNFRSF13B			NPEPL1	HAND2			DRG1			CASC4	ABHD11			MAP3K1	CHRD		SLC9A8
	GM2A		IKBKE	NUDT7			MLLT3	ITGB3BP			C17orf72	CYTB		HOPX	GNL3			FAM84B	GM2A		EEF1E1
	GTPBP3		STK39					RNPEP			NCRNA00116	SNRPE		DENND5B				RBM41	GTPBP3		RCCD1
	MRPL43			BNIP2			PGM3	MRPS35			TBCA	FBXL14		KLF2	UBE3A			TRDMT1	MRPL43		PPIA
	KRTAP4-12		ZNF83	ZNF331			DPP6	SECISBP2			MUC7	GOLGA2P2Y			ZNF616			ZBTB25	KRTAP4-12		NIPA1
	THEM5		ILF3	C8orf40			NOC3L	MED20			C2orf44			DNAJC14	ZNF593				THEM5		HNRNPU
	NOS2		STX1A	CCDC50			CYFIP2	LACTBL1			MTAP	MRPL20		NONO	RHOBTB1			NEK9	NOS2		CXXC5
	ADHFE1		SF3A3	CSRP1				LDHB			NID1			UBE2W	GPR171				ADHFE1		PLEKHG5
	MAPK8IP2		EXOSC8	LOC493754			GPR124	PIGM			TRUB2			HLCS	NT5E				MAPK8IP2
	XPNPEP1		ISCA2	2018-09-06			C1orf216				SPIN1			STAU1	STX1A				XPNPEP1		SPIN3
	SLC44A1		BOLA2B	G3BP2				HNRNPU			UQCC	PPAP2A		ARF6	SYNCRIP			GPR180	SLC44A1		CHML
	NASP		LOC100287628	SKA2			ETV4	SPSB3			COG6	YME1L1		HMGB3	C12orf76			ZNF792	NASP		DCXR
	MZT2B			PWP1			ZMYND11	DISP2			ZFP82	DPEP1		TMEM48	DNAL1			PLDN	MZT2B		NMT2
	LARS		ZNF706	CCHCR1			RAB11FIP5	DPY19L2P3			APP	BLNK		FLJ14186	DLG3				LARS		TMSL3
	C1orf123		AGPAT3				APEX1							FLCN	LOC100506779			GAS1	C1orf123		FAM102B
	EFHA2		ZNF490	SMAD3			CAPRIN1	LOC100505622			XYLT2	CCDC7		SEC24B	LSM5			PTP4A2	EFHA2
	MTR			ACADSB			SRSF6	ZCCHC4						LMBRD1				NHLRC3	MTR		MUC5B
			PLA2G12A	C6orf204			IL18BP	PSMA1				HDAC3		MED23	ATP1A1			APOL6			NOTCH3
			TSPAN14				OR7E91P	ABHD1			GABPB1			C9orf167				LOC729082			USP22
	RPL23A		C2orf42	SGSM1			CDKN2AIPNL	SAP30			PPARA	CCDC84		ZC3HAV1	SNTB1			ACN9	RPL23A		AFF3
	PDE5A		ZNF441	SREK1			TPST2	PPP1CC			TOMM40	C15orf41		PARP8	GPR68			ZBTB2	PDE5A		AAK1
			C5orf28				MAP4K2	MTRNR2L6			LCK			ZNF236	ADCY9						TMSL3
	GPKOW			ABCC10			TBXA2R	PLXND1			FAM162A	C12orf62		S100A4	RPL13A			CDHR4	GPKOW		SH3RF1
	ABL2		IMMT	KLF5			WDR4	RBPJL			SCAND2	VGLL4		MAGEE1	PUS7L				ABL2		CASC3
			MAPK6	BSPRY			NSUN5P2	DIS3L2			SPCS2			LOC151146	C3orf26			CREG2			MPRIP
	VAC14		TBC1D19				HERC1	EML4			KIF3B			CTCF	RPS7P5			MDC1	VAC14		NDFIP2
	TPMT		DNTTIP1	LOC100506268				LOC388796			TBL2			CTDSP2	C11orf73			PSMG2	TPMT		KIF2A
	SSU72			CMKLR1			NDNL2	STK11IP				AES		FBXO34	PRMT6			LOC341056	SSU72		TMPO
	AGAP10		LOC645427				TRAF5				IGBP1	HNRNPC		TUG1	AGAP1			VMA21	AGAP10		LOC283788
	TMEM64		C2orf63					AKAP1				ALG9		COPS7B	EEF1E1			BCKDHB	TMEM64		BDH2
			CSNK2A2	C2orf67			TTF2	SLTM			NR1D1	BNIP1		C15orf29	RCCD1						PSMB2
			PGC				COX5A				ALS2CL	IGF2BP3		ACAP2	PPIA			GMPPB			ZNF570
	KIAA1715		POU3F2	HTR1D							RAB3GAP2	DUS1L		OSTC	TMED7-TICAM2			PTBP1	KIAA1715		TCEAL3
	ADAT2		MAPRE2	NR3C1			ALG1	ANGEL2				SEC63		DOK7	NIPA1			VPS45	ADAT2
	MZT1		COQ4	RPL39L			DLAT	TMEM48				ZNF778		STAG3L4	HNRNPU			LOC100508176	MZT1		CCDC53
	PRSS2		YWHAQ	TBC1D22A			LIN7B	STAG3L2			SLC37A1	MAST4		PPP1CB	DYNC1I2			CAND1	PRSS2		MALT1
			DDRGK1	SPDYE3			EDC3	SNED1			CCDC42B	FAM76B		AK4				C9orf102			KRBA1
	CDYL		INHBC				ELP2	MYO6			ZKSCAN4	DNM1		MRPL42	CHML			THAP2	CDYL		GTF3C3
	MERTK		PSMB2	CATSPERG			UBTF	MLLT10				CHRD			DCXR				MERTK		EXTL2
	SLC38A7			MTDH				PAPD5			MRPS18B	GM2A		DYRK2	RTKN2			PGRMC1	SLC38A7
	LYPD3		MGC12982				ABCA3	NDUFAF2			ITPRIPL2	GTPBP3		STK38	NMT2			CALM1	LYPD3		SLC25A4
	EIF3M		ARHGAP10	UBE2V2			CCDC102A	ARHGEF10L			MOV10	MRPL43		RHOBTB2	FAM102B			SS18L2	EIF3M		CCDC14
	C2orf76		SLC2A11	ZNF623			ACCN3	TNFAIP1			UHMK1	KRTAP4-12		KRCC1	MTERFD1			MAMDC4	C2orf76
	NAA38		INPP5E	HSD3BP3			GAS2L1				ASGR1	THEM5		KDM1B	USP22			PBX4	NAA38		SLC25A26
				N4BP2			RPL3	MRPL32				ILK		SLC6A6	ASH1L			C8orf38			TTC5
	DHX30		PTPLAD1	SERTAD2			MPHOSPH8	OR52K2			ZNF689	NOS2		ARID5B	NAP1L2			LRPPRC	DHX30		NEK3
	UBE2I		MPI	PAIP1			TADA3	C3orf10			CD48	ARPC4-TTLL3		KIAA0232	POLR1B			UNC119	UBE2I
	MTHFD2		DLX4				MCM3					ADHFE1		KDELR2	SH3RF1			TTC37	MTHFD2		SFXN2
	TEF		RRP15	PACS2				KATNB1			PLEKHA3	C11orf10		SDHC	CASC3			CKS1B	TEF
	ID2		RALGAPA1	ANKRD11			HIVEP3	ANAPC16			AQP3			NUFIP2	MPRIP			TINAG	ID2		KIAA1191
	GTF3A		TRAPPC1	APOL6			CNPY2	PAIP2			HIST1H2AM	MAPK8IP2		HIATL1	NDFIP2			GINS3	GTF3A		KCTD10
	PDCD2		MRPL30	ZNF813			PCYOX1	C11orf83			PODXL	XPNPEP1		RNASE6	KIF2A			DCUN1D4	PDCD2		DENR
	AIMP1		SESN1				EPN1	BIN1			FGFR2	SLC44A1		TMEM123	TMPO			FBXO32	AIMP1		TMTC3
	RPL6		TULP4	MFSD10							NOLC1	NASP		FLJ13224	LOC283788			CEP57	RPL6		MRPS17
	HSD17B12		CD9	NUDT9P1			AASDHPPT	TMEM52				MZT2B		PRPS2	BDH2			KLHL36	HSD17B12		TMEM89
	GPR75		LGTN	DDX5			RPAIN				KRI1	EFCAB7		SSR1	ENOPH1			TSC22D1	GPR75
			LOC401397	EEF1B2			TMEM203	TCTA			PEMT	LARS			PSMB2			GATM			TRNAU1AP
	GNAI2		TXNDC5	HAND2			MUTYH	BZRAP1			PTPN2	C1orf123		WNT10A	IL27RA			IQCB1	GNAI2
	CYCS		SMAD5	ITGB3BP			C6orf70	GMFB				EFHA2		C3orf62	ZNF570			EID1	CYCS		AP3M1
	FCHO2		DAD1	RNPEP			RALGAPA1				SPOCD1	MTR			TRPC1			PPP1R8	FCHO2		PDS5A
			IMPACT	MRPS35			HINT1	RPL4			RAD54L2	ZNF569		ATF5	TCEAL3			EXOSC7			LOC145783
	IKZF1		CLCN6	SECISBP2			PRKAR2B	MYADML						CHTF8				IKZF2	IKZF1		TBC1D9B
	MGC21881		RABGAP1L	MED20			PIGK	HPX			TIA1			CAMTA1	PPA1			ZDHHC9	MGC21881		COMMD6
	FKBP2		DAZAP1	LACTBL1			ZNF664	CCDC106			IMMT	RPL23A		KDM1A	CCDC53				FKBP2		ZNF490
	TMEM39A		LAS1L	LDHB			SNCAIP	GRAMD4			OR3A3				MALT1				TMEM39A		CCT6A
	CD2BP2		MS4A1	PIGM			FANCF	PKD1			QRSL1	GPKOW		MYO15B	SSR2			CDR2	CD2BP2		TCEAL5
	NRIP1		CAMSAP1					TSTD2			CUL2	ABL2		INTS3	KRBA1				NRIP1		PACRGL
			YWHAG	HNRNPU				HNRNPD			STMN3				GTF3C3			GPR84			HADH
	NDUFA8		RAB11A	SPSB3			GRSF1				WDR11	VAC14		C20orf11	EXTL2			ESD	NDUFA8		ITGB1
			DNAJC4	DISP2			RHOF				NRGN			NDUFA10				MPV17			PPBP
	GAB2		GHSR				HSPE1	ABHD14B			ENDOD1	TPMT			SLC25A4			NR1D2	GAB2		PRSS30P
			C9orf41	LOC100505622			PYGB				DVL1	AIFM2		NUP153				ZNF385D			STYX
				ZCCHC4				C19orf50			ZNF562	SSU72		FMR1	SLC25A26			IMMP2L			NF2
	C9orf50		CD160	PSMA1			KAT5	RG9MTD1				AGAP10		MED28	TTC5			CLINT1	C9orf50		CCDC85C
	THBS1		POLR2G				RAB4A	PRKCSH				RIOK2			UBE3A			HIPK2	THBS1		CWC27
	STIM1		ITGB5	ABHD1			CHMP7	TEKT5				TMEM64			SFXN2			POM121L4P	STIM1		ME2
	PPIA		C4orf43	PPP1CC			HOXD13	ZNF250											PPIA		ZNRF4
	TUBB		BIVM	MTRNR2L6			NOB1	ERLEC1				KIAA1715		SPINT1	KIAA1191			ARL15	TUBB		XPO4
	ELAC2		STARD4	PLXND1			C19orf12	MYC				ADAT2		CCNY	ATP2A2			S1PR1	ELAC2		LCE3B
	KIAA0100		HN1L	RBPJL			MON1A	LYRM4			ERMAP	MZT1		TAB3	KCTD10			MAGT1	KIAA0100		MAP3K1
			HIST1H2BG	DIS3L2			PMS2L2	SERP2			SIRT5	PRSS2			DENR			KIF16B			FAM84B
	BSCL2		COPS4	EML4			ZNF252	EIF1AX			PAIP2B			PEX5	NEIL2				BSCL2		RBM41
			ARMC1	PPM1K			TCHP	VIL1			CKS1B			NEURL2	TTC39C			C17orf59			TRDMT1
			FTSJ1	ARL6IP6			MTHFR	ZNF706			CCDC132	CDYL		TOR1AIP1	MRPS17			SAR1A			ZBTB25
	CDK2AP1		C3orf52	STK11IP			KIAA1609	TPM4			UBE2S	MERTK			RPS27A			CASQ1	CDK2AP1		NEK9
	MYBL1		IQSEC2				FAM70B	MAN2C1				SLC38A7		VAPA	TRNAU1AP			RSL1D1	MYBL1
	DKK3		ZNF26	AKAP1			MRPS33	SLC25A22			ZNF121	FAM164A		KCNH6					DKK3
	PUM1		WRB	SLTM			SDPR	SLC26A11			PTPN18	EIF3M		PRRC1	PDS5A				PUM1		INHBB
	CFC1		ZNF410				CRHR2	SUMO3			ZFP161	C2orf76		SLC25A15	LOC145783			CYB5D2	CFC1
			ZNF506								FAM189B	NAA38			TBC1D9B			TTC3			GPR180
	ATP5L		TMEM41A	ANGEL2			DOLK	BZRAP1						CMTM6	COMMD6			C16orf61	ATP5L		WDR93
	NUDCD1		RNF170	TMEM48				C6orf125			ZNF783	POLR2J		CPLX1	ZNF490				NUDCD1		LOC100505480
				STAG3L2			GPAM	ADNP			ANAPC1	DHX30		TMEM168	CCT6A			ZMYM1			ZNF792
	C1orf9		VKORC1L1	SNED1			C19orf52	PEX14			PKLR	UBE2I		ARMC8	TCEAL5			ZNF23	C1orf9
			GART	MYO6							LOC494150	GTF3A		SMAP2				C14orf126			GAS1
	LRRC8C		CPNE3	PAPD5			NARG2				ISOC2			ASAH1	PACRGL				LRRC8C		PTP4A2
	VHL			NDUFAF2			SUCLG2	KANK1			KRTAP5-9	PDCD2		C12orf23	FAM129C			RANGRF	VHL		NHLRC3
	DYNLT3		TRIB3	ARHGEF10L			MTG1	RPL35				NOL3		PDAP1	HADH				DYNLT3		APOL6
			ZDBF2	TNFAIP1			LCN2	EIF3E			MRPL9	RHBDD1		ZNF451	ITGB1			EPHX2			LOC729082
							PRKX	TRAF3IP1			KCNH8	AIMP1		BTG1	PPBP			PRRC2B			ACN9
				MRPL32			GFM1	ALG10B			CAPRIN1	H19		FKBP1A	PRSS30P			C3orf37			CDHR4
	PPAT		TPP1	OR52K2			CLCN3	PLAC4			FYN	RPL6		DCK	STYX			RPL17	PPAT
			SDCCAG3				MAP2K5	RRP36			DHX33	HSD17B12		PAFAH1B3	MGC16703			SLIT3			MDC1
	SMAD2		UPF3A	C3orf10			BANK1	ZNF335			LOC25845	GPR75		ERO1LB	NF2			PDE4DIP	SMAD2		SEC22A
	BCS1L		ZNF302				ARHGAP6				MOBKL1A			UGDH	CCDC85C				BCS1L		PSMG2
	DDX58		SYT17	KATNB1			LUC7L2	ZNF25			NDUFS8	CYCS		UBE2K	CWC27			DNPEP	DDX58		LOC341056
	CD99		RRP1	ANAPC16				PSME3			TBCD	IKZF1		MYO6	OR7G3			MEPCE	CD99		VMA21
	LRRC45			PAIP2			ICA1	PCGF5				MGC21881		CTU1	BOLA1			PRKCB	LRRC45		BCKDHB
	EXT2			C11orf83			GALT	KIAA1143			KLHDC5			NUCKS1	ATP8A2			TWISTNB	EXT2
	DEF8			BIN1			DVL2	TMEM102			LOC728855	TMEM39A		RICTOR				TMEM42	DEF8		GMPPB
	IGDCC4		TSR1				FLNA	TMPRSS13				TMED5		PDLIM5	FAM84B			EIF5A2	IGDCC4		CYP2U1
	C8orf33		CLIC5	TMEM52			ATP1A4	TBC1D13			ADORA2A	CD2BP2		RTF1	RBM41			ULK3	C8orf33		PTBP1
	LIN7C		SERBP1				MDH2	LOC100128139			BCL2	NRIP1		ADSS	GNGT2			GLOD4	LIN7C		RBMX
				TCTA			C2	HPRT1			HNRNPF			RER1	TRDMT1			KDM3B			VPS45
	NDUFC1		NBEA	BZRAP1			TRAPPC2L	SLC22A23			PHPT1			ZNF238	NIPSNAP3A			WRNIP1	NDUFC1		LOC100508176
	COX4I1		FAM120C	GMFB							THPO	NDUFA8		LYPLA1	ZBTB25			TANC2	COX4I1		CAND1
	IAH1		POLRMT	ATG5			BECN1	EIF2S2						LSM1	C19orf71			FAM175B	IAH1		EEF1G
	CCDC76		RAB11FIP3				LOC100290006	RASIP1			C12orf75	PTER		FAM199X	WDR4				CCDC76		C9orf102
	EEF1G		SNX25	KLHL20			TRIO	FIBP						QRICH1	ACADM				EEF1G		THAP2
			TRUB1	RPL4			ZDHHC21				SLC22A2			PPM1D				RNF157
	NKX6-3		TMEM231	MYADML			FLJ32255	RPS6KA3			ARL6IP4	THBS1						PPP2CB	NKX6-3		PGRMC1
	RBMX		NAV1	HPX			HSCB	CIITA			SDAD1	STIM1		DNAJC10				DNAJC7	RBMX		CALM1
	C10orf2		GNL3	CCDC106			LOC439949	PTCD3			C15orf44	PPIA		GSN	GPR180			KIF16B	C10orf2		RAB33A
	CRYZ		FUK	GRAMD4			SMG6	DUSP12			MZT1	TUBB		ANP32A	ZNF792			HELQ	CRYZ		MGC21881
	PLOD3			PKD1			GPR109A	SLC35B1			ASCC3	ELAC2		PPP3CA				PHB	PLOD3		MAMDC4
	FLJ38379		UBE3A	TSTD2			EFTUD1	FMNL2			PLEKHF2	KIAA0100			GAS1			DNAJC15	FLJ38379		PBX4
			TH1L	VANGL1			AHI1	KCNH3						RBM4B	APOL6			GGTA1			C8orf38
	CCDC92		FTSJ2	HNRNPD			RPL29P2	SYNE1				BSCL2		IVNS1ABP	LOC729082			IL7R	CCDC92		ANXA2P1
			ZNF616	EVL			PPP3CB				FAM108A1			KIAA0174	ACN9			ABCE1			SLC16A7
	FGFBP1		ZNF593				EID2	C19orf56			LIPC	CDK2AP1		ZNF414	C12orf47			LOC152217	FGFBP1		LRPPRC
	PEA15		CPNE6				ZDHHC21	VILL			ZBTB41	MYBL1			ACTR10			ITPR1	PEA15		TTC37
	CLN3		RHOBTB1				RIMBP3				TGFB1	DKK3			CDHR4			USP44	CLN3		CKS1B
	NOTUM			ABHD14B			TMEM185A	SUN5			GNG11	PUM1		PPTC7	MDC1			RPGRIP1L	NOTUM		TINAG
	SPTB		NT5E				ATP2C1	ERRFI1			MAPK1IP1L	CFC1		DBNL	SEC22A			SOCS5	SPTB		GINS3
			LOC100505564	C19orf50				TMEM106C						C6orf47							DCUN1D4
	NME2P1		CCNA2	RG9MTD1			MTR	CCDC115			VEGFC	NUDCD1		CREBL2	PSMG2			SPON2	NME2P1		FBXO32
	KIAA0664L3		STX1A	PRKCSH			DNAJC9	RPS6KA2			PRELP			MESDC1	NME7			FAM126A	KIAA0664L3		CEP57
	AMN		TMEM80	HMGN2				HUWE1			LRRC56	C1orf9		FYB	LOC341056			CD81	AMN		KLHL36
	BECN1			TEKT5			TCF3	LMNB2			SCAI			MAML1	VMA21				BECN1		LAGE3
	SCCPDH		C12orf76	ZNF250			ZNF264	ZAK			SYTL4	LRRC8C			BCKDHB				SCCPDH		TSC22D1
	TARBP1		DNAL1	ERLEC1			2018-09-01	LDLR			CTU2	PDIA3		ZMAT3				RBM4	TARBP1		GATM
	FUT8		DLG3	MYC			MAGED1	UBE2L3			GNPTAB	VHL		PPP1CA	GMPPB				FUT8		IQCB1
	DZIP3			LYRM4			ALG14				LOC100129637	DYNLT3		ESCO1	ST8SIA1			MTAP	DZIP3		EID1
	GGA2		LOC100506779	SERP2				WEE1			ARL1			SLC20A1	CYP2U1			KIR3DL2	GGA2		PPP1R8
			LSM5	EIF1AX			AFAP1L2	ATP5SL			TNPO1			TIMELESS	PTBP1						CNN1
	KIAA0125		OTUD7A	VIL1			KYNU	LDHA			CCDC22	C22orf24		CUL4A	CAND1			PIH1D1	KIAA0125		EXOSC7
	ARL4D		ATP1A1	ZNF706			MYEOV2	APEH			QPRT			NPEPPS	EEF1G			COX3	ARL4D		IKZF2
	IL10		PPRC1	TPM4			ZNF519	FAM109B			DUSP2	LOC100505990		UBE2M	C9orf102			FAM89A	IL10		ZDHHC9
	BCKDHA			MAN2C1			GNB5	SLC3A2			CNKSR1	C17orf63		KIAA1715	CRYZ			C3orf14	BCKDHA
			SCN3B	SLC25A22			BTBD7							ELL	THAP2			VIPR2			CDR2
	COIL		NAA30	FAU			CUZD1	MGST3			SNAI1	SMAD2		IGLL1	PGRMC1			HNRNPH1	COIL
	CSRP2BP		GPR68	SLC26A11			UBE2N	C3orf21			DNM1L	BCS1L		HMGB3P1	C1QBP			IGF1R	CSRP2BP		ESD
	SLC38A6		ADCY9	SUMO3			CHCHD10	FNIP2			C14orf147	CD99		MSL1	RAB33A			LOC100508679	SLC38A6		MPV17
	ZNF518B		RPL13A				WDR89	SEC23B			ST3GAL5	BCL2L11		PAM	SS18L2			PNRC2	ZNF518B		KCNV2
	C1orf162		PUS7L	BZRAP1			FLNB	SATB1							MAMDC4			IER3IP1	C1orf162		ZNF385D
	CYP51A1		C3orf26	C6orf125			FAM60A	TMX2			SMYD2	LRRC45		C4orf3	PBX4			TYRO3	CYP51A1		LOH12CR2
	DNAJC11		SETDB2	ADNP			COMMD6	ARF3			ZNF134			RAP2C	C8orf38			RHPN1	DNAJC11		CLINT1
	ALDH3B2		FLJ10038	SIDT2			FRS2	AHR			CHI3L2	ADM2		HIC1	ANXA2P1			KIAA0284	ALDH3B2		PML
	PAX1		NLRC3	PEX14				PLXNA1			FARSA	EXT2		PCLO	ST13			BMP6	PAX1		HIPK2
			PRMT6				SDR39U1				MFAP3L			ACPP	SLC16A7						POM121L4P
			ZAP70				IKBKE	UGP2			NPEPL1	DEF8		ARRDC3	LRPPRC			NIT2			S1PR1
	RIPK4		AGAP1	KANK1				ABCF2			MLLT3	IGDCC4		PPP6R2	CKS1B			LOC100507418	RIPK4		KIF16B
	THRA		SLC9A8	RPL35			STK39	PTPRE				ARIH2		SMARCD2	PAFAH2			TXLNG	THRA
	SLC16A7		EEF1E1	EIF3E				CYTB			SLC9A6	C8orf33			GINS3			LOH12CR1	SLC16A7		C17orf59
	LOC653075		RCCD1	TRAF3IP1			ZNF83	SNRPE			PGM3				DCUN1D4			C1QA	LOC653075		SAR1A
	LOC100507217		PPIA	ALG10B			ILF3	FBXL14			SRRT	LOC647979		RMND5A	CEP57			SLC33A1	LOC100507217		C10orf114
			NIPA1	PLAC4			STX1A	GOLGA2P2Y			DPP6	LIN7C		CTDSPL2	ZNF213			MYH9			CASQ1
	BCR		HNRNPU	RRP36			SF3A3				NOC3L			KCNMB4	LAGE3			CCDC88A	BCR		RSL1D1
	GNPTAB		CXXC5	ZNF335			EXOSC8	MRPL20			CYFIP2	NDUFC1		LOC100133161	GATM				GNPTAB		TAS2R5
	CYB561D1		PLEKHG5				ISCA2					COX4I1			ST6GAL1				CYB561D1
	BPHL			ZNF25			BOLA2B				GPR124	IAH1		CAPZA2	IQCB1			GSTM2	BPHL
			SPIN3	ZNF25			LOC100287628				C1orf216	CCDC76		BEND3	NCK1			GCOM1			CYB5D2
	PFDN6		CHML	LOC348751								HIST1H2BH		NCRNA00174	AIM1			LOC220906	PFDN6		TTC3
	C14orf80		DCXR	PSME3			ZNF706	PPAP2A			ETV4				EID1			ACSBG1	C14orf80		C16orf61
	C17orf50		RTKN2	PCGF5			INF2	YME1L1			TMEM145	SPIN4		CD79B	PPP1R1A			SOCS2	C17orf50
	TMED7		NMT2	KIAA1143			CSK	DPEP1			MSRB2	SLC5A6		RALGAPB	MRAS			WDR43	TMED7		LOC100507521
	FGF21		FAM102B	TMEM102			AAK1	BLNK			RAB11FIP5			OLA1	PPP1R8			DOT1L	FGF21		ZNF23
	MYBPC3		NOTCH3	TMPRSS13			AGPAT3				APEX1	ARHGAP31		FAM18B1	EXOSC7				MYBPC3
	C14orf179		USP22	TBC1D13			ZNF490	CCDC7			CAPRIN1	NKX6-3		PPM1B	IKZF2			C2orf69	C14orf179		C14orf126
	COX6C		AFF3	LOC100128139			CXorf48				KIFAP3	CCT5		EI24	ZDHHC9			CSH1	COX6C
	TSHZ1		ZFP64	SMARCAL1			TPM3				SRSF6	RBMX		TARDBP	CBX3			TRAPPC2	TSHZ1		BCL7B
	PRM1		ASH1L	HPRT1				HDAC3			IL18BP	C10orf2		FCRL1				DCAKD	PRM1		RANGRF
			HS6ST1	SLC22A23			PLA2G12A				OR7E91P	CRYZ		NRF1	ESD			KBTBD3			PYCRL
	RNF6		FCRLB				NR1D2	C15orf41			CDKN2AIPNL	SDAD1		BAZ2A	MPV17			NDRG3	RNF6
	RPAIN		C6orf70	EIF2S2			GATA3				N4BP2	PAK1IP1		LOC100506528	NDUFB2			HIST1H3F	RPAIN
	ADCK5		RASSF1	NDUFS7			TSPAN14	C12orf62			TPST2	PLOD3			MRPS18C			RWDD2B	ADCK5		EPHX2
	KMO		SH3RF1	LOC100506687			C2orf42	VGLL4			CCT6A	TROVE2		ACBD3	PHF19			COX4I1	KMO		PRRC2B
			CASC3	RASIP1			ZNF441				TNK1			ASB8	ZBTB5			RORA			C3orf37
	TBC1D4		MPRIP	FIBP			C5orf28	LOC100129250			RAC1	CCDC92			IMMP2L				TBC1D4		RPL17
	GSTA2		NDFIP2								TBXA2R				FGFBP2			RCAN3	GSTA2		SLIT3
	RBM23		KIF2A	RPS6KA3							WDR4	FGFBP1		ABHD2	CCDC142			MGC34796	RBM23		PDE4DIP
	APOE		LOC283788	CIITA			IMMT	GLTSCR2			NSUN5P2			STAMBP	EIF2B1			KIAA0182	APOE
	SLC25A25		BDH2	PTCD3			MAPK6	AES			GPR81	PEA15		ATP2C1				ABLIM1	SLC25A25		DNPEP
	PUSL1		ENOPH1	DUSP12			TBC1D19	HNRNPC			HERC1	CLN3		MT1F	ZNF518A				PUSL1		PRKCB
	AIRE		IL27RA	SLC35B1			DNTTIP1	ALG9			CNBP	NOTUM		PIKFYVE	HIPK2			C3orf38	AIRE		TWISTNB
	SLC16A14		ZNF570	FMNL2				BNIP1				P2RY1						LRFN2	SLC16A14		TMEM42
	MT1X		TRPC1	KCNH3			LOC645427	IGF2BP3			NDNL2	SPTB		2018-09-07	SLC7A6OS			PRTFDC1	MT1X		EIF5A2
	PDSS1		TCEAL3				C2orf63	DUS1L			TRAF5			CLASP2				PJA2	PDSS1
	RETNLB			SYNE1			OR2A25	SEC63				UTP14A		FAM161A	GTF2H5				RETNLB		ULK3
	SNRNP48		LOC100293160				LOC100507255	ZNF778			TTF2	NME2P1			S1PR1			QRSL1	SNRNP48		GLOD4
	C21orf2		CCDC53	C19orf56			CSNK2A2	MAST4			COX5A	NUP160		LSM14A	PQLC3				C21orf2		SP140
			ANKZF1	VILL			PGC	FAM76B				KIAA0664L3		HIPK1	KIF16B						CYP2U1
	PMS2		MALT1				ILK	DNM1			ALG1	BECN1		USP32				MCM2	PMS2		WRNIP1
	HGSNAT		KRBA1	SUN5			POU3F2	CHRD			DLAT	SCCPDH		POGZ	C17orf59			CDADC1	HGSNAT
			GTF3C3	ERRFI1			MAPRE2	GM2A			LIN7B	TARBP1			ZCCHC14			NGFRAP1
	RNPS1		ICT1	TMEM106C			COQ4	GTPBP3			TMUB2	FUT8		SPOPL	CASQ1				RNPS1		RNF157
	MRPL42		SLC25A4	SLC35B2			YWHAQ	MRPL43			C16orf53	DZIP3		PRKAR2A	ARL3			SMNDC1	MRPL42		PPP2CB
	CATSPER2		CCDC14	CCDC115			DDRGK1	KRTAP4-12			EDC3	GGA2		NFKBIZ	RSL1D1			NDUFAB1	CATSPER2		KIF16B
	COMMD1			RPS6KA2			INHBC	THEM5			BLMH			PISD	TBX21			DTWD2	COMMD1		HELQ
	HNRNPUL1		HIST1H4L	HUWE1			PSMB2	ILK			TAF9	KIAA0125		RAVER1				FMO4	HNRNPUL1		PHB
	LOC407835		SLC25A26	LMNB2				NOS2			ELP2	IL10		LOC729915				RABL3	LOC407835		DNAJC15
			TTC5	ZAK			MGC12982	ARPC4-TTLL3			RCC2			C9orf72	CYB5D2			XPOT			GGTA1
	NCOA5		NEK3	LDLR			ARHGAP10	ADHFE1			HSPA9			SP2	TTC3			CSRP1	NCOA5		ABCE1
	SEMA4C		UBE3A	UBE2L3			SLC2A11	C11orf10			UBTF	COIL		C1orf124	C16orf61			C6orf114	SEMA4C		LOC152217
							INPP5E					CSRP2BP						SRSF1			ITPR1
	ESYT2		CXCL9	WEE1				MAPK8IP2				SLC38A6		ARID4B				WDR60	ESYT2		USP44
	NDUFC2		SFXN2	ATP5SL			KIAA1751	XPNPEP1			CCDC102A	ZNF518B		ENO2					NDUFC2		RPGRIP1L
	CABIN1			LDHA			PTPLAD1	SLC44A1			ACCN3	C1orf162		MNT	C14orf126			TMEM50A	CABIN1		SOCS5
	DERA		ATP2A2	APEH			MPI	NASP			GAS2L1	DNAJC11		CPSF7	RANGRF				DERA		SPON2
	ANKRD13C		DENR	FAM109B			DLX4	MZT2B			RPL3	ALDH3B2		POLR3F				CHUK	ANKRD13C		FAM126A
	USP7		TTC39C	SLC3A2			RRP15	EFCAB7			MPHOSPH8	PAX1		TMEM2	EPHX2				USP7		CD81
	CCT8		TMTC3				RALGAPA1	LARS			MRPS5				C3orf37				CCT8
	FAM174B		MRPS17	MGST3			TRAPPC1	C1orf123			MCM3			LMAN2				TTC12	FAM174B
	CGRRF1		TMEM89	C3orf21			MRPL30	EFHA2			ZNF738	RIPK4		ANKHD1	FKBP3			OSBPL3	CGRRF1
	LEF1			FNIP2			SESN1	MTR				THRA		WAPAL	RPL17				LEF1		CAPRIN2
	CCR4		SSR3	SEC23B			TULP4	ZNF569			HIVEP3	SLC16A7		RFT1	SLIT3			AANAT	CCR4		MTAP
			TRNAU1AP	SATB1			CD9				CNPY2	LOC653075			CASP6			ACYP2			KIR3DL2
			TREML1	TMX2			LGTN				PCYOX1	LOC100507217		SUB1	PDE4DIP			MRP63
	SLC25A32			ARF3			LOC401397	RPL23A			EPN1			SRFBP1				SRSF10	SLC25A32		CD300LF
			PDS5A	AHR			TXNDC5								DNPEP			C11orf46			PIH1D1
	RNF138		LOC145783				CANX	GPKOW			AASDHPPT	BCR		ASCC1	MLLT3			LOC100132831	RNF138		COX3
	PPARGC1B		TBC1D9B	PLXNA1			SMAD5	ABL2			RPAIN	GNPTAB			TWISTNB				PPARGC1B		FAM89A
	PSG2		COMMD6				DAD1				TMEM203	BPHL		XPNPEP3	RPL27			EAPP	PSG2		C3orf14
	SCAPER		ZNF490	UGP2			IMPACT	VAC14			MUTYH			ZFP91	TMEM42			ERCC4	SCAPER		ADC
			CCT6A	ABCF2			CLCN6				C6orf70	PFDN6		RPN1	EIF5A2			COL5A2			VIPR2
	LOC100287643		TCEAL5	PTPRE			RABGAP1L	TPMT			CYCS	C14orf80		C18orf25				PDXDC1	LOC100287643		LOC100508679
	STK19			CYTB			DAZAP1	AIFM2			RALGAPA1	C17orf50		SLMO2	GLOD4			FTSJD1	STK19		PNRC2
	PIGY		PACRGL	SNRPE			C9orf86	SSU72			HINT1	AFG3L1P		SEC62	SP140			FAM35A	PIGY		IER3IP1
	GPR137B		HADH	FBXL14			LAS1L	AGAP10			PRKAR2B	TMED7		CPNE3	CYP2U1			ZNF141	GPR137B		TYRO3
			ITGB1	GOLGA2P2Y			MLXIPL	RIOK2			PIGK	FGF21		RNFT2	WRNIP1			RCAN3			KIAA0284
	BIN3		PPBP				HEATR3	TMEM64			ZNF664	MYBPC3		MRFAP1	TANC2			RCBTB1	BIN3		BMP6
	SLC30A7			MRPL20			CXorf40B	PDE6D				C14orf179		NEK7	FAM175B			DNAJC21	SLC30A7
	FAM109A		EPSTI1				MACROD2				SNCAIP	COX6C		HPS3				CALM1	FAM109A		NIT2
			CCDC15				CAMSAP1				FANCF	TSHZ1		ROCK1P1							TXLNG
			PRSS30P	RPL14			YWHAG	KIAA1715			STAT2	PRM1		SMG7	PPP2CB			TUBA1C			ADNP
	FAM175A		EIF2B5				NDUFC2	ADAT2			API5	RNF6		SYVN1	KIF16B				FAM175A		C1QA
			MGC16703	PPAP2A			RAB11A	MZT1				RPAIN			HELQ			FAM177A1			SLC33A1
	PRY2		NF2	YME1L1			DNAJC4	PRSS2				ADCK5			PHB			ALDH4A1	PRY2
	TPI1		CCDC85C	DPEP1			GHSR					KMO			GGTA1				TPI1		MYH9
	RPL30		CWC27	BLNK							RBBP9							GP1BB	RPL30		CCDC88A
	SLC2A13		OR7G3				CD160	CDYL			GRSF1	ZNF37A			PRSS23			PAPPA	SLC2A13
	DUSP7		ME2	CCDC7			POLR2G	MERTK			RHOF	HYAL2			LOC152217			PTPRH	DUSP7		QTRTD1
							ITGB5	SLC38A7			HSPE1	SERINC3			RPGRIP1L			GNPDA2
	KYNU		FAM160B2				C4orf43	FAM164A			KTN1	GSTA2			ZNF248			LINS	KYNU		GSTM2
			ZNRF4	HDAC3			BIVM	LYPD3			PYGB	RBM23			HEG1						GCOM1
	CNNM4		VPRBP				STARD4	EIF3M				APOE			SPON2			HNRNPA1L2	CNNM4		PDXP
	RAB7L1		RBM41	CCDC84			HN1L	C2orf76			KAT5	SLC25A25			FAM126A			MGAT2	RAB7L1		LOC220906
	LOC100499466		TRDMT1	C15orf41			HIST1H2BG	WDHD1			HINT1	PUSL1			CD81			GPBP1L1	LOC100499466		ACSBG1
	MRM1		ZBTB25				ARMC1	NAA38			RAB4A	AIRE						RTN4IP1	MRM1		CGN
	TFF1		C19orf71	C12orf62							CHMP7	SLFN11						C9orf82	TFF1		SOCS2
	ARHGEF6		WDR4	VGLL4			ATP13A2	POLR2J			HOXD13	SLC16A14			CAPRIN2				ARHGEF6		WDR43
	POMP		ACADM	HSPA8			C3orf52	DHX30			NOB1	C14orf167			MTAP			DARS2	POMP		DOT1L
	SLC25A3		NEK9				NRIP3	UBE2I			C19orf12	MT1X			KIAA0196			MAX	SLC25A3		NR2C2AP
	DCTN3						IQSEC2	MTHFD2			MON1A	PDSS1			KIR3DL2			HLA-DMA	DCTN3
	ASIP						ZNF26	LASS6			PMS2L2	RETNLB			PIH1D1			C5orf33	ASIP		CSH1
	C5orf27		INHBB				WRB	ID2			ZNF252	SNRNP48			COX3			PRPF39	C5orf27		PAAF1
	LRRC8A			GLTSCR2			ZNF410	GTF3A			TCHP	C21orf2			C3orf14			RPS15A	LRRC8A		DCAKD
	ZFHX3		GPR180	AES			ZNF506				POLRMT				VIPR2			MAPKAP1	ZFHX3		TAP2
			ZNF792	HNRNPC			WDR6	PDCD2			MTHFR	PMS2			CRTAM			OTUD4			NDRG3
	HNRPDL			ALG9				NOL3			KIAA1609	HGSNAT			LOC100508679			AKAP8L	HNRPDL		HIST1H3F
	PTPN12		GAS1	BNIP1			TMEM41A	RHBDD1			FAM70B				PNRC2			RPL13	PTPN12		RWDD2B
	NMB		PTP4A2	IGF2BP3			RNF170	AIMP1			CD244	RNPS1			IER3IP1				NMB		COX4I1
	TCF7		NHLRC3	DUS1L				H19			MRPS33	MRPL42			TYRO3			UBIAD1	TCF7
	SPTBN4		APOL6	SEC63			VKORC1L1	RPL6			SDPR	CATSPER2						XYLT1	SPTBN4		RCAN3
	AHSA1			ZNF778			GART	HSD17B12			CRHR2	COMMD1			C15orf57			C12orf29	AHSA1		MGC34796
			LOC729082	MAST4			CPNE3	GPR75				PIP5K1C			HSPA8			PRRC2C
	ITLN2		ACN9	FAM76B			HFE				CCR6	DUSP14			KIAA0284			FAM169A	ITLN2		KIAA0182
	GRWD1		CDHR4	DNM1			AGPAT5	GNAI2			DOLK	HNRNPUL1			BMP6			BPI	GRWD1		ABLIM1
	CNIH2		CREG2	CHRD			TRIB3	CYCS			C17orf81				NIT2			ADAM19	CNIH2
			MDC1	GM2A			ZDBF2	IKZF1				SEMA4C			EIF4E			ACTG1			LRFN2
	JAK3		SEC22A	GTPBP3				MGC21881			LOC100510122							LOC643355	JAK3
	FLT3			MRPL43			HSD17B8				RPL35	ESYT2			TM9SF2			NDUFA5	FLT3		QRSL1
	SVIP		PSMG2	KRTAP4-12			SDCCAG3	FKBP2			GPAM	SLC11A2			ADNP				SVIP
	SAGE1		C9orf24	THEM5				TMEM39A			C19orf52	NDUFC2			C1QA			TADA2A	SAGE1		ABHD1
	ARF5		LOC341056	IGF1			UPF3A	TMED5				CABIN1			SLC33A1			NPHS1	ARF5
	TRIM44		VMA21	ILK			ZNF302	IRS2			ECE2	ACAD9			CASP7			CNST	TRIM44		MCM2
	SLC5A6		BCKDHB	NOS2			SYT17	CD2BP2			NARG2	DERA			CCDC88A			TXNDC15	SLC5A6		HPD
	RUSC1			ADHFE1			RRP1	NRIP1			SUCLG2	ANKRD13C						MTR	RUSC1		CDADC1
	STX17		CYP2U1	C11orf10							MTG1	USP7			QTRTD1			DYRK2	STX17		NGFRAP1
	CYGB		PTBP1								LCN2	CCT8							CYGB
			RBMX	MAPK8IP2				NDUFA8			PRKX	ABLIM3			GSTM2			PUS1			PAOX
	HADHB		VPS45	XPNPEP1			TSR1				GFM1	FAM174B			HDDC2			C5orf44	HADHB		XRCC6
	DPM3		LOC100508176	SLC44A1			CLIC5	PTER			CLCN3	CGRRF1			GCOM1				DPM3		SMNDC1
	CRTAP		CAND1	NASP			SERBP1					LEF1			PDXP			C10orf47	CRTAP		NDUFAB1
	ZBTB10		EEF1G	MZT2B							CUL1				AKR1C3			ND6	ZBTB10		DTWD2
	PROCR		C9orf102	EFCAB7			TAC4	C9orf50			MAP2K5	SLC25A32			LOC220906			TMEM106B	PROCR		FMO4
	OLFML1		THAP2	LARS			RGS12	THBS1			BANK1				ACSBG1			SCML2	OLFML1		RABL3
				C1orf123			NBEA	STIM1			ARHGAP6	RNF138			SOCS2						CSRP1
	BUB3		PGRMC1	ZNF136			FAM120C	METTL10			LUC7L2	PPARGC1B			WDR43			NOB1	BUB3
	C1orf43		HCG4				POLRMT	PPIA				PSG2			C12orf66			EFNB1	C1orf43		C6orf114
	SMYD4		C1QBP	EFHA2			RAB11FIP3	MYCL1			ICA1	SCAPER			DOT1L			TMEM18	SMYD4		WDR60
	DRG1		LOC100505573	MTR			SNX25	TUBB			GALT				ACVR2B			CKMT1A	DRG1
	C17orf72		RAB33A	ZNF569			TRUB1	ELAC2			DVL2	LOC100287643						DHX35	C17orf72		TMEM50A
	NCRNA00116		MGC21881				TMEM231	KIAA0100			FLNA	KIAA1147			C2orf69			RFXAP	NCRNA00116		NDRG2
	TBCA		MAMDC4				NAV1				ATP1A4	PIGY			CSH1			PPIL1	TBCA		DDX31
	MUC7		PBX4	RPL23A			GNL3	BSCL2			CTPS	GPR137B			YBX1				MUC7
	MTAP		C8orf38				POU4F2				MDH2				PAAF1			LOC100508150	MTAP
	NID1		ANXA2P1	GPKOW			SRR				C2	GPHN			TRAPPC2			PIGC	NID1
	C4orf32		LRP8	ABL2			FUK	CDK2AP1			ZNF187	SLC30A7			HIST1H3F				C4orf32		TTC12
	TRUB2		SLC16A7	ZNF211							TRAPPC2L	FAM109A			RWDD2B			ZNF467	TRUB2		OSBPL3
	SPIN1		LRPPRC				UBE3A	MYBL1							RORA			HNRNPA1L2	SPIN1
	RPS2		SETD4	VAC14			TH1L	NMT1			BECN1							RAB28	RPS2		AANAT
	UQCC		TTC37				FTSJ2	DKK3			LOC100290006	COL6A3			SIK2			RPS3A	UQCC		ACYP2
	COG6		CKS1B	TPMT			FLJ33360	PUM1			C3orf17	NR3C2			MGC34796			HSD17B7	COG6		MRP63
	ZFP82		TINAG	AIFM2			ZNF593	CFC1			TRIO	FAM175A			KIAA0182			ATP2A3	ZFP82		SRSF10
	APP		PDXDC2P	SSU72			CPNE6				ZDHHC21				ABLIM1			LCE2B	APP		C11orf46
				AGAP10			RHOBTB1	ATP5L			FLJ32255	TPI1			C3orf38			SERINC2
	XYLT2		PPP3CC	RIOK2				NUDCD1			HSCB	SLC2A13			CNTROB			SEC61G	XYLT2
	MBNL1		GINS3	TMEM64			NT5E				LOC439949	DUSP7			RALA			MRPS10	MBNL1		EAPP
	LMAN2		DCUN1D4	PDE6D			LOC100505564	C1orf9			SMG6							GOT2	LMAN2		COL5A2
			FBXO32				CCNA2				GPR109A	KYNU			QRSL1			SLFN13			PDXDC1
	PPARA		HIGD2A				STX1A	LRRC8C				GNL1						E2F5	PPARA
	SIDT1		CEP57	KIAA1715			TMEM80	PDIA3			CYP4V2				ABHD1				SIDT1		FTSJD1
	TOMM40		KLHL36	ADAT2				VHL			TRAPPC4							WDR1	TOMM40		FAM35A
	LCK		LAGE3	RPA2			OR2B6	DYNLT3			GZMB	CNNM4			MCM2			ARHGAP21	LCK		SLC50A1
	FAM162A		TSC22D1	MZT1			C12orf76				EFTUD1	CYB5R1			HPD			EEF1A1	FAM162A		ZNF141
	SPCS2		GATM	PRSS2			DNAL1				SERPINI1	RAB7L1			CDADC1			MEPCE	SPCS2		RCAN3
	KIF3B		ST6GAL1				DLG3	C22orf24			AHI1	LOC100499466			NGFRAP1			MAP1LC3B	KIF3B		DNAJC21
			IQCB1	CLEC2D							RPL29P2	MRM1						HYLS1			CALM1
	TBL2		IFFO2	CDYL			LOC100506779	PPAT			PPP3CB	MCM4			XRCC6			DPY30	TBL2
			HERC2P7	MERTK			LSM5	LOC100505990			EID2				FBXO4			KIAA0907			FAM177A1
	NCR2		EID1	EPM2AIP1			OTUD7A	C17orf63			ZDHHC21	ARHGEF6			NDUFAB1			GRAP2	NCR2		ALDH4A1
	RPS7		PPP1R8	ZNF347			ATP1A1				RIMBP3	PACSIN1			FMO4			MMD	RPS7		GP1BB
	CBY1		CNN1	SLC38A7			PPRC1	SMAD2			TMEM185A	SLC25A3			BTBD1			DUS2L	CBY1		PAPPA
	NTRK3		EXOSC7	FAM164A				BCS1L			CRY2	DCTN3			RABL3			FADS1	NTRK3		MLH1
	GPATCH1		AGBL5	LYPD3			SCN3B	CD99			XCL1	ADAM17			XPOT			CCT4	GPATCH1		PTPRH
			IKZF2	EIF3M			NAA30	BCL2L11			FAM69A	LNPEP						ARMCX6			GNPDA2
	DDX54		ZDHHC9	C2orf76			GPR68				ATP2C1	SIX5			CSRP1			GRHPR	DDX54		LINS
							ADCY9	LRRC45				C5orf27			PSKH1			PIK3R1			HNRNPA1L2
				WDHD1			RPL13A				GOLGB1							TRIM44			MGAT2
			GPR84	NAA38				HIST3H2A			MTR	ZFHX3			ITPRIPL2			TNRC6B			RTN4IP1
	YIF1A		OR7A10	C4orf41				ADM2			DNAJC9				NT5C3L			HIST1H3H	YIF1A		C9orf82
			ESD				PUS7L	EXT2				HNRPDL			C6orf114			TRPS1
			MPV17	ARL1			C3orf26				TCF3	GOLGA7			RORA			RAP1B			DARS2
	CRLF2		NDUFB2	DHX30			SETDB2	DEF8			ZNF264				WDR60			SLA2	CRLF2		MAX
	C13orf15		ZNF385D	UBE2I			CTSL1	IGDCC4			2018-09-01	NMB			CCDC91				C13orf15		FAM165B
	TOB2		ZBTB5	MTHFD2			FLJ10038	ARIH2			MAGED1	TCF7							TOB2		HLA-DMA
	SLC37A1		IMMP2L	LASS6			C11orf73	C8orf33			FEN1	KIAA1324L			KIF9			NUDT14	SLC37A1		COQ6
	ACADVL		EIF2B1	ID2			CRYGA				ALG14	SPTBN4			NDRG2			MLXIP	ACADVL
	LOC222159		SPAG5	GTF3A			NLRC3	LOC647979				AHSA1			SNX21			MBTPS1	LOC222159		C5orf33
	SRP68		LOH12CR2				PRMT6	LIN7C			AFAP1L2	TRMT11			XPA			KIAA1967	SRP68		PRPF39
	ZKSCAN4		PML	PDCD2			ZAP70				KYNU	PYY						MPHOSPH8	ZKSCAN4		RPS15A
			UBASH3A	NOL3				NDUFC1			MYEOV2							IL31RA			MAPKAP1
			HIPK2	RHBDD1			AGAP1	COX4I1			GNB5	ITLN2						ZNF217			OTUD4
	MYO7B			CARD9			SLC9A8	IAH1			RARS2	GRWD1						BLOC1S2	MYO7B		RPL13
	MRPS18B		S1PR1	AIMP1			EEF1E1	CCDC76			BTBD7	CNIH2			TTC12			DNAJC6	MRPS18B		CCDC107
	ITPRIPL2		PQLC3				RCCD1	HIST1H2BH			SMU1	CTTN			OSBPL3			SOLH	ITPRIPL2		C11orf41
	GPA33		KIF16B	H19			PPIA				CUZD1	SNW1			MRPL10			VPS11	GPA33		UBIAD1
	LOC644538			RPL6			RTP1	HIST1H2BK			PPA2				AANAT			TGFBRAP1	LOC644538		C12orf29
	MOV10		C17orf59	HSD17B12			NIPA1	SPIN4			LOC100507100	JAK3			ACYP2			ABHD10	MOV10		NLRP14
	UHMK1		ZCCHC14	GPR75			CXXC5	SLC5A6			UBE2N	FLT3			MRP63				UHMK1
	FLJ35946		CFH				PLEKHG5				CHCHD10	SVIP			SRSF10			MRPS28	FLJ35946		ACTG1
	NKAPP1		ISLR	CYCS				ARHGAP31			WDR89	SAGE1			C11orf46			RAC2	NKAPP1		LOC643355
			C10orf114	IKZF1			SPIN3	NKX6-3			FLNB	EZH2									NDUFA5
	ASGR1		CASQ1	MGC21881				CCT5			FAM60A	GPRASP1			ERCC4			RPL7L1	ASGR1
	NSD1		RSL1D1				CHML	RBMX			COMMD6	PLXDC1			COL5A2			TMEM92	NSD1		TADA2A
			ALKBH7	FKBP2			DCXR	C10orf2			FRS2	TRIM44			PDXDC1			LEPROTL1			NPHS1
	KIAA1683		TBX21	TMEM39A			RTKN2	CRYZ				SLC5A6						ZKSCAN4	KIAA1683		CNST
				TMED5			NMT2	SDAD1			IKBKE	RUSC1			ELN			SMARCA2			MTR
	NAP1L5			IRS2			FAM102B	PAK1IP1			STK39	STX17			FTSJD1				NAP1L5		DYRK2
	FOXO1		CYB5D2	RSL1D1				PLOD3				CYGB			NIPAL3			FAM127A	FOXO1
			TTC3	CD2BP2			MUC5B	FLJ38379			NDST2							OR7E156P			PUS1
	CD48		C16orf61	NRIP1			NOTCH3	TROVE2			ZNF83	HADHB			DNAJC21			MYO9A	CD48		C5orf44
							USP22				ILF3	DPM3			CALM1			ARCN1
	SLK		LOC100507521	NPIPL3			ZFP64	ATP6V0E1				ZBTB10						ATP6V0E2	SLK		C10orf47
	DOK2		ZNF23				ASH1L	CCDC92			STX1A	LSG1						PDCL3	DOK2		ND6
	HNRNPA2B1			NDUFA8			HS6ST1				PRSSL1	PROCR			ALDH4A1				HNRNPA2B1		TMEM106B
	RNF41						FCRLB	FGFBP1			SF3A3	OLFML1			GP1BB			YTHDF2	RNF41		SCML2
				PTER			ACSBG2				EXOSC8	BUB3			PAPPA			PROS1			TRAF1
	CA11		C14orf126	SRP9			C6orf70	PEA15			ISCA2	C1orf43			MLH1			ND2	CA11
	AQP3			ALOX15B			RASSF1	CLN3			BOLA2B	SMYD4			PTPRH				AQP3		NOB1
	HIST1H2AM		BCL7B				POLR1B	NOTUM			LOC100287628	DRG1			GNPDA2			CCDC6	HIST1H2AM		EFNB1
	PODXL		RANGRF	GAB2			AP4M1	P2RY1				C17orf72			CCDC88C			SLC4A4	PODXL		TMEM18
	UCHL5		PYCRL				SH3RF1	SPTB			ZNF706	NCRNA00116			LINS			RRS1	UCHL5		CKMT1A
	FGFR2						CASC3				INF2	TBCA			HNRNPA1L2			GLTSCR2	FGFR2		ZDHHC23
	ZNF148		KIAA1652	C9orf50			MPRIP	UTP14A			AAK1	MUC7			SMC5			CYLD	ZNF148		DHX35
				THBS1			NDFIP2	NME2P1			AGPAT3	MTAP			MGAT2						RFXAP
	KRI1		EPHX2	STIM1			KIF2A	NUP160			ZNF490	NID1			ARFGEF2			DFNB59	KRI1		PPIL1
	PEMT		PRRC2B	METTL10			LOC283788	KIAA0664L3			ZNF146	C4orf32						SLC29A1	PEMT
	PTPN2		C3orf37	PPIA			BDH2	AMN			CXorf48	TRUB2			ZNF555			FITM2	PTPN2		LOC100508150
				MYCL1			ENOPH1	BECN1			TPM3	SPIN1						ACVR1C			PIGC
			RPL17	TUBB			PSMB2	SCCPDH				RPS2			RTN4IP1			BTAF1
	INPPL1		SLIT3	ELAC2			MTMR9LP	TARBP1			PLA2G12A	LONP2						TXNDC9	INPPL1		HNRNPA1L2
	SPOCD1		PDE4DIP	AKAP13			IL27RA	FUT8			NR1D2	UQCC			DARS2			RBM3	SPOCD1		RAB28
	RAD54L2		DNPEP	KIAA0100			ZNF570	DZIP3			GATA3	COG6			MAX				RAD54L2		RPS3A
	SMAD4		MEPCE				TRPC1	GGA2			TSPAN14	ZFP82			COQ6			ZFP28	SMAD4		TTYH2
			MLLT3	BSCL2			TCEAL3				C2orf42	HAUS7						BAMBI			HSD17B7
	TIA1		TWISTNB					KIAA0125			ZNF441	APP			C5orf33				TIA1		ATP2A3
	RABIF		TMEM42				HSD11B1L	IL10			C5orf28				RPS15A			ATP2A2	RABIF		LCE2B
	LOC100506930		EIF5A2				LOC100293160	CCL2				XYLT2			MAPKAP1				LOC100506930		TMEM161A
	C17orf44			CDK2AP1			DSTYK					MBNL1			OTUD4				C17orf44		GSTP1
	IMMT		ULK3				CCDC53	BCKDHA			IMMT	MT1E			RPL13			ANKRD54	IMMT		SEC61G
	PPP1R9A		GLOD4	MYBL1			ANKZF1				MAPK6	PPARA			CCDC107			BRIX1	PPP1R9A		SLFN13
	RACGAP1		SP140	NMT1			MALT1	COIL			TBC1D19	TOMM40			YBX1			TCHH	RACGAP1		E2F5
	ACLY		CYP2U1	DKK3			KRBA1	CSRP2BP			DNTTIP1	LCK			C12orf29			SLC25A36	ACLY
	HMGN1P37		WRNIP1	PUM1			GTF3C3	SLC38A6				FAM162A						PIK3CB	HMGN1P37		CDK4
	STMN3			CFC1			SLC25A4	ZNF518B			LOC645427	SCAND2						OPN1MW	STMN3		WDR1
	OPN4						CCDC14	C1orf162				SPCS2			ACTG1			GLT25D2	OPN4		ARHGAP21
	VASH2		RNF157	NUDCD1				CYP51A1			C2orf63	KIF3B			LOC643355			C17orf75	VASH2		IPW
	WDR11		PPP2CB				SLC25A26	DNAJC11			OR2A25				NDUFA5			FCRL3	WDR11		EEF1A1
	NRGN		KIF16B	C1orf9			TTC5	ALDH3B2			LOC100507255	TBL2			TADA2A			SGSH	NRGN		VPS4A
	CSF2RB		HELQ				MET	PAX1			EBPL	IGBP1			DNMT3A			BEND2	CSF2RB		MRPL12
	DVL1		PHB	LRRC8C			NEK3				CSNK2A2				NPHS1				DVL1		MEPCE
	TERF1		DNAJC15	PDIA3			UBE3A				PGC	RPS7			SPEF2			SPRYD4	TERF1		HYLS1
	LIN37		GGTA1	VHL				RIPK4			ILK	CBY1			TXNDC15			STRAP	LIN37		DPY30
	ZNF562			DYNLT3			CXCL9	THRA			POU3F2	NTRK3			MTR			LRRC8B	ZNF562
			LOC152217				SFXN2	SLC16A7			FAM182A	NR1D1			PDCD11			DNAJC19			2018-09-11
	UHRF2		ITPR1					LOC653075			MAPRE2	GPATCH1			DYRK2			YIPF5	UHRF2		GRAP2
	POLD4			C22orf24			KIAA1191	PRR13			COQ4	ALS2CL			PUS1			GPR124	POLD4		MMD
			RPGRIP1L				ATP2A2				YWHAQ							TUBA8			DUS2L
			RPS9	PPAT			KCTD10	LOC100507217			DDRGK1	EIF1AD			DNHD1			ARHGEF3
	CKS1B		PLCXD1	LOC100505990			DENR				INHBC	RAB3GAP2			C5orf44			RACGAP1	CKS1B		FADS1
	UBE2S		ZNF248	C17orf63			TTC39C				PSMB2				PMS2P5			TRIM28	UBE2S		CCT4
			SPON2				TMTC3	BCR				SC5DL									ARMCX6
	CASK		FAM126A	SMAD2			MRPS17	GNPTAB			MGC12982	YIF1A			C10orf47			PANK3	CASK		GRHPR
	ZNF121		WNT9B	BCS1L			TMEM89	CYB561D1			ARHGAP10	TAF1B			C15orf23			IBTK	ZNF121		CAB39L
			SUGT1P3	CD99			ND1	BPHL			SLC2A11				ND6			DDX21			TRIM44
	PTPN18		CD81	BCL2L11			SSR3								TMEM106B			ARHGEF7	PTPN18		ENO1
								PFDN6			KIAA1751	C13orf15						ERH			HIST1H3H
	ZFP161			LRRC45			TRNAU1AP	C14orf80			PTPLAD1	SLC37A1			NOB1			FCRLA	ZFP161		TRPS1
	IQSEC1						TREML1	C17orf50			MPI	ACADVL			EFNB1			H1FX	IQSEC1		RAP1B
	STAG2		CAPRIN2	ADM2				CACNA2D3			NCL	LOC222159			TMEM18				STAG2		SLA2
	ZNF783		MTAP	EXT2			AP3M1	AFG3L1P			DLX4	CCDC42B			SPDYE3			NUCKS1	ZNF783
	PDE6G		KIAA0196				PDS5A	TMED7			RRP15	SRP68			CKMT1A			BCL7A	PDE6G
	HDAC10		TXNDC6	DEF8			LOC145783	FGF21			RALGAPA1	ZKSCAN4			DHX35			DNM1L	HDAC10		ASAP1
	LOC494150		KIR3DL2	IGDCC4			TBC1D9B	MYBPC3			TRAPPC1				RFXAP			SETBP1	LOC494150		MLXIP
	KRTAP5-9			ARIH2			COMMD6	C14orf179			MEGF10				PPIL1			PDK1	KRTAP5-9		GGA2
	DUSP8		CD300LF	C8orf33			ZNF490	COX6C			MRPL30	MYO7B			NPM1				DUSP8		MBTPS1
	ENPP7		PIH1D1				CCT6A	TSHZ1			SESN1	MRPS18B			NAPEPLD			TMEM50A	ENPP7		MPHOSPH8
	TMSB4X		ADARB1	LOC647979			TCEAL5	FASTKD2			TULP4	ITPRIPL2			C6orf203			MAGEH1	TMSB4X
	MAP4		COX3	LIN7C				PRM1			RUFY2	GPA33			LOC100508150			PDGFA	MAP4		IL31RA
	HMGN1		FAM89A				PACRGL				SLC44A1	LOC644538			PIGC			ZDHHC19	HMGN1		DNAJC6
	MRPL9		C3orf14	NDUFC1			HADH	RNF6			CD9	MOV10						SH2D1B	MRPL9		TMEM147
			LOC399491	COX4I1			ITGB1	RPAIN			LGTN	NKAPP1			HNRNPA1L2			FAM168B			EIF3L
	CAPRIN1		VIPR2	IAH1			PPBP	ADCK5			LOC401397				ARX			INVS	CAPRIN1		SOLH
	ARF1		IGF1R	CCDC76				LOC390791			ZNF642				RAB28			SREK1IP1	ARF1		VPS11
	FYN		MGAT3	HIST1H2BH			CCDC15	KMO			TXNDC5				RPS3A			SEC31A	FYN		GOLM1
	LOC25845		LOC100508679				PRSS30P				CANX	NAP1L5			TTYH2			EIF4E	LOC25845		TGFBRAP1
	AQP2		IER3IP1				EIF2B5	ZNF37A			TECR	FOXO1			HSD17B7				AQP2		ASB3
	KIAA1310		TYRO3	HIST1H2BK			MGC16703	HYAL2			SMAD5				TMEM161A			MLL3	KIAA1310		ABHD10
	MOBKL1A			TMC6			NF2	TBC1D4			DAD1	ZNF689			CCNC			PKM2	MOBKL1A		FBXL16
	NDUFS8		HSPA8	EEF1G			CCDC85C	GSTA2			IMPACT	CD48			GSTP1			SCD	NDUFS8
	TBCD		RRBP1	SPIN4			CWC27	RBM23			CLCN6	SMC1A			DEPDC1			HIST3H2BB	TBCD		MRPS28
	PCM1		KIAA0284	SLC5A6			OR7G3	APOE			RABGAP1L				MRPS10				PCM1
	OPA3		MAP4K1				ME2	SLC25A25			DAZAP1	HNRNPA2B1			ATP6V1E2				OPA3		RPL7L1
			BMP6	HNRNPA1L2			SPIN1	PUSL1			LAS1L	PLEKHA3			GOT2			FLJ90757			TSSC1
	NDOR1			ARHGAP31				AIRE			MLXIPL				RPS18			FMO5	NDOR1		TMEM92
	KDELR1		NIT2	NAP1L3			FAM160B2	SLFN11			HEATR3	AQP3			NCBP2			MDFI	KDELR1		ZKSCAN4
	PFN1		TXLNG	NKX6-3			NPLOC4	SLC16A14			CXorf40B	HIST1H2AM			E2F5			LOC344967	PFN1		HFE
				CCT5			ZNRF4	C14orf167			WDR73	PODXL			CDK4			ACTG1
	GTF3C4		AHCY	RBMX			LCE3B				MACROD2	FGFR2			NETO2			C1orf59	GTF3C4		FAM127A
	ADORA2A		ADNP				VPRBP	MT1X			CAMSAP1	ZNF148			ARHGAP21			SMARCB1	ADORA2A		OR7E156P
	BCL2		C1QA	C10orf2			FAM84B	PDSS1							IPW			TSNARE1	BCL2
	PHPT1			CRYZ			RBM41	RETNLB			YWHAG	KRI1			EEF1A1			ARIH2	PHPT1		MYO9A
			CCDC88A	SDAD1			TRDMT1	SNRNP48			NDUFC2	PEMT			DIRAS1						FCRLA
	FLAD1			PAK1IP1			ZBTB25	C21orf2			RAB11A	PTPN2			MAP1LC3B			BMI1	FLAD1		ATP6V0E2
	LRRC1		SPG7	PLOD3							TSNARE1				HYLS1			ZNF619	LRRC1		PDCL3
	MGC24103		QTRTD1	FLJ38379			C19orf71	PMS2			DNAJC4	SPOCD1			DPY30				MGC24103
				TROVE2			WDR4	HGSNAT			GHSR	ZNF544			2018-09-11			NAA20			MICALL1
			GSTM2				ACADM				C9orf41	RAD54L2			GRAP2			C20orf194			SYT2
	ARL6IP4		HDDC2	ATP6V0E1			NEK9	RNPS1							MMD			ALG2	ARL6IP4		YTHDF2
	RNF122		GCOM1	CCDC92				MRPL42			CD160	TIA1						ZNF74	RNF122		PROS1
	MZT1		PDXP					CATSPER2			POLR2G	PCSK4			CENPW			AFTPH	MZT1		ND2
	SYT11		LOC220906	FGFBP1			INHBB	COMMD1			SCP2	RABIF			FADS1			PLAC8	SYT11
	ASCC3		ACSBG1					PIP5K1C			ITGB5	LOC100506930			PITPNC1			FXYD7	ASCC3		CCDC6
	PLEKHF2			PEA15			GPR180	DUSP14			C4orf43	IMMT			CCT4			NPM1	PLEKHF2		SLC4A4
			SOCS2	CLN3			WDR93	HNRNPUL1			AHNAK	RAB15			ARMCX6			HIST2H2BE			RRS1
			WDR43	NOTUM			DBF4B	LOC407835			BIVM	PPP1R9A			ENOX2			COX11			GLTSCR2
	FAM108A1		DOT1L	P2RY1			ZNF792				STARD4	QRSL1			HPGDS			RTTN	FAM108A1
	LIPC		NR2C2AP	SPTB				SEMA4C			HN1L	RACGAP1			HLA-DRA			DTWD1	LIPC		DFNB59
	PAPD7		ACVR2B				COBRA1				COPS4	STMN3			ENO1			TMEM105	PAPD7		SLC29A1
	RPL7		ZNF254	UTP14A			GAS1	ESYT2			ARMC1	VASH2			HIST1H3H			CCDC115	RPL7		FITM2
	ZBTB41			NME2P1			PTP4A2	SLC11A2			FTSJ1	WDR11			TRPS1			CRTAP	ZBTB41		ACVR1C
	TGFB1		CSH1	NR1D1			NHLRC3	NDUFC2			ATP13A2	NRGN						STS	TGFB1		TXNDC9
			ZNF500	NUP160			APOL6	CABIN1			C3orf52	CSF2RB			RAP1B			LASS2			HLA-DPB1
	GNG11		PAAF1	KIAA0664L3				ACAD9			NRIP3	ENDOD1			SLA2			RPS9	GNG11		RBM3
	RPL13A		TRAPPC2	AMN			LOC729082	DERA			IQSEC2	DVL1						POLR2D	RPL13A
	MAPK1IP1L		TCF12	BECN1			ACN9	ANKRD13C			CRNN	TERF1						PRKD3	MAPK1IP1L
	TPM3		DCAKD	SCCPDH			GJA3	USP7			ZNF26	LIN37			ASAP1			DNAJC24	TPM3		ATP1B1
	TUBB6		TAP2	TARBP1			CDHR4				WRB	ZNF562						ENKUR	TUBB6		BAMBI
	PRELP		HIST1H3F	FUT8			BIRC6	CCT8			ZNF410				TMEM147			SMPD3	PRELP
	ASPM		RWDD2B	DZIP3			EIF3A	ABLIM3			ZNF506	IL2RA			SOLH			SNX9	ASPM		SCUBE1
	LRRC56		RPS3A	GGA2			CREG2	FAM174B			WDR6				GOLM1			ARID4B	LRRC56		ATP2A2
	VDAC2		COX4I1				MDC1	CGRRF1				UHRF2			TGFBRAP1			SRF	VDAC2
	STK16		RORA	KIAA0125			SEC22A	LEF1			TMEM41A	MDN1			ABHD10			PSMD13	STK16
	SYTL4			IL10							RNF170				SF3B4			RHOU	SYTL4		ANKRD54
	NDFIP1		RCAN3	CCL2			PSMG2	SLC25A32				SLC39A14						KIAA0947	NDFIP1		BRIX1
	CTU2		MGC34796				C9orf24				VKORC1L1				ACAT2			PIGP	CTU2		SLC25A36
			ABLIM1	BCKDHA			LOC341056	RNF138			GART	ARRDC2			PRKACG			TCF12			PIK3CB
	GNPTAB		LRFN2				VMA21	PPARGC1B			CPNE3				MRPS28			LRBA	GNPTAB		OPN1MW
	LOC100129637			COIL			BCKDHB	PSG2			HFE	ERMAP			ATMIN			DRAM2	LOC100129637		KRT71
	ARL1		NUDT2	CSRP2BP				SCAPER			APOL3	CKS1B						LOC100507392	ARL1		GLT25D2
	TNPO1						GMPPB				AGPAT5	CCDC132			RPL7L1				TNPO1		C17orf75
	MBD3		QRSL1	SLC38A6			CYP2U1	LOC100287643			TRIB3	UBE2S			XCL2			ENTPD4	MBD3		BEND2
	UQCRFS1						PTBP1	STK19			ZDBF2				LEPROTL1			MAPRE2	UQCRFS1
	CCDC22			ZNF518B			VPS45	TAB1				CASK			HFE			PRMT2	CCDC22		SLC9A5
	PABPC4		MCM2	C1orf162			LOC100508176	KIAA1147			HSD17B8	ZNF121						EIF4A1	PABPC4		SPRYD4
			HPD	CYP51A1			LRRC58				TPP1	UBA2			FAM127A			ACBD6			LRRC8B
	CNKSR1		CDADC1	DNAJC11			CAND1	PIGY			SDCCAG3	PTPN18			OR7E156P			USP40	CNKSR1		DNAJC19
			NGFRAP1	ALDH3B2			EEF1G	GPR137B				ZFP161						USP19			GPR124
	BCAS3		FAM110B	EXOSC8			C9orf102				UPF3A	IQSEC1			MYO9A			CEP68	BCAS3		TUBA8
	DNM1L			NAA35			THAP2	GPHN			ZNF302	STAG2			ARCN1			FAM129B	DNM1L		ARHGEF3
	C14orf147		PAOX	PAX1			H2AFB2	SLC30A7			SYT17	ZNF783							C14orf147		TBC1D9B
	SMYD2		XRCC6	PTGIR							RRP1	ANAPC1			NUDCD3			NOTCH4	SMYD2		RACGAP1
	DNAJB6						PGRMC1	FAM109A				PDE6G			ATP6V0E2			ARHGAP5	DNAJB6		TRIM28
	MAN1B1		NDUFAB1				HCG4					PKLR			MICALL1			KIAA1430	MAN1B1
	FARSA		DTWD2	RIPK4			LOC100505573					HDAC10			ZNF160			TAF2	FARSA		PANK3
	MFAP3L		FMO4	THRA			RAB33A	COL6A3			TSR1	LOC494150			CHORDC1			LYPLA1	MFAP3L		PLXNB2
	NPEPL1		DHX37	SLC16A7			MGC21881	NR3C2			CLIC5	KRTAP5-9			SYT2			C17orf101	NPEPL1		IBTK
	MLLT3		RABL3	PPFIBP2			MAMDC4	FAM175A			SERBP1	DUSP8			YTHDF2			CTDSPL	MLLT3		DDX21
	KLF11			LOC653075			PBX4								PROS1			NXF2	KLF11		ARHGEF7
			CSRP1	PRR13			C8orf38	PRY2			TAC4	ENPP7			ND2			ZNF761			ERH
	SLC9A6						ANXA2P1	TPI1			NBEA	TMSB4X			CCDC6				SLC9A6		FCRLA
	TSC2		C6orf114	LOC100507217			LRP8	SLC2A13			FAM120C	HMGN1			SLC4A4			CMAH	TSC2		H1FX
	ARHGEF18		MYL9				SLC16A7	DUSP7			PANX3	MRPL9			RRS1			SKIL	ARHGEF18
	PGM3		WDR60	VCL			COLQ				FAM83F				EXOSC10			KLRAQ1	PGM3		NUCKS1
	ZNF678		SFTPD	BCR			LRPPRC	KYNU			POLRMT	KCNH8							ZNF678		BCL7A
	NOS1			ABCB7			SETD4	GNL1			RAB11FIP3	CAPRIN1			MCEE			TAS2R14	NOS1		DNM1L
	SRRT		NDRG2	GNPTAB			TTC37				GFER	FYN			DFNB59			KDR	SRRT		SETBP1
	DPP6			KHDRBS1			CKS1B				SNX25	LOC25845			FITM2			VCL	DPP6		CYB5D2
	NOC3L		DDX31	RIF1			TINAG	CNNM4			BAG5	CUL3			ACVR1C			FXN	NOC3L
	CYFIP2			CYB561D1			PDXDC2P	CYB5R1			TRUB1				HMGN1			MMS19	CYFIP2		WDR90
	CYP4F12		TMEM8B	BPHL				RAB7L1			TMEM231	KIAA1310			HLA-DPB1			NCR1	CYP4F12		MAGEH1
								LOC100499466			NAV1	SC5DL						ANXA7			PLEKHA4
	GPR124						PPP3CC	MRM1			DDX11	MOBKL1A			ATP1B1				GPR124		MNAT1
	C1orf216		CEP72	PFDN6			GINS3	MCM4			GNL3	NDUFS8						SFMBT2	C1orf216		PDGFA
			TTC12	C14orf80			DCUN1D4				POU4F2	TBCD			DHX36			CCDC58			ZDHHC19
	TMEM145		OSBPL3	C17orf50			FBXO32	MAPRE1			SRR	MCCD1			ATP2A2			LOC100506876	TMEM145		SH2D1B
	CHST2		GSG1L	CACNA2D3			HIGD2A	TFF1			FUK	PCM1						HNRNPH2	CHST2		FAM168B
	FLJ39582			AFG3L1P			CEP57	ARHGEF6				OPA3						HNRNPA1	FLJ39582
	TBC1D5			TMED7			KLHL36	PACSIN1			UBE3A				SLAMF7			PUM1	TBC1D5		PFKL
	PRR21		MRPL10	FGF21			LAGE3	POMP			TH1L	NDOR1			ANKRD54			HNRNPA3	PRR21		INVS
	ARHGAP24		AANAT	MYBPC3			TSC22D1	SLC25A3			FTSJ2	KDELR1			BRIX1			SERPINB6	ARHGAP24		SEC31A
	DLK2		ACYP2	FAM125A			GATM	DCTN3			FLJ33360	PFN1			TTPAL			KPNA5	DLK2		EIF4E
	APEX1		MRP63	COX6C			ST6GAL1	ADAM17			ZNF593				MS4A14			PSMG1	APEX1
	CAPRIN1		SRSF10	TSHZ1			IQCB1	SIX5			CPNE6	HSD17B12			HSF2				CAPRIN1		PKM2
	FLJ44715		C11orf46	FASTKD2			IFFO2	C5orf27			RHOBTB1	GTF3C4			CREB1			TRIM16L	FLJ44715		SCD
	SMG1		LOC100132831	PRM1			HERC2P7	LRRC8A			GPR171	ADORA2A			ASF1A			LOC146880	SMG1
	SRSF6						EID1					ZNF502			OPN1MW			CLASP2	SRSF6
	IL18BP		COL5A2	RNF6			PPP1R8	ZFHX3			NT5E	BCL2			C17orf75			CAPN1	IL18BP		OR7A17
	OR7E91P		PDXDC1	RPAIN			GPI				CCNA2	PHPT1			ARID3B			POTEM	OR7E91P		FLJ90757
	APOBEC3H			ADCK5			CNN1	HNRPDL			STX1A	THPO			SLC9A5			STARD7	APOBEC3H		MDFI
	CDKN2AIPNL		ELN	LOC390791			EXOSC7	GOLGA7			SYNCRIP	FLAD1			C1orf163			INSIG1	CDKN2AIPNL		ACTG1
	SHISA4		FTSJD1	C19orf56			AGBL5	PTPN12			TMEM80	C12orf75			SPRYD4			LAX1	SHISA4		ZDHHC21
	N4BP2		FAM35A	KMO			IKZF2					MGC24103			SLC6A7				N4BP2		SMARCB1
	TPST2		SLC50A1				ZDHHC9	NMB			TDG				STRAP			SCAMP2	TPST2		TSNARE1
	ATRX		ZNF141	ZNF37A				TCF7			SRP14				C5orf40			SNAPIN	ATRX
	CCT6A		RCAN3	HYAL2			CDR2	KIAA1324L			OR2B6	ARL6IP4			DNAJC19				CCT6A		SPINK2
			DNAJC21	TBC1D4				SPTBN4			C12orf76	RNF122			GPR124			CRYBG3			ARIH2
			CALM1	GSTA2			GPR84	AHSA1			DNAL1	SDAD1			TUBA8			OR7E156P
	TNK1			RBM23			OR7A10	TRMT11			DLG3	MZT1			ARHGEF3			TBC1D29	TNK1		BMI1
	VLDLR		TUBA1C	APOE			MPV17	PYY				SYT11			TBC1D9B				VLDLR		ZNF619
	MAP4K2			SLC25A25			NDUFB2				LOC100506779	ASCC3			RACGAP1			GNPNAT1	MAP4K2
	NSUN5P2		RSAD2	PUSL1			NR1D2	ITLN2			LSM5	PLEKHF2			TRIM28			MLH3	NSUN5P2		WDR62
	GPR81		FAM177A1	AIRE			ZNF385D	GRWD1			OTUD7A							ZNF577	GPR81		NAA20
	ROBO3		ALDH4A1	SLFN11			ZBTB5	CNIH2			ATP1A1				PLXNB2			TNFSF4	ROBO3		C20orf194
	HERC1			SLC16A14			IMMP2L	CTTN			PPRC1				IBTK			L3MBTL3	HERC1		ALG2
	CNBP		GP1BB	C14orf167			EIF2B1	SNW1				LIPC			DDX21			YWHAZ	CNBP		ZNF74
			PAPPA				SPAG5				SNTB1	PAPD7			ARHGEF7			MUC5AC			PLAC8
	NDNL2		TEC	MT1X			LOH12CR2	JAK3			SCN3B	RPL7			FCRLA			DSCR8	NDNL2		FXYD7
	APOA5		MLH1	PDSS1			KRTAP19-1	FLT3			NAA30	ZBTB41						ANXA2	APOA5		NPM1
	C10orf32		PTPRH	RETNLB			UBASH3A	SVIP			GPR68	TGFB1						AP1M1	C10orf32		HIST2H2BE
	ZFPL1		GNPDA2	C21orf2			HIPK2	SAGE1			ADCY9				TRIP11				ZFPL1		COX11
	TRAF5		CCDC88C					ARF5			RPL13A	GNG11			DNM1L			ZNF395	TRAF5		RTTN
			KHDC1	PMS2			S1PR1	EZH2				RPL13A			UFSP2			TMEM126A			ROBO3
	HES6		LINS	HGSNAT			PQLC3	GPRASP1				MAPK1IP1L			CYB5D2				HES6		DTWD1
	TLE6		SMC5				KIF16B	PLXDC1			PUS7L	TPM3			PEX5			IMPA1	TLE6		TMEM105
	COX5A			RNPS1				TRIM44			C3orf26	TUBB6						FGFR1OP	COX5A		CCDC115
			RTN4IP1	MRPL42			C17orf59	SLC5A6			SETDB2	PRELP			MAGEH1			DUT			CRTAP
	RGPD5			CATSPER2			ZCCHC14	RUSC1			CTSL1	DGKZ			PLEKHA4			DSTN	RGPD5		STS
			MAX	COMMD1			CFH	STX17			FLJ10038	LRRC56			MNAT1			MITF			LASS2
	ALG1		FAM165B	DUSP14			ISLR	PMP22			C11orf73	VDAC2			PDGFA			SNX7	ALG1		RPS9
	LOR		HLA-DMA	HNRNPUL1			C10orf114	CYGB			CRYGA	STK16			CLUAP1			CYP4V2	LOR		POLR2D
			COQ6	LOC407835			CASQ1				NLRC3	SCAI			SH2D1B						WDR92
	DLAT						RSL1D1	HADHB			PRMT6	SYTL4			FAM168B			YWHAZ	DLAT		PRKD3
	LIN7B		C5orf33	SEMA4C			ALKBH7	DPM3			ZAP70	PUS1						VGLL4	LIN7B		DNAJC24
	OFD1			ALPI			TBX21	CRTAP				NDFIP1						SUPT16H	OFD1		ENKUR
			RPS15A				TAS2R5	ZBTB10			AGAP1	CTU2						NUDT11			UBE2I
	BLMH		MAPKAP1	ESYT2				LSG1			SLC9A8				INVS			COX7A2L	BLMH		SNX9
	TAF9		OTUD4	SLC11A2			UGDH	PROCR			EEF1E1	GNPTAB			SEC31A				TAF9		ARID4B
	ELP2		RPL13	NDUFC2				OLFML1				LOC100129637			EIF4E			TUBB1	ELP2		SRF
	RCC2		CCDC107	CABIN1			CYB5D2				USPL1	ARL1						FAM131A	RCC2		RHOU
	HSPA9		C11orf41	ACAD9			TTC3	BUB3			RCCD1	TNPO1			PKM2			MSN	HSPA9		TFDP2
			UBIAD1	DERA				C1orf43			PPIA	MBD3			PCCA			AK5			KIAA0947
			MZT2B	ANKRD13C			LOC100507521	SMYD4			ADAL	UQCRFS1						C20orf117			PIGP
	ACCN3			USP7			ZNF23	DRG1			RTP1	CCDC22						LOC100287525	ACCN3		TCF12
			ADAM19					C17orf72			NIPA1	PABPC4						SNRNP40			LRBA
	GAS2L1		ACTG1	CCT8				NCRNA00116			CXXC5				USP31			CBX6	GAS2L1		DRAM2
			LOC643355	ABLIM3				TBCA			PLEKHG5	CNOT2			FLJ90757			KLRC3			LOC100507392
			NDUFA5	FAM174B				MUC7				ZFP161			MDFI			HIST1H2AE
	RPL3			CGRRF1			C14orf126	MTAP			SPIN3	CNKSR1			THUMPD2			UBE2K	RPL3		ENTPD4
	MPHOSPH8		TADA2A	LEF1				NID1							PSMA5			SELT	MPHOSPH8		MAPRE2
	MRPS5		NPHS1				BCL7B	C4orf32			CHML				ACTG1			DUSP5P	MRPS5		PRMT2
	MCM3		SPEF2	SLC25A32			RANGRF	TRUB2			DCXR	BCAS3			ZDHHC21			DDX24	MCM3
			CNST				ADI1	SPIN1			RPS10	KSR1						RNF217			SEH1L
				RNF138			PYCRL	RPS2			RTKN2	DNM1L			TSNARE1			C19orf55			EIF4A1
	ISG15		TXNDC15	PPARGC1B				LONP2			NMT2	C14orf147							ISG15		RDH11
	HIVEP3		MTR	PSG2			KIAA1652	UQCC			FAM102B				SPINK2			TM7SF4	HIVEP3		ACBD6
	CACNA1B		DYRK2	SCAPER				BARD1				SMYD2			RNPS1			DPY19L4	CACNA1B		USP40
	LOC100133050							COG6			MUC5B	ZNF134			ARIH2			DNAJC10	LOC100133050		CEP68
	CNPY2		PUS1	LOC100287643			EPHX2	ZFP82			NOTCH3	DNAJB6						FBXO46	CNPY2		FAM129B
	PCYOX1		C5orf44	TAB1			PRRC2B	HAUS7			MTERFD1	CCNL2			BMI1			TBRG4	PCYOX1
	EPN1			KIAA1147			C3orf37	APP			USP22	MAN1B1			ZNF619				EPN1		NOTCH4
	MAPT		C10orf47	PIGY			UGT2B17	MS4A6A			ZFP64	FARSA						FAM60A	MAPT		SLC2A6
	RUSC2		ND6	GPR137B							RPS28	MFAP3L			P2RX5				RUSC2		ARHGAP5
	SPRR1B		TMEM106B					XYLT2			ASH1L	NPEPL1			NAA20			C12orf43	SPRR1B		KIAA1430
	AASDHPPT		SCML2	GPHN			RPL17					MLLT3			C20orf194			WDR36	AASDHPPT		TAF2
	RPAIN		TRAF1	SLC30A7			SLIT3	MBNL1			FCRLB	SPDYE1			ALG2				RPAIN		LYPLA1
	TMEM203						PDE4DIP	CCNB2			SETD8	KLF11			ZNF74			TBC1D9	TMEM203		C17orf101
	IDE		C5orf22	FAM109A				MT1E			ACSBG2				PLAC8			MYST4	IDE		CTDSPL
			NOB1				DNPEP	PPARA			C6orf70	SLC9A6			NPM1			PARP3			RWDD2A
	SRC		EFNB1				MEPCE				RASSF1				ZNRD1			SMPD4	SRC		NXF2
	MUTYH		TMEM18	COL6A3			PRKCB	SIDT1			POLR1B	TSC2			NHEJ1				MUTYH		ZNF761
	C6orf70			NR3C2			TWISTNB	TOMM40			AP4M1	ARHGEF18			RPL9			ARMCX6	C6orf70
			ZDHHC23	FAM175A			TMEM42	LCK			SH3RF1	PGM3			HIST2H2BE						ZNF799
	CYCS		DHX35				EIF5A2	FAM162A			CASC3	NOS1			ATAD3A			C11orf46	CYCS		KLRAQ1
	RALGAPA1		RECQL4	PRY2				SCAND2			MPRIP	SRRT			COX11			C19orf63	RALGAPA1
	HINT1		RFXAP	TPI1			ULK3	SPCS2			NDFIP2	DPP6			ZBTB8A			ENOSF1	HINT1		KDR
	PRKAR2B		PPIL1	SLC2A13			GLOD4	IDS			KIF2A	CENPP			RTTN			MRPS31	PRKAR2B		VCL
	PIGK			DUSP7			SP140	KIF3B			TMPO	NOC3L			FAM200A			PRR7	PIGK		FXN
			NAPEPLD				CYP2U1				LOC283788	CYFIP2			TTLL1			THRB
			C6orf203	KYNU			WRNIP1	TBL2			BDH2	CYP4F12			DTWD1			AASDH			POLR2F
	EIF5		LOC100508150	GNL1			GRP	IGBP1			ENOPH1				BTN2A3			IQCF2	EIF5		MMS19
			PIGC								PSMB2	GPR124			TMEM105			HPCAL4			NCR1
	GRM5							NCR2			MTMR9LP	C1orf216			CCDC115			RPL22	GRM5		ANXA7
	ZNF664		HNRNPA1L2	LOC100506686			RNF157	RPS7			IL27RA				CRTAP			TRRAP	ZNF664
	C11orf49		RPS3A	CNNM4			PPP2CB	CBY1			PAK4	ETV4			ST13			TIMP1	C11orf49		SFMBT2
	DUSP16		SIRT3	CYB5R1			KIF16B	NTRK3			ZNF570	TMEM145			RPS9			SPINT2	DUSP16		LOC100506876
	PALMD		TTYH2	RAB7L1			HELQ	NR1D1			TRPC1	CHST2			POLR2D			GOLPH3	PALMD		HNRNPA1
	SNCAIP		HSD17B7	LOC100499466			PHB	GPATCH1			TCEAL3	ZMYND11			WDR92			SEC23IP	SNCAIP		PUM1
	FANCF		MTDH	MRM1			DNAJC15	ALS2CL							PRKD3			HS3ST3B1	FANCF		SERPINB6
	CANX		ATP2A3	MCM4			GGTA1	DDX54			HSD11B1L	FLJ39582			DNAJC24			TRAF3IP2	CANX		RQCD1
	STAT2						IL7R	TONSL			PPA1	PRR21			C20orf12			ITGB3	STAT2		KPNA5
	IFI27		LCE2B	MAPRE1							LOC100293160	ARHGAP24			ENKUR			LSS	IFI27		PSMG1
			SERINC2	TFF1			PRSS23	EIF1AD			DSTYK	DLK2			SMPD3			DPH2
			TMEM161A				LOC152217	RAB3GAP2			CCDC53	APEX1			ANKRD36B			RGS18			SNUPN
				ARHGEF6			ITPR1				HS2ST1	FLJ44715			ZKSCAN5						TRIM16L
	RBBP9		GSTP1	PACSIN1			USP44	SC5DL			ANKZF1	IL18BP			SNX9			COPZ1	RBBP9		LOC146880
	C1orf70		MRPS10	POMP				YIF1A			MALT1	OR7E91P			ARID4B			FBXL6	C1orf70		CLASP2
	GRSF1			SLC25A3			RPGRIP1L	TAF1B			KRBA1	APOBEC3H			ECHS1			SLC25A16	GRSF1		CAPN1
			GOT2	DCTN3							GTF3C3	CDKN2AIPNL			RHOU			ANAPC7			OSBPL10
	RHOF			KRR1			CDKN2A				ICT1	ERICH1			TFDP2			C8orf33	RHOF		STARD7
	TRAK1		RPS18	ADAM17			TP53I11				GPX7	N4BP2			KIAA0947			EIF3M	TRAK1		INSIG1
	PLBD2		SLFN13	LNPEP			PLCXD1	C13orf15			NLRP1	TPST2			PIGP			DHX9	PLBD2		LAX1
	HSPE1		E2F5	SIX5			ZNF248	SLC37A1				ATRX			LOC440311			MRPL46	HSPE1
	KTN1						SPON2	ACADVL			SLC25A4	CCT6A			TCF12				KTN1		SNAPIN
			CDK4	C5orf27			FAM126A	LOC222159			CCDC14				LRBA			SH3BGR
	EML3		WDR1	LRRC8A			WNT9B	CCDC42B							LOC100507392			COMMD10	EML3		CRYBG3
	KAT5		ARHGAP21				CD81	SRP68			SLC25A26							CAPRIN1	KAT5		OR7E156P
	HINT1		IPW	ZFHX3				ZKSCAN4			TTC5	CHD9			MAPRE2				HINT1		TBC1D29
	RAB4A		EEF1A1								MET	TNK1			PRMT2			ZC4H2	RAB4A
	GPR114		MRPL12	HNRPDL							NEK3	VLDLR						OSCP1	GPR114		GNPNAT1
			POU3F4	GOLGA7				MYO7B			UBE3A	MAP4K2			SEH1L						MLH3
	C9orf103		MEPCE	PTPN12			CAPRIN2	MRPS18B				RPL12			RDH11			SYNM	C9orf103		ZNF577
	FAIM2		HYLS1				MTAP	ITPRIPL2			SFXN2	DEK			ACBD6			PDE4A	FAIM2		TNFSF4
			DPY30	NMB			KIAA0196	GPA33				NSUN5P2			USP40			ZNF347			L3MBTL3
	CHMP7		LOC400987	TCF7			FAM161A	LOC644538			KIAA1191	GPR81			SLC24A4				CHMP7
			GPR18	KIAA1324L			TXNDC6	MOV10			PDHB	HERC1						AEBP2			MUC5AC
	SMARCA4		2018-09-11	SPTBN4			KIR3DL2	FLJ35946			ATP2A2				NUDT14			CACNG7	SMARCA4		C11orf17
	HOXD13		GRAP2	AHSA1				NKAPP1			DNAJC8	NDNL2			NOTCH4			C10orf128	HOXD13		BOD1
	NUP160		MMD	TRMT11			CD300LF				KCTD10	APOA5			COG8			IBTK	NUP160		ANXA2
	C10orf26		DUS2L	PYY			PIH1D1	ASGR1			DENR	C10orf32			KIAA1430			C19orf70	C10orf26		C6orf105
	GCNT3										RPL18A	TRAF5			CTDSPL			R3HDM1	GCNT3		AP1M1
	NOB1		CROCCP2	ITLN2			COX3				TTC39C				RWDD2A			APOL6	NOB1		ING4
	MON1A		FADS1	GRWD1			FAM89A	NAP1L5			MRPS17	HES6			ZNF761			CLEC2D	MON1A
	SAMD3		CCT4	CNIH2			RTCD1	FOXO1			TMEM89	TLE6						EEF1B2	SAMD3		ZNF395
	CYB561		ARMCX6	ACER3			C3orf14				POP4	COX5A			IDE			HLA-DOA	CYB561		TMEM126A
	STEAP3		GEMIN5	CTTN			LOC399491	ZNF689							ZNF799				STEAP3
	TCHP		CAB39L	SNW1			ADC	CD48			ND1	RGPD5			KLRAQ1			PRRC1	TCHP		IMPA1
	MRTO4		TRIM44				IGF1R	SMC1A			SSR3	ALG1						YY1AP1	MRTO4		THAP2
	BAG3		ENO1	JAK3			ABCF3				TRNAU1AP	LOR			SNRPB			TM2D2	BAG3		CNPY2
	KIAA1609		HIST1H3H	FLT3			LOC100508679	SLK			TREML1	DLAT			FXN			LOC100505697	KIAA1609		DUT
	VOPP1		TRPS1	SVIP			PNRC2	HNRNPA2B1			SPIB	LIN7B						TXNDC9	VOPP1		DSTN
	FAM70B		RAP1B	SAGE1			IER3IP1	PLEKHA3							GLRX3			YPEL1	FAM70B		SNX7
	TIMM17A		SLA2	RIMKLA			TYRO3	RNF41			AP3M1	OFD1			POLR2F			ZMYM2	TIMM17A		CYP4V2
	CD244		PEX7	EZH2							PDS5A				MMS19			LEF1	CD244
	MRPS33			GPRASP1			HSPA8	CA11			LOC145783	BLMH			NCR1				MRPS33		YWHAZ
	SDPR			PLXDC1			RHPN1	GLT25D1			TBC1D9B	TAF9			SIRT6			SNRPD3	SDPR		VGLL4
	CRHR2			TRIM44			RRBP1	AQP3			COMMD6	ELP2			ANXA7			CD164	CRHR2		ZNF121
			ASAP1	SLC5A6			KIAA0284	HIST1H2AM			ZNF490	RCC2						DNAH12			SUPT16H
	CLEC16A			RUSC1			RPL18A	PODXL			CCT6A	HSPA9			SFMBT2			REXO2	CLEC16A		NUDT11
	RBMX		MLXIP	STX17			MAP4K1	UCHL5			TCEAL5				LOC100506876			WDR1	RBMX		COX7A2L
	RGPD5		GGA2	PMP22			BMP6	FGFR2				NRG3			HNRNPA1				RGPD5		TUBB1
			MPHOSPH8	CYGB				ZNF148			PACRGL	LTBP2			KPNA5			TAPT1			CDKN2C
							NIT2				FAM129C				PSMG1			CDR2			FAM131A
	RPL35		IL31RA	HADHB			LOC100507418	KRI1			HADH	WDR20						RNPEPL1	RPL35
	GPAM		DNAJC6	DPM3			TXLNG	PEMT			ITGB1	ACCN3			NDUFA10			MTPN	GPAM		LOC100287525
	RAC3		TMEM147	CRTAP				PTPN2			PPBP	GAS2L1			SNUPN			CTSG	RAC3		SNRNP40
	C19orf52		EIF3L	ZBTB10			AHCY								TRIM16L				C19orf52		CBX6
	ECE2		RFC4	LSG1			LOH12CR1	SPOCD1			CCDC15	BCAS3			LOC146880			PLEKHB1	ECE2		KLRC3
	NARG2		SOLH	PROCR			ADNP	ZNF544			PRSS30P				CLASP2			MEST	NARG2		MTMR9
	SUCLG2		VPS11	OLFML1			TMEM156	RAD54L2			EIF2B5				OSBPL10			ABHD2	SUCLG2		ADRA2A
	LCN2		TIMM9	PCYT1A			C1QA	SMAD4			MGC16703	RPL3			STARD7			BAHCC1	LCN2		HIST1H2AE
			GOLM1				SLC33A1				NF2	MPHOSPH8			LAX1			SLC25A5			UBE2K
	C20orf30		TGFBRAP1	BUB3				TIA1			CCDC85C	MRPS5			SNAPIN			C7orf42	C20orf30		RPL3
			ABHD10	C1orf43			FAM131B	PCSK4			CWC27							TSN			SELT
	PRKX		FBXL16	SMYD4			MYH9	RABIF			OR7G3				CRYBG3			ANKS6	PRKX		DUSP5P
	CLCN3			DRG1			CCDC88A	LOC100506930			ME2	ISG15			ZNF449			CALD1	CLCN3		DDX24
			ATAD1	C17orf72				IMMT			SPIN1	HIVEP3			OR7E156P			ANKLE2			BCL11A
	CD63		MRPS28	NCRNA00116			QTRTD1	RAB15			ST8SIA3				TBC1D29			NLGN2	CD63		C19orf55
	CUL1			TBCA				PPP1R9A				LOC100133050						WHSC1	CUL1		TM7SF4
	MAP2K5		RPL7L1	MUC7			GSTM2	QRSL1			FAM160B2	CNPY2			GNPNAT1			TUBB1	MAP2K5		DPY19L4
	BANK1		TSSC1	PES1			GCOM1	RACGAP1			NPLOC4	PCYOX1			MLH3			TMEM64	BANK1		DNAJC10
	POLR3E		XCL2	MTAP			PDXP	HMGN1P37			ZNRF4	EPN1			TNFSF4			SEC63	POLR3E		FBXO46
			TMEM92	NID1			LOC220906	STMN3			XPO4	MAPT			SAMD3						TBRG4
	ICA1		WDR90	C4orf32			ACSBG1	VASH2			LCE3B				FAM82B				ICA1
			ZKSCAN4	TRUB2				WDR11			VPRBP	RUSC2						ZBTB4			FAM60A
	GALT		ZAP70	CDC42			SOCS2	NRGN			FAM84B	MAPK8			FGFBP2			DNAJC16	GALT
	DVL2		FAM127A	SPIN1			WDR43	CSF2RB			RBM41	SPRR1B			MUC5AC				DVL2		GTPBP1
	RABEP1		OR7E156P	OAS3			F2	ENDOD1			GNGT2	RPAIN			BOD1			PFAS	RABEP1		C12orf43
	C1orf125			RPS2			HMGA1	DVL1			TRDMT1	TMEM203			ANXA2			RPS2P32	C1orf125		NUS1
	API5		FCRLA	LONP2			DOT1L	TERF1			ZBTB25				AP1M1			USP47	API5		WDR36
	UBL4B		ATP6V0E2	UQCC			NR2C2AP	LIN37				SRC						PARD6B	UBL4B
	FLNA		PDCL3	BARD1			ACVR2B	ZNF562			NR2C1	MUTYH			ZNF395			2018-03-10	FLNA
	ATP1A4		MICALL1	COG6							C19orf71	C6orf70			TMEM126A				ATP1A4		MSX2P1
	CSNK1G3			ZFP82			CSH1	IL2RA			WDR4	CYCS			ARMCX5			ZBTB6	CSNK1G3		TBC1D9
	MDH2		MTPN	HAUS7			ZNF500				ACADM	RALGAPA1			C2orf7			TSPAN33	MDH2		LOC348926
			ZNF133	APP			PAAF1	DAD1			NEK9	HINT1			IMPA1			AP1S2			CCDC23
	CCNF		YTHDF2				TRAPPC2					PRKAR2B			THAP2				CCNF		MYST4
	RPS20		PROS1	XYLT2			TCF12	UHRF2				PIGK			FER			DOPEY1	RPS20		PARP3
			ND2				DCAKD	POLD4			INHBB				CNPY2			GEMIN4			RBFA
	OAT			MBNL1			TAP2	MDN1				C2orf18			PDXK			ECH1	OAT		STMN3
	IL11RA		CCDC6	MT1E			NDRG3				GPR180				AHCYL2			ATP13A2	IL11RA		TCF4
			SLC4A4	PPARA			MAPKBP1	SLC39A14			WDR93	EIF5			TRNP1			DIS3L2			SMPD4
	BECN1		RRS1				HIST1H3F				DBF4B							C17orf48	BECN1		MTERF
	LOC100290006		ABCC3	SIDT1			RWDD2B				ZNF792	GRM5			DUT			KIAA1143	LOC100290006
			IFI6	TOMM40			CCDC130	ARRDC2				ZNF664			DSTN						ARMCX6
	C3orf17		GLTSCR2	C4orf34			UBXN2A	RNF114			COBRA1	C11orf49			CYP4V2			BMI1	C3orf17
	TRIO		HIST1H4C	LCK			COX4I1				GAS1	DUSP16						MRFAP1	TRIO		MTERFD1
	ZDHHC21			FAM162A			RORA	ERMAP			PTP4A2	PALMD			DPYSL2			NDFIP2	ZDHHC21		DHX57
			NR5A2	SCAND2				SIRT5			NHLRC3	SNCAIP			VGLL4						C11orf46
	ADCK1		MCEE	MLL			RCAN3				APOL6	FANCF			SUPT16H			PHKG2	ADCK1		C19orf63
			DFNB59	SPCS2			SIK2	CKS1B				CANX			NUDT11			YKT6			ENOSF1
	LOC439949		FITM2	TLCD2			MLEC	CCDC132			LOC729082	STAT2			COX7A2L			DTYMK	LOC439949		MRPS31
	HTR4		ACVR1C	KIF3B			MGC34796	UBE2S			PTPN11				TUBB1			RBPMS2	HTR4		PRR7
	SMG6										ACN9							C10orf47	SMG6		THRB
	CYP4V2		HLA-DPB1	TBL2			ABLIM1	CASK			RPL29				ALS2			C17orf86	CYP4V2		AASDH
	GZMB			IGBP1				ZNF121			CDHR4				AK5			SCRN2	GZMB		IQCF2
	EFTUD1		ATP1B1				SFT2D3	UBA2			BIRC6	RBBP9						RBM19	EFTUD1
				NCR2			RALA	PTPN18			EIF3A	C1orf70			LOC100287525			SHQ1			HPCAL4
	AHI1		SCUBE1	RPS7			LRFN2	ZFP161			CREG2	GRSF1			SNRNP40			RAB2A	AHI1		EIF3L
	CARD11		ATP2A2	CBY1				IQSEC1			MDC1				NPC1				CARD11		RPL22
	GPR45		MEGF8	NTRK3			NUDT2				SEC22A	RHOF			ACOT2			FANCI	GPR45		LOC641518
	SRGAP1			NR1D1				STAG2				C11orf2			KLRC3			SMYD4	SRGAP1		TRRAP
	RNMT			GPATCH1			QRSL1	ZNF783			PSMG2	PLBD2			LMF1			SPATA5	RNMT		TIMP1
			SLAMF7					ANAPC1				HSPE1			MTMR9			LETMD1			SPINT2
	MOBKL3		ANKRD54	ALS2CL			MCM2	PDE6G			C9orf24	KTN1			RPL3			HMGN1	MOBKL3		GOLPH3
	NHLH2		CCT7	DDX54			HPD	PKLR			LOC341056	PYGB			DUSP5P			AKR7A2P1	NHLH2		SEC23IP
	PPP3CB		BRIX1	TONSL			CDADC1	HDAC10			VMA21				DDX24			PATZ1	PPP3CB		HS3ST3B1
	PPP2R5C		OAS3	EIF1AD			NGFRAP1	LOC494150			BCKDHB	EML3			HNMT			AK2	PPP2R5C		TRAF3IP2
	EID2		TTPAL	RAB3GAP2			FAM110B	ISOC2				KAT5			KIAA1967			PRKAG1	EID2		ITGB3
	ZDHHC21		MS4A14					KRTAP5-9			GMPPB	HINT1			OGG1				ZDHHC21		DROSHA
			HSF2				PAOX	DUSP8			CYP2U1	RAB4A			TM7SF4			VPS13A			LSS
			RIC3	SC5DL			XRCC6				PTBP1	SRPR			DPY19L4			ZNF24			DPH2
	RDM1		ASF1A	YIF1A			NDUFAB1	ENPP7			RPL14	GPR114			DNAJC10			GAS5	RDM1		FOLH1
	TMEM185A		SLC25A36	TAF1B			DTWD2	TMSB4X			RBMX				TBRG4			QRSL1	TMEM185A		ACAT2
	KLF14		OPN1MW				FMO4	HMGN1			RNF4	CHMP7			HIST1H2AC			NOP56	KLF14		FAM201A
	CRY2		KRT71				RABL3	MRPL9			VPS45	SMARCA4			FAM60A			UBTF	CRY2		COPZ1
			C17orf75				CSRP1				LOC100508176	HOXD13			MRPS26			EIF4B			ALG1
	TRMU		ACYP1	CRLF2			RBM41	KCNH8			LRRC58	NUP160						CUL5	TRMU		FBXL6
	XCL1		BEND2	C13orf15				CAPRIN1			CAND1	GCNT3			GTPBP1			CAND1	XCL1		SLC25A16
	CRABP1			SLC37A1			NT5C3L	ARF1			EEF1G	NOB1			C12orf43			ZFAND6	CRABP1		ANAPC7
			SLC9A5	ACADVL			C6orf114	FYN			C9orf102	MON1A			NUS1			DDX54			C8orf33
	LOC727849		C1orf163	LOC222159			SLC47A1	LOC25845			THAP2	SAMD3			WDR36			PTP4A2	LOC727849
	GOLGB1		SPRYD4	CCDC42B			MYL9	CUL3			H2AFB2	CYB561						HDHD2	GOLGB1		EIF3M
	DNAJC9		DUSP22	SRP68			WDR60					STEAP3						TNRC6C	DNAJC9		MRPL46
	KIAA0562		DNAJC19	ZKSCAN4			SFTPD	AQP2			PGRMC1	MRAS			LOC348926			COX16	KIAA0562
			GPR124					KIAA1310			HCG4	ZNF252			CCDC23			RNF8
	WFDC9		TUBA8				TMEM50A	SC5DL			LOC100505573	TCHP			PARP3				WFDC9		COMMD10
	TSPAN14		ARHGEF3	MYO7B			NDRG2	MOBKL1A			RAB33A	MRTO4			RBFA			SYT6	TSPAN14		CAPRIN1
	DHRS11		TBC1D9B	MRPS18B				NDUFS8			MGC21881	BAG3			SMPD4			COX11	DHRS11		FAM82B
	TCF3		RACGAP1	ITPRIPL2			DDX31	TBCD			MAMDC4	KIAA1609						NSMCE1	TCF3
	ZNF264		TRIM28	GPA33			USP47	MCCD1			PRDM15	FAM70B			ARMCX6				ZNF264
	2018-09-01			LOC644538			PSMD3	PCM1			PBX4	CD244			CHST12			BRAP	2018-09-01		ZC4H2
	MAGED1		PANK3	MOV10				PNN			C8orf38	MRPS33							MAGED1		FAN1
	FEN1		PLXNB2	FLJ35946				OPA3			ANXA2P1	SDPR			RECK				FEN1		OSCP1
			IBTK	NKAPP1			TMEM8B				LRP8	CRHR2			VIM			TFPI
	TWIST1		DDX21					NDOR1			ST13				MTERFD1				TWIST1		SYNM
	ALG14		ARHGEF7					KDELR1			SLC16A7	CLEC16A			GRM7			SMCR7L	ALG14		PDE4A
	LY6G6F		FCRLA	ASGR1			CEP72	PFN1			COLQ	RBMX			C11orf46				LY6G6F		BTBD2
	CPM		H1FX	PLA2G6			TTC12				LRPPRC	CCR6			C19orf63			PCYOX1	CPM		ZNF347
	KYNU						OSBPL3	KLHL30			SETD4	DOLK			ENOSF1			NDNL2	KYNU
	ATP5B		NUCKS1					HSD17B12			EIF3E	NEK1			MRPS31			ND3	ATP5B		C10orf128
	GNB5		DNM1L	NAP1L5				GTF3C4			TTC37	RGPD5			THRB			LPXN	GNB5		IBTK
	RARS2		SETBP1	FOXO1				DMAP1			CKS1B				AASDH			AARSD1	RARS2		C19orf70
	BTBD7		LOC100132815				MRPL10	ADORA2A			TINAG	RPL35			IQCF2				BTBD7		SMAGP
	PPA2			ZNF689			AANAT	ZNF502			ALG1L	GPAM			HPCAL4			SCGB1C1	PPA2		R3HDM1
	UBE2N			CD48			ACYP2	BCL2			PDXDC2P	C19orf52			RPL22			BRD4	UBE2N		DPH2
	GOLGA8IP		WDR75	SMC1A			MRP63	PHPT1			JAGN1				ZNF682			POFUT2	GOLGA8IP		PKP3
	FCN1		WDR90				SRSF10	THPO			PAFAH2	ECE2			LOC641518			YWHAZ	FCN1
	CHCHD10		NOP56	SLK			C11orf46	FLAD1				NARG2			TIMP1				CHCHD10		APOL6
	SLC17A7		PILRB	HNRNPA2B1			LOC100132831	C12orf75				SUCLG2						C15orf63	SLC17A7		CLEC2D
	COMMD6		MAGEH1	PLEKHA3							PPP3CC	LCN2			SPINT2			SENP3	COMMD6		NSMCE4A
			PLEKHA4				DPPA5				GINS3				LIAS						EEF1B2
	CTAGE15P		MNAT1	GLT25D1			COL5A2				DCUN1D4				GOLPH3			COX7C	CTAGE15P		HLA-DOA
	SDR39U1		RPL13A	UBTD1			PDXDC1	ARL6IP4			FBXO32	PRKX			UMPS			CALM3	SDR39U1
	TAF5L		PDGFA	AQP3				RNF122			HIGD2A	CLCN3			SEC23IP			CCDC117	TAF5L		PRRC1
	IKBKE		ZDHHC19	HIST1H2AM			GRAP	VCP			CEP57	MOBKL3			HS3ST3B1			LRP12	IKBKE		PNPLA4
	EGLN1		SH2D1B	PODXL			ELN	SDAD1			KLHL36	CUL1			LSS				EGLN1		YY1AP1
	NDUFA6		EHD3	PDCD5			FTSJD1	MZT1			ZNF213	MAP2K5			DPH2			HOMER2	NDUFA6		TM2D2
	KIAA0408		DDX39	UCHL5			MUS81	SYT11			LAGE3	BANK1			FOLH1			TCEAL2	KIAA0408		TXNDC9
	STK39		FAM168B	FGFR2			FAM35A	ASCC3			TSC22D1	POLR3E			ACAT2			ELAVL1	STK39		YPEL1
	DNAJB4			NOLC1			SLC50A1	PLEKHF2			GATM				C3orf18				DNAJB4
	CENPO			ZNF148			ZNF141				ST6GAL1	ARHGAP6			TTC38			SEC24A	CENPO		ZMYM2
	C8orf73		INVS	TRMT6			RCAN3				IQCB1	LUC7L2			SLC20A2			SLC13A2	C8orf73		LEF1
			SEC31A				DNAJC21	FAM108A1			IFFO2				COPZ1
	TSPYL1		EIF4E	KRI1			CALM1				NCK1	ICA1						FAIM3	TSPYL1		CD164
	SLC16A9			PEMT				LIPC			HERC2P7	GALT			ALG1				SLC16A9		NDUFB8
			PKM2	PTPN2			TUBA1C	PAPD7			EID1	DVL2			FBXL6			P2RY12			DNAH12
	ZNF83		SCD					RPL7			PPP1R8	RABEP1			SLC25A16			HOOK3	ZNF83		WDR1
	ILF3		PCCA	SPOCD1			FAM177A1	ZBTB41			GPI	ZNF714			BCAT1				ILF3
			TUBGCP6	ZNF544			ALDH4A1	TGFB1			PIP4K2C	C1orf125			C8orf33			TMEM39B			ZNHIT2
	STX1A			RAD54L2							CNN1	API5			EIF3M				STX1A		TAPT1
				SMAD4			GP1BB	GNG11			EXOSC7				DHX9			FAM91A1			UBXN10
	LRRC14		HIST3H2BB				PAPPA	RPL13A			AGBL5	FLNA			MRPL46				LRRC14		MTPN
	DACT3			TIA1			TEC	MAPK1IP1L			IKZF2	ATP1A4						NUP155	DACT3		CHD2
	ACTC1			PCSK4			MLH1	TPM3			ZDHHC9	MDH2			COMMD10			PRKACB	ACTC1
	SF3A3		USP31	RABIF			PTPRH				CBX3	CCNF			PRKAB2			ZNF284	SF3A3		PLEKHB1
	EXOSC8		AACS	LOC100506930			GNPDA2	LOC388152							CAPRIN1			C7orf46	EXOSC8		MEST
	EEF1G		FMO5	IMMT			CCDC88C	WDTC1			ENO1	ZNF187			ZNF565			OR52B2	EEF1G		BAHCC1
	ISCA2		ZNF541	RAB15			AGPS	TUBB6			CDR2	OAT			FAM82B				ISCA2		SLC25A5
	BOLA2B		MDFI	PPP1R9A			LINS	VEGFC							ZC4H2			FGD6	BOLA2B		TSN
	LOC100287628		ACTG1	QRSL1				PRELP			OR7A10	IL11RA			FAN1			AMMECR1	LOC100287628		ANKS6
			ZDHHC21	RACGAP1			SMC5	ZNF876P			MPV17				OSCP1						NCL
	ZNF706		SMARCB1	HMGN1P37			MGAT2	DGKZ			NDUFB2	BECN1						FAM86C	ZNF706		CALD1
	RABGAP1L			STMN3			ALG3	LRRC56			KCNV2	LOC100290006			PDE4A			LOC284889	RABGAP1L		ANKLE2
	INF2		TSNARE1	VASH2				VDAC2			MRPS18C	C3orf17			ZNF347			SYNE2	INF2		CLSTN1
	CSK			WDR11			RTN4IP1	STK16			ATP1A1OS	TRIO							CSK		NLGN2
	AAK1		SPINK2	NRGN				SCAI			ZNF385D	ZDHHC21			PRPF19			AKAP11	AAK1		WHSC1
	PAG1		ARIH2	CSF2RB			DARS2	SYTL4			ZBTB5				POLR2K			ZNF709	PAG1		TUBB1
	PHAX		BMI1	ENDOD1			MAX	PUS1			IMMP2L	FLJ32255			CACNG7			ACSL3	PHAX		TMEM64
	B4GALNT1		ZNF619	DVL1			FAM165B	NDFIP1			FGFBP2	ADCK1			KIAA0020			ATP1B1	B4GALNT1		SEC63
	PTCRA			GOLGA8A			HLA-DMA	CTU2			EIF2B1				C10orf128			C1orf226	PTCRA		VAV2
	CXorf48		PLCG1	TERF1			COQ6				SPAG5	LOC439949			C19orf70			EXOC4	CXorf48
	TPM3		NAA20	LIN37				GNPTAB			LOH12CR2				SMAGP			MYCBP2	TPM3		ZBTB4
			C20orf194	ZNF562			C5orf33	LOC100129637				SMG6			R3HDM1			FKSG43			DNAJC16
	C7orf44		ZNF74					ARL1			KRTAP19-1				DPH2			DNM3	C7orf44
	PLA2G12A		PLAC8	IL2RA			PRPF39	TNPO1			UBASH3A	CYP4V2			PKP3			AKR1B1	PLA2G12A		RPL10A
	NR1D2		FXYD7				RPS15A	MBD3			HIPK2	GZMB						CLYBL	NR1D2		RPS2P32
	GATA3		NPM1	DAD1				UQCRFS1				EFTUD1			CLEC2D			USP46	GATA3		USP47
	TSPAN14		NHEJ1	UHRF2			MAPKAP1	CCDC22			S1PR1				NSMCE4A			ANKRD11	TSPAN14		PEX19
	C5orf28		HIST2H2BE	POLD4			OTUD4	PRRC2B			MAGT1	AHI1			EEF1B2			MEIS1	C5orf28		PARD6B
	SLC29A3		COX11	MDN1			RPL13	PABPC4			PQLC3	CARD11			HLA-DOA			C3orf33	SLC29A3		2018-03-10
	IL23A		RTTN				CCDC107				KIF16B	GPR45			PNPLA4			SLAMF6	IL23A		TSPAN33
			ROBO3	SLC39A14			C11orf41	CNOT2				SRGAP1			YY1AP1			BTN3A1			AP1S2
	HEATR7A		PIF1				INPP5F	ZFP161			C17orf59	FARP2			TM2D2			FAM115A	HEATR7A
	IL10RA		DTWD1				UBIAD1	CNKSR1			ZCCHC14	RNMT			TXNDC9			USP37	IL10RA		DOPEY1
			TMEM105	ARRDC2			MZT2B				CFH	NHLH2			YPEL1			DHODH			GEMIN4
	RBM17		C7orf47	RNF114			NLRP14				ISLR	PPP3CB						MRPS27	RBM17		MRPS9
	IMMT		CCDC115					BCAS3			C10orf114	PPP2R5C			ZMYM2			C12orf65	IMMT		ECH1
			CD2AP	ERMAP			ADAM19	KSR1			CASQ1	EID2						SNRPD1			ATP13A2
			NDUFAF3	SIRT5			EPM2A	TPM4			RSL1D1	ZDHHC21			LEF1			ND1			OSBPL10
	SSR2		ST13				CDC7	ATP5A1			ALKBH7				GPR125			SHOC2	SSR2		DIS3L2
	FAM113A			CKS1B			ACTG1	DNM1L			TBX21	RDM1						AMIGO2	FAM113A		C17orf48
	TBC1D19		LASS2	CCDC132			LOC643355	C14orf147			TAS2R5				SNRPD3			PDE5A	TBC1D19		AARS2
			RRP8	UBE2S			NDUFA5					TMEM185A			CD164			PLAG1
	LOC645427		RPS9					SMYD2			UGDH	KLF14			NDUFB8				LOC645427		LOC152217
			POLR2D	CASK			TADA2A	ZNF134							DNAH12			KLRK1			MAGOHB
	PABPN1		WDR92	ZNF121				DNAJB6			CYB5D2	TRMU			REXO2			RGPD6	PABPN1		BMI1
	CDKN2AIP		PRKD3	UBA2			NPHS1	CCNL2			COL10A1	XCL1			WDR1			HPS1	CDKN2AIP		NDFIP2
	OR2A25		DNAJC24	PTPN18			SPEF2	ANKRA2			TTC3	FAM69A			KCTD13			SREBF2	OR2A25		DTYMK
	AUP1		ENKUR	ZFP161			CNST	MAN1B1			C16orf61	CRABP1						NEURL3	AUP1		RBPMS2
	POU3F2		UBE2I	FAM189B				FARSA							ZNHIT2			RPL10	POU3F2		C10orf47
	FAM182A		ANKRD36B	IQSEC1			TXNDC15	ZNF318			ZMYM1	LOC727849			GAR1			MYO9A	FAM182A		C17orf86
	RIPK2		ZKSCAN5				MTR	MFAP3L			LOC100507521	GOLGB1			RPL34			ANO6	RIPK2		ZNF181
	COQ4			STAG2			DYRK2	NPEPL1			ZNF23	MTR			UBXN10			EIF4A2	COQ4		SCRN2
	YWHAQ		SNX9	ZNF783				MLLT3			STAT3	DNAJC9			CTSG				YWHAQ		RBM19
	DDRGK1		FAM38A	ANAPC1			PUS1	KLF11				KIAA0562			RPF1			SPIN2B	DDRGK1		SHQ1
	INHBC		KCNK6	PDE6G			C5orf44								PLEKHB1			ND3	INHBC		RAB2A
			PSMD13	PKLR				SLC9A6				FBXW8			MEST			ZNF721
			CLEC10A				C10orf47	TSC2			SEC11A	WFDC9			C10orf58			PHB			FANCI
	ARHGAP10		ECHS1	HDAC10				ARHGEF18			C14orf126	TSPAN14			SLC25A5				ARHGAP10		SMYD4
	SLC2A11		RHOU	LOC494150			ND6	PGM3				DHRS11			TSN				SLC2A11		SPATA5
	INPP5E		TFDP2	ISOC2			TMEM106B	NOS1			BCL7B	TCF3			ANKS6			DYNLL1	INPP5E		SUPV3L1
			KIAA0947	KRTAP5-9			SCML2	SRRT			RANGRF	ZNF414			CALD1			ZNF75D			LETMD1
	KIAA1751		PIGP	DUSP8			TRAF1	DPP6			ADI1	ZNF264			ANKLE2			SASH3	KIAA1751		AKR7A2P1
			LOC440311				DYNLL1	NOC3L				2018-09-01			CLSTN1			RHOC			PATZ1
	PTPLAD1		TCF12	ENPP7				CYFIP2			SENP1	MAGED1			ARSG			OXTR	PTPLAD1		AK2
	RPS26			TMSB4X			C5orf22	CYP4F12			PYCRL	FEN1			NLGN2			ANUBL1	RPS26		PRKAG1
	MPI		LRBA	MAP4			NOB1								TUBB1			PHB	MPI
	NCL		DRAM2	HMGN1			EFNB1				KIAA1652	TWIST1			ZNF30			ATP5O	NCL		VPS13A
			LOC100507392	LOC728613			CCNJL	GPR124				CCR7			TMEM64			BPTF			GAS5
	FBXO40			MRPL9			TMEM18	C1orf216				ALG14			SEC63			PYROXD1	FBXO40		QRSL1
	ARHGAP12		ENTPD4				DFFA					CPM			VAV2				ARHGAP12		NOP56
	DLX4		MAPRE2	CAPRIN1			CKMT1A	ETV4			EPHX2	KYNU						MFSD1	DLX4		UBTF
	RRP15		PRMT2	ADAD1			ZDHHC23	TMEM145			PRRC2B	ATP5B			ZBTB4			ZNF530	RRP15		IGBP1
	XBP1		TCTN3	FYN			DHX35	CHST2			C3orf37	GNB5			DNAJC16				XBP1		EIF4B
	RALGAPA1			LOC25845			RECQL4	ZMYND11			UGT2B17	RARS2						C11orf95	RALGAPA1		CUL5
	MEGF10		SEH1L	CUL3			RFXAP					SYNJ1			RPL10A			ZNF573	MEGF10		CAND1
	MRPL30						PPIL1	DEFB129			NHP2L1	BTBD7			ZNF507			PIGY	MRPL30		STRBP
	DCTN6		RDH11	AQP2				FLJ39582			FKBP3	MRGPRX2			RPS2P32			XPO1	DCTN6		RPL17
	SESN1		ACBD6	KIAA1310			NAPEPLD	TBC1D5				CRP						C5orf62	SESN1		DDX54
	IL17B		HEXA	SC5DL			C11orf42	PRR21				PPA2			PEX19				IL17B		HDHD2
			USP40	MOBKL1A			C6orf203	MSRB2			RPL17				FLJ39534			DCLRE1A			COX16
	TULP4		CEP68	PRKCZ			LOC100508150	IFIT5			ETV3L	LOC100507100			ZNF283			CHIC1	TULP4		RNF8
	C1orf85		FAM129B	NDUFS8			PIGC	ARHGAP24			SLIT3	SGSM3			TSPAN33			COX11	C1orf85
			SLC2A6	TBCD			C6orf27	DLK2			PDE4DIP	UBE2N			AP1S2			USP24			SYT6
	TYW3		ARHGAP5	MCCD1				APEX1			WDR1	PTPN2			DOPEY1			CMTM5	TYW3		COX11
	CD9		CES2	PCM1			HNRNPA1L2	FLJ44715				GOLGA8IP			GEMIN4			PUS3	CD9		NSMCE1
	LGTN		KIAA1430	PNN			ARX	IL18BP			C10orf95	CHCHD10			MRPS9			AAMP	LGTN
	LOC401397		LYPLA1	OPA3			LOC100527964				DNPEP	WDR89			TTC33				LOC401397		BRAP
	CANX		C17orf101				RPS3A	OR7E91P			PRKCB	COMMD6			DDX10			PRKCA	CANX
	LOC100132832		CTDSPL	NDOR1			SIRT3	APOBEC3H			TWISTNB				ECH1			LSS	LOC100132832
	TECR		RWDD2A	KDELR1			TTYH2	CDKN2AIPNL			RPL27	SDR39U1			ATP13A2			METAP2	TECR
	SMAD5		NXF2	PFN1			HSD17B7	ERICH1				IKBKE			DIS3L2			PLEKHG4	SMAD5		SMCR7L
	DAD1		ZNF761	SSBP3			MTDH	SHISA4			TMEM42	EGLN1			COL4A1			TG	DAD1		RAN
	IPO11						ATP2A3	N4BP2			EIF5A2	NDUFA6			AARS2			ATE1	IPO11
	ATF2		IDE	KLHL30				TPST2				KIAA0408						EPS8	ATF2		PCYOX1
	IMPACT		ZNF799	C19orf6			LCE2B	ATRX			ULK3	STK39			MAGOHB			LOC282997	IMPACT		NDNL2
	CLCN6		KLRAQ1	HSD17B12			SERINC2	CCT6A			GLOD4	DNAJB4			JAKMIP1				CLCN6		ND3
	RABGAP1L			GTF3C4			TMEM161A				TBX6	NDST2			BMI1			ATP9A	RABGAP1L		C11orf31
			KDR	DMAP1							SP140				PREPL			MAP2K5			LPXN
			SHMT2	ADORA2A			GSTP1				CYP2U1	TSPYL1			NDFIP2			NPTN			AARSD1
	DAZAP1		VCL	ZNF502			SEC61G	CHD9			WRNIP1	FCAMR			LANCL3			MTMR2	DAZAP1
	LAS1L		FXN	BCL2				SUMO1			GRP	SLC16A9			DTYMK			DIMT1L	LAS1L		SCGB1C1
	RPS19BP1		ATF7IP2	MPHOSPH10			MRPS10	TNK1							GAL3ST4			PRPS2	RPS19BP1		BRD4
	MLXIPL		POLR2F	PHPT1				VLDLR				ZNF83			C10orf47				MLXIPL		POFUT2
	RSL24D1		GOLGA8A	THPO			TNC	MAP4K2			RNF157	ILF3			GZMA			C14orf143	RSL24D1
	MS4A1		MMS19	FLAD1			GOT2	RPL12			MATR3				C17orf86			MRPL24	MS4A1		C15orf63
	CXorf40B		NCR1	C12orf75				DEK			PPP2CB	STX1A			RBM19			SFXN1	CXorf40B		SENP3
	STAT5A		C14orf182	MGC24103			SLFN13	NSUN5P2			DNAJC7				TMCO7			GUCY1B3	STAT5A
	C2orf49						EMP3	GPR81			KIF16B	LRRC14			SHQ1			CDC14B	C2orf49		COX7C
	IRX4		LOC100506876	KIAA1598			E2F5	ROBO3			HELQ	DACT3						CAPN12	IRX4
	ACTA1		HNRNPA1					HERC1			PHB	ACTC1						TSR2	ACTA1		CALM3
	CAMSAP1		SERPINB6	ARL6IP4			CDK4	CNBP			DNAJC15	SF3A3			LRRC37BP1			LRPPRC	CAMSAP1
			RQCD1	RNF122			WDR1				NDUFA1	EXOSC8			FANCI			GRK5			CCDC117
			KPNA5	VCP			ARHGAP21	NDNL2			GGTA1	EEF1G			SPATA5			ATP6AP2			LRP12
	C7orf29		PSMG1	SDAD1			IPW	APOA5			IL7R	ISCA2			TMEM107			GRK1	C7orf29
	YWHAG		POP1	C15orf44			DIRAS1	C10orf32				MTUS2			VAMP8			IYD	YWHAG		HOMER2
	NDUFC2			MZT1			VPS4A	TRAF5			ABCE1	LOC100287628			HMGN1			GTPBP8	NDUFC2		PSMD14
			SNUPN	SYT11			MRPL12				PRSS23				AKR7A2P1			SGPP1			TCEAL2
	TCEB3		TRIM16L	ASCC3			POU3F4	HES6			LOC152217	ZNF706			PATZ1			UCHL3	TCEB3		SNHG11
	TMEM188		LOC146880	PLEKHF2			LRFN3	TLE6			ITPR1	RABGAP1L			AK2			JUND	TMEM188		ELAVL1
	DNAJC4		CLASP2				CCNL2	COX5A			WDR37	INF2						HMG20A	DNAJC4
	ERAL1		CAPN1				MEPCE				ADAMTS7	AAK1			VPS13A			HRASLS	ERAL1		SEC24A
	GHSR		TMPRSS5	FAM108A1				RGPD5			USP44	PAG1			DPM1			PCNP	GHSR		SLC13A2
			OSBPL10				HYLS1				LOC644794	AGPAT3			GAS5			PLA2G12A
	LOC100288721		STARD7	LIPC			DPY30	ALG1				ZNF490			NOP56			LEPREL2	LOC100288721		FAIM3
			ERC1	PAPD7			LOC400987	LOR			RPGRIP1L	PHAX			UBTF			PES1
	CD160		INSIG1	RPL7				DLAT							EIF4B			ALOX12	CD160		P2RY12
			CCDC88C	WDR3			GRAP2	LIN7B			CDKN2A	PTCRA			CUL5			LPA
	POLR2G		LAX1	UBE2A			MMD	TMUB2			TP53I11	CXorf48			CAND1			SMAD2	POLR2G		TMEM39B
	TXNDC11			ZBTB41			DUS2L	C16orf53			PLCXD1	TPM3			RPL17			YTHDC1	TXNDC11
	PSMD12		SNAPIN	TGFB1			CENPW				ZNF248				DDX54				PSMD12
	SCP2							OFD1			HEG1	C7orf44			COX16			ARMCX3	SCP2
	ITGB5		CRYBG3	GNG11			CROCCP2	EDC3			SPON2	PLA2G12A			RNF8			GAS2	ITGB5
			PEBP1	RPL13A			FADS1				LOC728875	NR1D2			COX11			ATPAF2			BAIAP2
			TBC1D29	MAPK1IP1L			CCT4	BLMH			FAM126A	GATA3			FASTKD1			SOAT1			REEP4
	AHNAK			TPM3				TAF9			WNT9B	TSPAN14			NSMCE1				AHNAK		NUP155
	BIVM		GNPNAT1				ARMCX6	ELP2			CD81	C2orf42			2018-03-01			CRLS1	BIVM		UQCRFS1
	ARMC1		MLH3	LOC388152			GRHPR	RCC2			FAM184A	C5orf28						RNASEH2A	ARMC1		PRKACB
			ZNF577	WDTC1			GEMIN5	HSPA9							BRAP			RASSF1			ZNF284
	TAF11		TNFSF4	TUBB6			CAB39L					DHDDS						LOC100507303	TAF11		PTTG2
	RPN1			VEGFC			TRIM44	NRG3				CHAC1			KIAA0391			ARHGAP17	RPN1		HOMEZ
	ATP13A2			PRELP				LTBP2				IL10RA						SAV1	ATP13A2		C7orf46
			MUC5AC	ZNF876P			PSMA4				SKA2	RBM17			DNAJC11			EIF4A1
	THEG		C11orf17	DGKZ			C14orf21				CAPRIN2	IMMT			MRPL40			LPP	THEG		OR52B2
	RASA4P		CX3CL1	LRRC56			ENO1				MTAP				SMCR7L			BRE	RASA4P		COQ10A
	HP1BP3		BOD1	VDAC2			HIST1H3H	WDR20			KIAA0196				RAN			KLRF1	HP1BP3		GIMAP1
	PDIA3		C6orf105	STK16			TRPS1	PPIA			FAM161A							P2RY10	PDIA3		POLG2
	C3orf52		AP1M1	SCAI			BMPR2	ACCN3			TXNDC6				PCYOX1			SH2D1B	C3orf52
	NRIP3		TCEAL6	SYTL4			RAP1B	GAS2L1			KIR3DL2	SSR2			NDNL2			TM9SF4	NRIP3		FGD6
	IQSEC2			PUS1			RPRD1B					FNBP4			ND3				IQSEC2		AMMECR1
	ELAC2		ZNF395	CTU2			SRSF7				CD300LF	TBC1D19			C11orf31				ELAC2		MLC1
	ZNF26		TMEM126A				SLA2				PIH1D1				RBBP4			C11orf71	ZNF26
	NAA38		ARMCX5	GNPTAB			PEX7	ST6GAL1			ADARB1	PIBF1			LPXN			PDE8B	NAA38		SHPRH
	ZNF410			LOC100129637				RPL3				LOC645427			AARSD1			EIF4EBP2	ZNF410		FAM86C
	HIC2		THAP2	ARL1				MPHOSPH8			COX3							COPA	HIC2		EEF1A1
	ZNF506		FER	TNPO1				MRPS5			FAM89A							COBLL1	ZNF506		SYNE2
	LOC284570		CNPY2	MBD3				MCM3			RTCD1	C2orf63			SCGB1C1			MRPS36	LOC284570		PAIP2B
	TM2D2		PDXK	UQCRFS1			MLXIP				C3orf14	PABPN1			PTDSS1			RPS3	TM2D2
	CLCNKA		DLG1	CCDC22			GGA2				LOC399491	CDKN2AIP			POFUT2			LOC100505915	CLCNKA		AKAP11
	WDR6		DUT	PRRC2B			MBTPS1	ISG15			ADC	OR2A25			COX7C			TMEM200A	WDR6		ZNF709
	SBDS		DSTN	PABPC4			MPHOSPH8	HIVEP3			CRTAM	CSNK2A2			CALM3			CARD11	SBDS		ATP1B1
	FOXP1		MITF				IL31RA	LOC100133050			IGF1R	PGC						LRCH1	FOXP1		CACNA2D3
	RNF170		SNX7	CNOT2			BLOC1S2	DMC1			MGAT3	POU3F2			LRP12			POLR3B	RNF170		C1orf226
			CYP4V2	ZFP161			DNAJC6	CNPY2			LOC100508679	HOXB9						COX11			EXOC4
	CPNE3			CNKSR1			TMEM147	PCYOX1			PNRC2	COQ4			PSMD14			C14orf104	CPNE3
	CACNB3		FAM75B				EIF3L	EPN1			IER3IP1	YWHAQ			SNHG11			PSMB2	CACNB3		FKSG43
	ARL6IP1		VGLL4				RFC4	MAPT			RPL29	DDRGK1			ELAVL1			LTBP1	ARL6IP1		DNM3
	HFE		ZNF121	BCAS3			SOLH				TYRO3	INHBC						C9orf123	HFE
			NUDT11	KSR1			VPS11	RUSC2				PSMB2			MUC3A			ZCCHC4			AKR1B1
	PDCD2		COX7A2L	TPM4			GOLM1	MAPK8			HSPA8				SLC13A2				PDCD2		CLYBL
	TRIB3		TUBB1	ATP5A1			TGFBRAP1	SPRR1B			RRBP1	ARHGAP10							TRIB3		KCNJ14
			CDKN2C	DNM1L			ABHD10	AASDHPPT			KIAA0284	SLC2A11			FAIM3			HNRNPA1L2			USP46
			FAM131A	C11orf58			FN3KRP	RPAIN			RPL18A	INPP5E			ZNF430			RAB11A			ANKRD11
	HSD17B8			C14orf147			FBXL16	TMEM203			MAP4K1	CLOCK						KDM2A	HSD17B8		ZNF551
	RPL22		LOC100287525					IDE			BMP6								RPL22		MEIS1
	GMEB2		SNRNP40	SMYD2			ATAD1				MSI1	KIAA1751							GMEB2		MZB1
			CBX6	ZNF134			MRPS28	SRC							P2RY12			GEMIN8			FAM115A
	RUFY3		PLOD2	DNAJB6				MUTYH			BAX	PTPLAD1						AKR7A2	RUFY3		ZFP90
	SDCCAG3		KLRC3	CCNL2			C17orf42	C6orf70			NIT2	MPI			TMEM39B				SDCCAG3		PJA1
			HIST1H2AE	LRP2BP			RPL7L1	CHD9			LOC100507418	NCL
			UBE2K	ANKRA2			TSSC1	CYCS			TXLNG				BAIAP2			DTNB			DHODH
	UPF3A		MT1G	MAN1B1			SHISA7	RALGAPA1				FBXO40			REEP4			LASS6	UPF3A		MRPS27
	SORBS3		RPL3	FARSA			TMEM92	HINT1			COQ9	HIST1H2BE			NUP155			DIMT1L	SORBS3		SH3TC1
	TRIM11			ZNF318			WDR90	PRKAR2B			AHCY	DLX4			UQCRFS1			CRYAB	TRIM11		C12orf65
	ZNF302		DUSP5P	MFAP3L			ZKSCAN4	PIGK			LOH12CR1	RRP15			PRKACB			PAPLN	ZNF302		SNRPD1
[truncated: 8,122 more rows]

## Sheet: Genes from Table S4 males
MALES	PCB118xBcell	PCB138xBcell	PCB153xBcell	PCB156xBcell	PCB170xBcell	PCB180xBcell	PCB138xMONO	PCB170xMONO
[truncated: 218 more rows]

[truncated: 2 more sheets: Genes from Table S5, Hits menopause age]
